# Supplementary material for: ASC proneural factors are necessary for chromatin remodeling during neuroectodermal to neuroblast fate transition to ensure the timely initiation of the neural stem cell program
Source: BMC Biol. 2022 May 13;20:107. doi: 10.1186/s12915-022-01300-8 (PMC9102361; doi:10.1186/s12915-022-01300-8)
Supplement: Supplementary file 2 — Additional file 2: Table S1. Proneural consensus binding sites genomic coordinates and gene annotation. Table S2. Motif analysis and genomic distribution of the Class I and Class II Proneural binding events. Table S3. Flymine Analysis of Proneural Target Genes. Table S4. Differential acetylation analysis of H3K27Ac ChIP-seq signal on stage 9 DHS regions. Table S5. Analysis from U-scAPAA versus U-NΔE embryo RNA-seq profiling. Table S6. Genomic landscape of selected proneural TF targets. Table S7. Genomic characteristics of peaks cloned in lacZ reporter flies. [file 12915_2022_1300_MOESM2_ESM.xlsx]

## Sheet: Table S1
Table S1. Proneural consensus binding sites genomic coordinates and gene annotation.
Proneural consensus (macs2 score of rep2)	Zelda binding in MZT=1	Chr	Start	End	Annotation	Detailed Annotation	Distance to TSS	Nearest PromoterID	Entrez ID	Nearest Unigene	Nearest Refseq	Gene Name	Gene Alias	Gene Description
16.7069	1	chr3R	14277936	14278826	intron (NM_057421, intron 1 of 7)	intron (NM_057421, intron 1 of 7)	8522	NM_134281	41737	Dm.6437	NM_057421	trx	4720|4733|CG8651|DMTRXIII|Dmel\CG8651|NR0A5|R-bx|Rg-bx|TRX|TrX|Trx|Trx-G|Trx/MLL|l(3)bx[v]|l(3)j14A6|l(3)j3A2|l(3)s5452|tqrx|trx-g|trxG|trxI and trxII	trithorax
15.8818	1	chr3R	25596368	25596803	intron (NM_001260374, intron 5 of 6)	CpG	2110	NM_079838	43087	Dm.1334	NM_079838	msi	CG5099|DMSIDNA|Dmel\CG5099|MSI|Msi|SIDNA|anon-EST:Liang-2.35|clone 2.35|dMSI|dMsi	musashi
15.1845	1	chr3R	21653895	21655111	intron (NM_001300526, intron 1 of 7)	intron (NM_001300526, intron 1 of 7)	5929	NM_169961	42550	Dm.7299	NM_079713	E2f1	CG6376|DRTF1/E2F|DmE2F-1|Dmel\CG6376|Dp|E(Sev-CycE)3A|E(var)3-93E|E(var)3-95E|E(var)93E|E2F|E2F-1|E2F1|E2f|Evar(3)164|dE2F|dE2F1|dE2f|dE2f1|de2f1|def21|drosE2F1|e2f|e2f1|l(3)07172|l(3)j3B1|l(3)j3C2|l(3)rM729	E2F transcription factor 1
14.8265	0	chr2R	24276063	24277550	intron (NM_001274237, intron 1 of 5)	intron (NM_001274237, intron 1 of 5)	1072	NM_001274237	37886	Dm.2567	NM_079117	nvy	CG3385|Dmel\CG3385|Nvy	nervy
14.6485	1	chr3L	20402400	20403495	Intergenic	Intergenic	-1323	NR_133283	26067300		NR_133283	lncRNA:CR45973	CR45973|Dmel\CR45973	long non-coding RNA:CR45973
14.4647	1	chr2L	1886544	1887222	intron (NM_001103581, intron 1 of 18)	intron (NM_001103581, intron 1 of 18)	2261	NM_134786	33367	Dm.264	NM_134786	Wdr62	CG7337|Dmel\CG7337|Q0E8U7_DROME|WDR62|wdr62	WD repeat domain 62
14.1798	1	chr2R	14429215	14429822	intron (NM_166055, intron 1 of 1)	CpG	2819	NM_166055	36606	Dm.5449	NM_166055	phyl	CG10108|D(DmcycE[JP])2.2|Dmel\CG10108|PHYL|Phyl|SR2-3|Su(Raf)2C|phy1	phyllopod
13.7065	0	chr3L	22989413	22989916	Intergenic	Intergenic	2022	NM_001170026	318040	Dm.36673	NM_168982	CG32457	Dmel\CG32457	uncharacterized protein
13.5316	1	chr2R	10432226	10432839	intron (NM_001038849, intron 2 of 11)	intron (NM_001038849, intron 2 of 11)	2527	NM_001273938	36102	Dm.1508	NM_136741	RanBPM	CG11763|CG42236|Dmel\CG42236|Dmel_CG11763|l(2)k05201	Ran-binding protein M
13.2362	1	chr3R	17825344	17826587	intron (NM_176511, intron 2 of 9)	intron (NM_176511, intron 2 of 9)	14424	NM_176510	42148	Dm.13209	NM_169780	tinc	CG14319|CG14320|CG31246|CG31247|CG7723|Dmel\CG31247|Dmel_CG31246	tincar
13.1126	1	chrX	16793361	16793885	intron (NM_001258790, intron 1 of 4)	intron (NM_001258790, intron 1 of 4)	1504	NM_001258790	32666		NM_132936	CG4768	Dmel\CG4768	uncharacterized protein
12.7885	1	chr3R	8807795	8809538	TTS (NM_141581)	TTS (NM_141581)	1145	NM_001275460	41057	Dm.6340	NM_141581	CG9837	Dmel\CG9837	uncharacterized protein
12.725	1	chr2R	15699648	15700292	promoter-TSS (NM_001259419)	promoter-TSS (NM_001259419)	-76	NM_001202014	10178847	Dm.21323	NM_001202014	CG42662	Dmel\CG42662	uncharacterized protein
12.6148	1	chr2L	19219252	19220642	Intergenic	Intergenic	2540	NR_073804	14462801		NR_073804	lncRNA:CR44189	CR44189|Dmel\CR44189|lincRNA.197	long non-coding RNA:CR44189
12.5404	1	chr3L	19897898	19898323	intron (NM_140898, intron 1 of 4)	intron (NM_140898, intron 1 of 4)	-1719	NR_037751	10178829		NR_037751	lncRNA:CR32218	CG8037|CR32218|Dmel\CR32218	long non-coding RNA:CR32218
12.4378	1	chr2L	9989779	9990272	intron (NM_001273384, intron 3 of 4)	intron (NM_001273384, intron 3 of 4)	-5282	NR_124168	19836190		NR_124168	lncRNA:CR13130	CG13130|CR13130|Dmel\CR13130	long non-coding RNA:CR13130
12.3089	0	chrX	19842019	19843383	intron (NM_134519, intron 1 of 3)	(A)n|Simple_repeat|Simple_repeat	2986	NM_001201746	33003	Dm.20466	NM_134519	pico	BcDNA:LP01106|CG11940|Dmel\CG11940|Grb10|Pico|jog	pico
12.2508	1	chr3R	20594610	20595072	intron (NM_001170194, intron 1 of 9)	intron (NM_001170194, intron 1 of 9)	1702	NM_001275836	44235	Dm.1848	NM_079985	bon	0241/08|0249/12|0434/20|0487/06|150268_at|150269_at|Bon|Bonus|CG15687|CG5206|Dmel\CG5206|anon-WO0118547.418|l(3)S043420	bonus
12.2331	1	chr3R	26030510	26030854	promoter-TSS (NM_079787)	promoter-TSS (NM_079787)	-947	NM_079787	43158	Dm.2352	NM_079787	E(spl)m5-HLH	CG6096|Dmel\CG6096|E(spl) m5|E(spl) transcription unit m5|E(spl)-M5|E(spl)-m5|E(spl)M5|E(spl)m5|HLH-m5|HLHm5|M5|bHLHb36|m5	Enhancer of split m5, helix-loop-helix
12.2251	1	chr3L	16048903	16049657	promoter-TSS (NR_073940)	promoter-TSS (NR_073940)	45	NR_073940	14462872		NR_073940	lncRNA:CR43951	CR43951|Dmel\CR43951	long non-coding RNA:CR43951
12.1926	1	chr2L	1518007	1518528	promoter-TSS (NM_134759)	promoter-TSS (NM_134759)	-119	NM_001144293	33334	Dm.6052	NM_001144293	halo	CG7428|Dmel\CG7428	halo
11.9993	1	chr3L	47597	48286	Intergenic	Intergenic	6810	NM_001259591	12798539	Dm.38794	NM_001259591	CG43149	Dmel\CG43149	uncharacterized protein
11.9933	0	chrX	451020	452047	intron (NM_001144667, intron 1 of 2)	intron (NM_001144667, intron 1 of 2)	-9214	NM_057346	30985	Dm.4781	NM_057346	ase	AS-C T8|AS-C T8ase|AS-T8|ASC|Ase|CG3258|Dmel\CG3258|EG:165H7.2|T1|T1A|T1a|T8|as-T8|ascT8|bHLHc28|sc/T8	asense
11.9885	1	chr3R	7105209	7106406	intron (NM_001275400, intron 5 of 9)	intron (NM_001275400, intron 5 of 9)	2617	NM_001170065	40850	Dm.33420	NM_079526	Alh	AF10|CG1070|Dalf|Dmel\CG1070|anon-WO0118547.226|dAF10|l(3)84Be|l(3)g2|l(3)g5|l(3)j13A6|l(3)j8C8|l(3)j8c8|l(3)r13|l(3j8C8|stk	Alhambra
11.8944	1	chr2L	19938648	19939086	intron (NM_136167, intron 1 of 5)	intron (NM_136167, intron 1 of 5)	3614	NM_136167	35277	Dm.17935	NM_136167	sick	CG10662|CG13958|CG13959|CG13960|CG13961|CG13964|CG33316|CG34343|CG42589|CG43720|Dm_2L:104545|Dmel\CG43720|Dmel_CG10662|Dmel_CG13958|Dmel_CG13964|Dmel_CG33316|Dmel_CG34343|Dmel_CG42589	sickie
11.73	1	chr2L	19866854	19867233	intron (NM_001273681, intron 1 of 13)	intron (NM_001273681, intron 1 of 13)	862	NM_001273681	35277	Dm.17935	NM_136167	sick	CG10662|CG13958|CG13959|CG13960|CG13961|CG13964|CG33316|CG34343|CG42589|CG43720|Dm_2L:104545|Dmel\CG43720|Dmel_CG10662|Dmel_CG13958|Dmel_CG13964|Dmel_CG33316|Dmel_CG34343|Dmel_CG42589	sickie
11.6547	1	chr2R	20836302	20836949	promoter-TSS (NR_124671)	promoter-TSS (NR_124671)	-597	NM_057676	37355		NM_057676	insc	25/17|CG11312|Dmel\CG11312|INSC|Ins|Insc|fam|l(2)05475|l(2)k12405|nem	inscuteable
11.6255	1	chr3L	11554298	11555161	intron (NM_140217, intron 1 of 3)	intron (NM_140217, intron 1 of 3)	-1617	NM_168461	39293	Dm.33455	NM_140217	Mob2	BEST:GH06341|BcDNA:GH13236|CG11711|CG11712|DMob2|Dmel\CG11711|Dmob1|Dmob2|Mob1|MobI|dmob2|gh06341|trezor	Mob2
11.6134	1	chr3L	20406534	20406990	TTS (NM_140962)	TTS (NM_140962)	2492	NR_133284	26067300		NR_133283	lncRNA:CR45973	CR45973|Dmel\CR45973	long non-coding RNA:CR45973
11.604	1	chrX	17745966	17746608	intron (NM_001201733, intron 1 of 5)	intron (NM_001201733, intron 1 of 5)	7874	NM_001201733	32754	Dm.197	NM_133012	CG42684	CG15816|CG32559|CG32560|CG42270|CG5898|CG5960|Dmel\CG42684|Dmel_CG15816|Dmel_CG32559|Dmel_CG32560|Dmel_CG42270|FBpp0112350	uncharacterized protein
11.4994	1	chr3L	20313143	20313835	promoter-TSS (NM_079456)	promoter-TSS (NM_079456)	-143	NM_079456	40233	Dm.2107	NM_079456	alphaSnap	CG6625|Dmel\CG6625|SNAP|Snap|a-Snap|aSnap|alpha-SNAP|alpha-Snap|alphaSNAP|dSNAP|dalpha-SNAP|dalphaSNAP|dsnap|l(3)77ABa|l(3)77ABc|snap	alpha Soluble NSF attachment protein
11.346	1	chr3L	6262650	6263620	promoter-TSS (NM_057233)	promoter-TSS (NM_057233)	264	NR_124810	19835019		NR_124810	lncRNA:CR44522	CR44522|Dmel\CR44522|incRNA.450|lincRNA.450	long non-coding RNA:CR44522
11.3202	1	chr2R	24882463	24882937	promoter-TSS (NR_048203)	promoter-TSS (NR_048203)	-147	NM_001259577	37979	Dm.7939	NM_138131	NKAIN	CG32836|CG34413|CG9047|Dmel\CG34413|Dmel_CG32836|Dmel_CG9047|anon-WO0118547.94|dNKAIN	Na,K-ATPase Interacting
11.2545	1	chrX	10116198	10116814	intron (NR_123853, intron 3 of 3)	intron (NR_123853, intron 3 of 3)	-7841	NR_003733	5740428		NR_003733	snoRNA:Me18S-A627	CR34674|Dmel\CR34674|Me18S-Am627	ncRNA
11.2375	1	chr2R	14963752	14964818	intron (NM_001299508, intron 1 of 4)	intron (NM_001299508, intron 1 of 4)	993	NM_137165	36673	Dm.6249	NM_137165	ckn	BcDNA:GM06913|CG12424|Dmel\CG12424	caskin
11.2143	1	chr2L	1421100	1421764	promoter-TSS (NM_080531)	promoter-TSS (NM_080531)	-979	NM_001272939	44522		NM_080531	robo2	CG14347|CG14348|CG5481|CG5574|CT17326|D-Robo2|D-robo2|Dmel\CG5481|ROBO2|Robo 2|Robo-2|Robo2|Robo2 (Lea)|anon-EST:Liang-1.75|clone 1.75|dRobo-2|fus4|lea|robo|robo-2	roundabout 2
11.1595	1	chr3R	4602169	4602539	Intergenic	Intergenic	-2605	NR_125066	19835543		NR_125065	lncRNA:CR44317	CR44317|Dmel\CR44317|lincRNA.671	long non-coding RNA:CR44317
11.1493	1	chr3L	17652328	17653813	intron (NM_079405, intron 1 of 1)	intron (NM_079405, intron 1 of 1)	1210	NM_168743	326197	Dm.7750	NM_168743	Ndfip	CG32177|CG8056|Dmel\CG32177|anon-EST:Liang-2.19|clone 2.19|dNdfip	Nedd4 family interacting protein
11.1292	1	chrX	3861975	3862347	promoter-TSS (NR_123784)	promoter-TSS (NR_123784)	-100	NR_073632	3772376		NR_002097	lncRNA:roX1	BcDNA:GH10432|CR32777|Dmel\CR32777|EG:EG0002.2|RoX1|chrX:3706836..3706970|roX|roX1|rox-1|rox1	long non-coding RNA on the X 1
11.0219	1	chr2R	20600006	20601426	intron (NM_001169745, intron 6 of 8)	intron (NM_001169745, intron 6 of 8)	-2266	NM_206183	43862	Dm.2004	NM_145883	HnRNP-K	BL|Bancal|Bl|CG13425|Dmel\CG13425|Hrb57A|Q18|bl|dhnRNP K|hnRNP K|hnRNP-A1L|l(2)k08305	Heterogeneous nuclear ribonucleoprotein K
10.9785	1	chr3R	9024167	9025440	TTS (NR_048349)	TTS (NR_048349)	2596	NR_048349	12798072		NR_048348	asRNA:CR31429	BcDNA:AT27571|CR31429|Dmel\CR31429|NEST:bs10g06	antisense RNA:CR31429
10.8949	1	chr3R	7089378	7089797	TTS (NM_057424)	TTS (NM_057424)	2988	NM_057424	40848	Dm.7667	NM_057424	alphaTub84B	1t|ALPHA 84C|Alpha-Tubulin84B|BEST:LD32507|CG1913|DM1alpha|DTA1|Dmel\CG1913|T|TBA1_DROME|Talpha1|Tub|Tub 84B|Tub1C|Tuba84B|Tubalpha1|a-tub84B|a1t|aTub84B|alpha-Tub|alpha-Tub84B|alpha-tub|alpha-tub84B|alpha-tubulin|alpha-tubulin 84B|alpha1|alpha1t|alpha1tub|alpha1tub84B|alpha84B|alphaT|alphaTUB|alphaTUB84B|alphaTub|alphaTub1|alphaTub84|alphat-1|alphatub|alphatub84B|anon-EST:Liang-1.59|anon-EST:Lia…	alpha-Tubulin at 84B
10.8616	1	chr2L	2461314	2461801	Intergenic	CpG	6820	NM_164488	33432	Dm.4767	NM_057963	dpp	BMP|CG9885|DPP|DPP-C|Dm-DPP|Dmel\CG9885|Dpp|Dpp/TGFbeta|Hin-d|M(2)23AB|M(2)LS1|TGF-b|TGF-beta|TGF-betagr;/SMAD|TGFbeta|Tg|blk|ho|l(2)10638|l(2)22Fa|l(2)k17036|shv	decapentaplegic
10.7652	1	chr3R	22164354	22164749	intron (NM_001275899, intron 4 of 20)	intron (NM_001275899, intron 4 of 20)	-9696	NM_001275897	42601	Dm.13728	NM_169997	SKIP	CG13863|CG13864|CG31163|CG5736|CG7086|CG7087|Dmel\CG31163	Shal K[+] channel interacting protein
10.7367	1	chr2L	9448154	9448922	intron (NM_164855, intron 2 of 3)	intron (NM_164855, intron 2 of 3)	-1292	NM_078799	34263	Dm.4492	NM_078799	numb	CG3779|Dmel\CG3779|N7-1|NUMB|Nb|Numb|d-numb|dNumb|l(2)03235|l(2)3235|l(2)s2201|nb|numbs	numb
10.6873	1	chr2L	19154613	19155334	intron (NM_001201913, intron 2 of 4)	intron (NM_001201913, intron 2 of 4)	-3567	NM_206004	35197	Dm.6426	NM_057597	brat	BRAT|Brat|CG10719|Cf|Dmel\CG10719|E60|anon-37CDa|fs(2)ltoPM43|l(2)37Cf|l(2)E60|l(2)brat|lincRNA.S1565	brain tumor
10.5554	1	chr3L	19042382	19043299	intron (NM_001275100, intron 1 of 3)	intron (NM_001275100, intron 1 of 3)	2609	NM_001275100	44843	Dm.1816	NM_080049	nkd	CG11614|CG18224|Dmel\CG11614|Nkd|naked	naked cuticle
10.4986	1	chr3L	3977452	3978764	Intergenic	Intergenic	5209	NM_001274460	14462830	Dm.38918	NM_001274460	CG43915	Dmel\CG43915	uncharacterized protein
10.4185	0	chrX	7573784	7574393	promoter-TSS (NM_132170)	promoter-TSS (NM_132170)	-202	NM_132170	31675	Dm.17627	NM_132170	CG11369	Dmel\CG11369	uncharacterized protein
10.3557	1	chr3R	10354773	10355609	intron (NM_079578, intron 1 of 2)	intron (NM_079578, intron 1 of 2)	5009	NM_079578	41265	Dm.3109	NM_079578	jumu	5295|CG4029|Dmel\CG4029|Dmjumu|Dom|Dwhn|E(var)631|Jumeau|Jumu|Scim31|Whn|jumeaux|jumu/Dom|l(3)06142|l(3)06439	jumeau
10.2788	1	chrX	8271125	8271711	promoter-TSS (NM_132240)	promoter-TSS (NM_132240)	-9	NM_132240	31764	Dm.105	NM_132240	Corp	CG10965|Dmel\CG10965|corp	Companion of reaper
10.2543	0	chr2L	3094690	3095301	promoter-TSS (NM_164525)	promoter-TSS (NM_164525)	-300	NM_164525	33526	Dm.7877	NM_057805	toc	BA34|BcDNA:LD27161|CG9660|Dmel\CG9660|Toc|l(2)01361|l(2)05527|l(2)K08224|l(2)k08224	toucan
10.224	1	chr2R	17475964	17476792	promoter-TSS (NM_137372)	promoter-TSS (NM_137372)	-106	NM_001299602	36967	Dm.5875	NM_137372	insb	CG6520|Dmel\CG6520	insensible
10.152	1	chr3L	15670626	15671244	Intergenic	Intergenic	-8785	NM_206376	39713	Dm.14885	NM_206376	CG7304	Dmel\CG7304|dppGalNAcT11	uncharacterized protein
10.0695	1	chr2L	19576075	19577044	promoter-TSS (NM_001032110)	promoter-TSS (NM_001032110)	756	NM_057561	35253	Dm.4573	NM_057561	spi	CG10334|CT29014|Dmel\CG10334|EP(2)2378|Spi|Spitz|anon-WO0118547.158|l(2)01068|l(2)37Fa|l(2)s3547|s-spi|sSpi	spitz
10.0686	1	chrX	687218	688118	5' UTR (NM_134315, exon 2 of 15)	5' UTR (NM_134315, exon 2 of 15)	834	NM_057941	31017		NM_057941	sdk	BcDNA:LD22322|BcDNA:RE63453|CG5227|CT16627|Dmel\CG5227|EG:BACR19J1.1	sidekick
10.0681	1	chr2R	21047933	21049313	Intergenic	Intergenic	8574	NM_057374	37386		NM_057374	shg	CADH|CG3722|CT12481|Cad|CadE|Cadh|D E-cad|D-CAD2|D-cad|DCAD|DCAD2|DCad|DCad2|DE|DE Cad|DE Cadh|DE-CAD|DE-CAD2|DE-Cad|DE-Cad2|DE-Cadh|DE-Cadherin|DE-cad|DE-cadh|DE-cadherin|DEC|DECAD|DECad|DECadh|DE[cyto]|DEcad|De-Cad|Dmel\CG3722|E-CAD|E-Ca|E-Cad|E-Cadherin|E-cad|E-cadherin|ECAD|ECad|ECad2|ECadh|Ecad|N-cad|Shg|cad|cadh|com5|dEcad|de-cad|e-cad|ecad|gp150|l(2)10469|l(2)k03401|l(2)k10220|shg/DE-Cad	shotgun
9.92494	1	chr2R	20538900	20539640	promoter-TSS (NM_137642)	promoter-TSS (NM_137642)	46	NM_137642	37316		NM_137642	CG13427	Dmel\CG13427	uncharacterized protein
9.84121	1	chr3R	19350268	19350984	Intergenic	Intergenic	-3425	NM_001260265	12798476	Dm.37372	NM_001260265	CG43203	CG42793|Dmel\CG43203|noncoding_17732	uncharacterized protein
9.81227	1	chr3L	16713380	16713875	promoter-TSS (NM_079395)	promoter-TSS (NM_079395)	-33	NM_001275040	39866	Dm.2851	NM_079395	Dab	CG9695|Dmel\CG9695|cDNA C|dab	Disabled
9.80833	1	chr2R	13568958	13571825	TTS (NM_166009)	TTS (NM_166009)	2153	NM_137045	36511	Dm.605	NM_137045	CG42807	CG13335|CG6183|Dmel\CG42807|Dmel_CG13335	uncharacterized protein
9.7865	1	chrX	11715707	11716970	promoter-TSS (NM_132514)	promoter-TSS (NM_132514)	382	NR_123873	19835294		NR_123873	lncRNA:CR45618	CR45618|Dmel\CR45618	long non-coding RNA:CR45618
9.7797	1	chr3R	6761026	6761914	TTS (NR_125086)	TTS (NR_125086)	-1123	NM_169160	40831	Dm.1081	NM_057231	Ama	AMA|BG:DS00276.6|CG2198|CT7244|Dmel\CG2198|M109|ama	Amalgam
9.68287	1	chr3L	15261916	15263215	Intergenic	Intergenic	26946	NM_080018	44497	Dm.3403	NM_080018	Tollo	CG6890|CT21344|Dmel\CG6890|TOLL 8|Tl-8|Toll-8|Toll8|dTLR8|dToll8|toll|tollo|tollo/toll-8	tollo
9.64669	1	chr2R	14431864	14433709	promoter-TSS (NM_166055)	promoter-TSS (NM_166055)	-449	NM_166055	36606	Dm.5449	NM_166055	phyl	CG10108|D(DmcycE[JP])2.2|Dmel\CG10108|PHYL|Phyl|SR2-3|Su(Raf)2C|phy1	phyllopod
9.62307	1	chr3R	13812578	13813233	promoter-TSS (NM_001144580)	promoter-TSS (NM_001144580)	-204	NM_001144579	7354376	Dm.29518	NM_001144579	tal-2A	CG42385|Dm2|Dmel\CG42385|ORF 2A|ORF2|Pep2|Pri|pri|tal	tarsal-less 2A
9.53209	1	chr3R	10354096	10354642	intron (NM_079578, intron 1 of 2)	intron (NM_079578, intron 1 of 2)	4187	NM_079578	41265	Dm.3109	NM_079578	jumu	5295|CG4029|Dmel\CG4029|Dmjumu|Dom|Dwhn|E(var)631|Jumeau|Jumu|Scim31|Whn|jumeaux|jumu/Dom|l(3)06142|l(3)06439	jumeau
9.49151	0	chrX	23431292	23431816	Intergenic	Intergenic	106479	NR_133545	26067192		NR_133545	2SrRNA:CR45864	CR45864|Dmel\CR45864	2S ribosomal RNA:CR45864
9.40755	1	chr2R	20602447	20602822	promoter-TSS (NM_206183)	promoter-TSS (NM_206183)	-348	NM_206183	43862	Dm.2004	NM_145883	HnRNP-K	BL|Bancal|Bl|CG13425|Dmel\CG13425|Hrb57A|Q18|bl|dhnRNP K|hnRNP K|hnRNP-A1L|l(2)k08305	Heterogeneous nuclear ribonucleoprotein K
9.40206	1	chr2R	20837870	20839181	non-coding (NR_124671, exon 2 of 2)	non-coding (NR_124671, exon 2 of 2)	1030	NR_124671	19835537		NR_124671	lncRNA:CR44667	CR44667|Dmel\CR44667|lincRNA.367	long non-coding RNA:CR44667
9.36991	1	chr2L	4363578	4364367	non-coding (NR_144659, exon 1 of 2)	non-coding (NR_144659, exon 1 of 2)	280	NR_144659	19834826		NR_144659	lncRNA:CR45363	CR45363|Dmel\CR45363	long non-coding RNA:CR45363
9.3462	1	chr3L	14969049	14969569	promoter-TSS (NM_079349)	promoter-TSS (NM_079349)	-35	NM_079349	39619	Dm.36733	NM_079349	Tom	Bbu|CG5185|DmelCG5185|Dmel\CG5185|anon-EST:fe1F6|barbu|bbu/tom|tom	Twin of m4
9.33574	1	chr3R	11877179	11877577	exon (NM_141866, exon 1 of 6)	exon (NM_141866, exon 1 of 6)	143	NM_141866	44858	Dm.14394	NM_141866	sad	315a1|CG14728|CYP315A1|Cyp315a1|Dmel\CG14728|Sad	shadow
9.29327	1	chr2L	8808674	8810533	Intergenic	Intergenic	-16042	NM_079996	44275	Dm.3272	NM_079996	SoxN	CG18024|DM64|Dmel\CG18024|SOX29F|SOXB1|Sox B1|Sry-rDM64|soxN	SoxNeuro
9.28789	1	chr2R	11793991	11794876	intron (NM_001259339, intron 3 of 4)	intron (NM_001259339, intron 3 of 4)	4067	NM_136857	36258	Dm.23708	NM_136857	ths	CG12443|DFGF8-1|DmThs|Dmel\CG12443|FGF8-like1|Neu4|Ths|fgf8-like	thisbe
9.25934	1	chr3L	21066538	21067197	TTS (NM_001259925)	TTS (NM_001259925)	1015	NM_001259925	12798436	Dm.38785	NM_001259925	CG43072	Dmel\CG43072|chr3L_21058978_21059336.0	uncharacterized protein
9.21364	1	chr3R	31794625	31794981	promoter-TSS (NM_170577)	promoter-TSS (NM_170577)	822	NM_080486	43751		NM_080486	Acf	175K protein|ACF|ACF/CHRAC|ACF1|Acf-1|Acf1|CAF|CG1966|CHRAC|CHRAC-175|Dmel\CG1966|acf1|dACF|dCHRAC|p170|p170/p185|p175	ATP-dependent chromatin assembly factor large subunit
9.20998	1	chr2L	17221528	17222616	intron (NM_135986, intron 2 of 6)	intron (NM_135986, intron 2 of 6)	24545	NR_124322	19835555		NR_124322	lncRNA:CR44396	CR44396|Dmel\CR44396	long non-coding RNA:CR44396
9.15727	1	chr2R	13194673	13195484	intron (NM_176164, intron 1 of 5)	intron (NM_176164, intron 1 of 5)	3259	NM_176164	318918	Dm.6975	NM_176164	Kdm4B	CG33182|CG4037|Dmel\CG33182|KDM4B|dJMJD2(2)|dKDM4B|dKdm4B	Lysine (K)-specific demethylase 4B
9.1488	1	chr3L	19557479	19558220	promoter-TSS (NR_125006)	promoter-TSS (NR_125006)	-647	NR_125006	19834734		NR_125006	lncRNA:CR44677	CR44677|Dmel\CR44677|lincRNA.626	long non-coding RNA:CR44677
9.09989	1	chr3R	25999092	25999854	promoter-TSS (NM_079780)	promoter-TSS (NM_079780)	-378	NM_079780	43151	Dm.1339	NM_079780	E(spl)mgamma-HLH	CG8333|Dm-mB|Dmel\CG8333|E(Spl) HLH-m gamma|E(spl) m gamma|E(spl) mg|E(spl) mgamma|E(spl)-mgamma|E(spl)Mgamma|E(spl)gamma|E(spl)m-gamma|E(spl)mB|E(spl)mgamma|HLH-mgamma|HLHMgamma|HLHmB|HLHmgamma|HlHmg|Mgamma|anon-EST:Liang-1.49|bHLHb34|clone 1.49|e(spl)mgamma|gamma|mB|mg|mgamma	Enhancer of split mgamma, helix-loop-helix
9.07269	1	chrX	4936173	4937307	promoter-TSS (NM_206627)	promoter-TSS (NM_206627)	-591	NM_206627	31424	Dm.79	NM_131971	CG44774	CG4068|CR43698|CR43699|Dmel\CG44774|Dmel_CG4068|Dmel_CR43698|Dmel_CR43699	uncharacterized protein
9.02835	0	chr2R	6961370	6961861	intron (NM_206042, intron 2 of 4)	intron (NM_206042, intron 2 of 4)	10022	NM_206042	2768715	Dm.10850	NM_206042	CheB42c	CG15241|CG33350|CheB42|Dmel\CG33350	Chemosensory protein B 42c
9.01756	1	chr2L	2889157	2889605	promoter-TSS (NM_001144303)	promoter-TSS (NM_001144303)	-790	NM_001144303	33496	Dm.2778	NM_078740	lilli	154454_at|189Y|AFF4|BEST:GH09955|BcDNA:GM02019|CG8817|Dmel\CG8817|Lilli|S(ls)4|SS2-1|SY2-1|Su(Raf)2A|Su(Raf)2a|dAFF|dAFF4|l(2)00632|l(2)23Cc|l(2)K00632|l(2)K07920|l(2)k07920|l(2)k16124	lilliputian
8.97567	1	chr2R	7486179	7486735	promoter-TSS (NM_001144142)	promoter-TSS (NM_001144142)	-129	NM_001144142	44653	Dm.1824	NM_080033	wech	CG1624|CG42396|Dmel\CG42396|Dpld|Wech|dpld|lin-41	wech
8.92263	1	chr2R	6980336	6980672	TTS (NR_073848)	TTS (NR_073848)	691	NR_124446	19835461		NR_124446	lncRNA:CR44171	CG44171|CR44171|Dmel\CR44171	long non-coding RNA:CR44171
8.92093	0	chr3L	16744078	16744751	Intergenic	CpG	10868	NM_140661	39872	Dm.1978	NM_140661	CG9701	Dmel\CG9701	uncharacterized protein
8.87775	1	chrX	17124601	17125414	promoter-TSS (NM_001201726)	promoter-TSS (NM_001201726)	-456	NM_001201726	32698	Dm.190	NM_132967	CG5004	Dmel\CG5004|anon-15Db	uncharacterized protein
8.82924	1	chr3L	15801951	15802821	Intergenic	Intergenic	-5936	NM_206377	2768962	Dm.24890	NM_206377	CG6244	Dmel\CG6244	uncharacterized protein
8.81102	1	chr2L	12002860	12003409	promoter-TSS (NM_135690)	promoter-TSS (NM_135690)	-868	NM_135690	34614	Dm.2308	NM_135690	Hacd1	CG6746|Dmel\CG6746|HADC[CG6746]|hacd1	3-hydroxyacyl-CoA dehydratase 1
8.77458	1	chr3R	9229417	9229949	non-coding (NR_125121, exon 2 of 3)	non-coding (NR_125121, exon 2 of 3)	1550	NR_125121	19835603		NR_125121	lncRNA:CR45196	CR45196|Dmel\CR45196	long non-coding RNA:CR45196
8.76198	1	chrX	7000426	7000792	TTS (NM_001169213)	TTS (NM_001169213)	1937	NM_001169213	31646	Dm.3095	NM_132147	Inx2	CG4590|D-inx-2|Dm-Inx2|Dm-inx|Dm-inx2|Dmel\CG4590|FBpp0291074|INX-2|Ix2|inx-2|inx2|kropf|l(1)G0035|l(1)G0036|l(1)G0043|l(1)G0059|l(1)G0118|l(1)G0157|l(1)G0317|l(1)G0364|prp33	Innexin 2
8.66804	1	chrX	11146536	11146833	promoter-TSS (NM_143712)	promoter-TSS (NM_143712)	-88	NM_143712	44072	Dm.6755	NM_143712	Ran	AAF30287|CG1404|Dmel\CG1404|Q9VZ23|RanGTP|dran|l(1)G0075|ran|ran10A	Ran
8.64521	1	chr3R	17603753	17604092	Intergenic	Intergenic	-2184	NM_079665	42115	Dm.7828	NM_079665	sll	1422/14|CG7623|Dmel\CG7623|Sll|anon-WO0118547.555|anon-WO0172774.85|l(3)S142214	slalom
8.63045	1	chr2R	17476941	17477406	promoter-TSS (NM_001299604)	promoter-TSS (NM_001299604)	-901	NM_001299602	36967	Dm.5875	NM_137372	insb	CG6520|Dmel\CG6520	insensible
8.61878	0	chr3R	17940972	17941614	intron (NM_001014631, intron 2 of 10)	intron (NM_001014631, intron 2 of 10)	-2813	NM_001275763	45840	Dm.6154	NM_080105	cpo	1824|3603|5339|6015|BcDNA:AT31405|CG12349|CG18434|CG18435|CG31243|CG42457|CG43738|CPO|Cpo|Dmel\CG43738|Dmel_CG31243|Dmel_CG42457|E(sda)N|Line N|ORE-17|cg18435|l(3)01432|l(3)6015|l(3)j4A1|l(3)j4D4|l(3)j7E2|l(3)j9B3|l(3)rJ553|l(3)s2336	couch potato
8.61793	1	chr3R	26039305	26040939	promoter-TSS (NM_079789)	promoter-TSS (NM_079789)	-118	NM_079789	43161	Dm.27416	NM_079789	E(spl)m8-HLH	CG8365|Dmel\CG8365|E(Spl)|E(spl)|E(spl) m8|E(spl)-C|E(spl)-M8|E(spl)-m8|E(spl)M8|E(spl)bHLH|E(spl)m8|En(spl)|En(spl)-C|Espl|HES|HLHm8|Hes|M8|Su(H)[[m8]]|anon-EST:Liang-1.71|bHLHb36|clone 1.71|e(spl)|l(3)96Fd|m8	Enhancer of split m8, helix-loop-helix
8.61328	1	chr2R	12777151	12778300	non-coding (NR_124528, exon 1 of 1)	non-coding (NR_124528, exon 1 of 1)	401	NR_124528	19835608		NR_124528	lncRNA:CR45266	CR45266|Dmel\CR45266	long non-coding RNA:CR45266
8.59814	1	chr4	787408	787790	promoter-TSS (NM_143679)	promoter-TSS (NM_143679)	15	NM_143679	43816	Dm.18596	NM_143679	MED26	ARC 70|Arc70|CG1793|CG1823|Dmel\CG1793|Med26|dARC70|med26	Mediator complex subunit 26
8.57995	1	chr3R	21297264	21297843	non-coding (NR_133429, exon 1 of 1)	non-coding (NR_133429, exon 1 of 1)	932	NR_002068	3772547		NR_002067	lncRNA:Hsromega	CR31400|Dmel\CR31400|HSRomega|Hsr-omega|Hsr93D|Hsromega|Hsromega-n|er3|hrsomega|hsr omega|hsr-omega|hsromega|hsrw|l(3)05241|l(3)93De|l(3)er3|n(3)05241	Heat shock RNA omega
8.56631	1	chr2R	22605878	22606248	promoter-TSS (NR_003826)	promoter-TSS (NR_003826)	-64	NM_137841	37580	Dm.7604	NM_137841	RpS16	CG4046|Dmel\CG4046|Rp S16|S16|bs32d05.y1	Ribosomal protein S16
8.52824	0	chr3L	3979888	3980303	Intergenic	Intergenic	-3801	NM_001274461	38469	Dm.2683	NM_079187	scrt	BcDNA:RH71479|CG1130|Dmel\CG1130|Scrt|anon-EST:Liang-1.31|anon-EST:Liang-1.67|anon-WO02059370.57|clone 1.31|clone 1.67|lincRNA.S4061	scratch
8.52221	0	chr2L	3587896	3588367	promoter-TSS (NR_156775)	promoter-TSS (NR_156775)	-662	NR_156775	36786375		NR_156775	lncRNA:TS2	CR46324|Dmel\CR46324	long noncoding RNA: testis-specific 2
8.51899	1	chr3L	19032210	19033950	TTS (NR_133275)	TTS (NR_133275)	820	NR_133275	26067267		NR_133275	lncRNA:CR45940	CR45940|Dmel\CR45940	long non-coding RNA:CR45940
8.51614	1	chr3L	16475077	16475936	intron (NM_079383, intron 1 of 3)	intron (NM_079383, intron 1 of 3)	8144	NM_079383	39833	Dm.2987	NM_079383	aos	Aos|Argos|CG4531|DmAos|Dmel\CG4531|arg|gil|l(3)05845|l(3)05959|l(3)j5E11|l(3)rJ472|l(3)rJ812|l(3)rQ526|rlt|sty	argos
8.51614	1	chr2R	21546247	21546572	promoter-TSS (NM_057411)	promoter-TSS (NM_057411)	-234	NM_057411	37455		NM_057410	Egfr	C-erb|CG10079|D-EGFR|D-Egf|DEGFR|DER|DER flb|DER/EGFR|DER/top|DER/torpedo|DER1|DEgfr|Degfr|Der|DmHD-33|Dmel\CG10079|EC2-4|EFG-R|EGF-R|EGFR|EGFr|EGfr|EK2-6|Egf|Egf-r|EgfR|El|Elp|Elp-1|Elp-B1|Elp-B1RB1|Flb|HD-33|TOP|Top|Tor|Torpedo/DER|Torpedo/Egfr|c-erbB|d-egf-r|dEGFR|dEGFR1|dEGFr|dEgfr|degfr|der|egfr|flb|l(2)05351|l(2)09261|l(2)57DEFa|l(2)57EFa|l(2)57Ea|mor1|top|top/DER|top/flb|torpedo/Egfr|torpe…	Epidermal growth factor receptor
8.46638	1	chr3L	3194236	3194643	intron (NM_001274433, intron 1 of 1)	intron (NM_001274433, intron 1 of 1)	1223	NM_079175	38389	Dm.2800	NM_079175	Hsp83	143198_at|83|83K HSP|CG1242|DMHSP82|DmHsp83|Dmel\CG1242|E(sev)3A|E(sina)2|HSP82|HSP83|HSP90|HSP90A1|Hsp82|Hsp90|ORF1|P02828|Su(Raf)3A|anon-EST:Liang-2.53|anon-WO0068693|anon-WO0140519.209|clone 2.53|en(lz)3C/4C|hsp82|hsp83|hsp84|hsp90|l(3)j5C2|ms(3)08445|stc	Heat shock protein 83
8.45833	1	chr3L	10337281	10338117	intron (NR_133212, intron 1 of 2)	intron (NR_133212, intron 1 of 2)	5238	NR_133212	26067327		NR_133209	lncRNA:CR46006	CR44327|CR45244|CR46006|Dmel\CR46006|Dmel_CR44327|Dmel_CR45244|pri-mir-276b_mir-276a	long non-coding RNA:CR46006
8.45332	1	chr3L	7992249	7993025	intron (NM_001370048, intron 2 of 7)	intron (NM_001370048, intron 2 of 7)	13591	NM_079243	38890	Dm.3990	NM_079243	nmo	CG7892|Dmel\CG7892|NEMO|NEMO/NLK|NLK|Nemo|Nlk|Nmo|ORE-6|adk|adk1|anon-EST:Gibbs3|anon-EST:Liang-2.43|anon-WO0118547.332|anon-WO0140519.256|anon-WO0172774.138|clone 2.43	nemo
8.42815	1	chr2R	18674467	18675496	Intergenic	Intergenic	-1445	NM_079062	37149	Dm.689	NM_079062	edl	CG15085|Dmel\CG15085|EDL|Edl|MAE|Mae|anon-WO02077276.2|anon-WO02077276.3|edl/mae|l(2)k06602|mae	ETS-domain lacking
8.41977	1	chr2L	5983351	5983903	intron (NM_001258978, intron 2 of 4)	intron (NM_001258978, intron 2 of 4)	1033	NM_001273188	33835	Dm.7226	NM_057247	eIF4A	2439|9075|CG9075|Dm-eIF4A|DmRH2|Dmel\CG9075|EIF-4A|EIF-4a|EIF4A|EiF4A|Eif-4a|Eif4a|L(2L)162|Su(dpp)YE9|anon-26Aa|anon26A|deIF4A|eIF 4A|eIF-4A|eIF-4a|eIF-4a-I|eIF4A-I|eIF4AI|eIF4a|eiF4A|eif-4a|eif4A|eif4a|l(2)02439|l(2)162|l(2)26Ac|l(2)gdh-4|l(2)k01501|l(2L)162|pecan	eukaryotic translation initiation factor 4A
8.40273	1	chr2L	4369895	4370471	intron (NR_144660, intron 1 of 1)	intron (NR_144660, intron 1 of 1)	1120	NR_144660	19834826		NR_144659	lncRNA:CR45363	CR45363|Dmel\CR45363	long non-coding RNA:CR45363
8.31852	1	chrX	3779641	3780183	promoter-TSS (NM_130717)	promoter-TSS (NM_130717)	-231	NM_130717	318206	Dm.7071	NM_130717	Tlk	BEST:GH17330|BcDNA:GH07910|CG12462|CG2829|CG32781|CG32782|CG33219|CG34412|Dmel\CG34412|Dmel_CG32781|Dmel_CG32782|EP(X)1408|EP(X)1413|EP1408|EP1413|GH17330|TLK|anon-WO03040301.114|anon-WO03040301.116|dtlk|l(1)G0054|tlk	Tousled-like kinase
8.31852	1	chrX	10785855	10786357	intron (NM_167246, intron 1 of 4)	intron (NM_167246, intron 1 of 4)	801	NM_167246	32007	Dm.21507	NM_078554	sesB	A/A-T|A/A-T/sesB|ADP/ATP translocase|ADT2|ANT|ANT1|CG16944|Dmel\CG16944|EM12|Hmr|S12|SesB|anon-WO02059370.55|dANT|jive|l(1)9Ed|l(1)9Fa|l(1)DC701|l(1)EM31|l(1)G0126|l(1)G0247|l(1)G0386|l(1)S12|orangi|ses B|sesb	stress-sensitive B
8.29087	1	chr2R	8657638	8658102	intron (NM_078937, intron 1 of 5)	intron (NM_078937, intron 1 of 5)	-6374	NR_124473	19835420		NR_124473	lncRNA:CR44281	CR44281|Dmel\CR44281	long non-coding RNA:CR44281
8.28814	1	chr3L	6831767	6832545	Intergenic	CpG	34283	NR_124823	19836102		NR_124822	lncRNA:CR45115	CR45115|Dmel\CR45115	long non-coding RNA:CR45115
8.25692	1	chr2R	15866017	15866567	intron (NM_166120, intron 2 of 3)	intron (NM_166120, intron 2 of 3)	2855	NM_166120	246445	Dm.7285	NM_166120	Rif1	BcDNA:LD22218|CG30085|Dmel\CG30085|XM_080537.1|dRif1	Rap1 interacting factor 1
8.22496	0	chr3R	25490610	25491093	promoter-TSS (NM_143143)	promoter-TSS (NM_143143)	85	NM_001276028	53586	Dm.1718	NM_080271	Dhap-at	8-1|CG4625|DHAP-AT|Dmel\CG4625|GPAT|Gpat	Dihydroxyacetone phosphate acyltransferase
8.19502	1	chr3L	10674554	10675266	intron (NM_001274755, intron 1 of 8)	intron (NM_001274755, intron 1 of 8)	10171	NM_168420	39212	Dm.4471	NM_140150	simj	CG32067|CG7983|CG8000|Dmel\CG32067|SIMJ|anon-WO0118547.361|dp66|l(3)01814|l(3)j4A5|l(3)rN672|p66|p66/68-like	simjang
8.18057	1	chr2L	14233973	14234306	promoter-TSS (NR_124247)	promoter-TSS (NR_124247)	-13	NM_205988	34831	Dm.2597	NM_078840	Dyrk2	BG:DS01523.3|CG4551|DYRK|DYRK2|Dm2|DmDyrk2|Dmel\CG4551|dDYRK2|smi35A	Dual-specificity tyrosine phosphorylation-regulated kinase 2
8.15799	0	chr2R	8245033	8245560	promoter-TSS (NR_124465)	promoter-TSS (NR_124465)	-499	NR_124465	19836225		NR_124465	lncRNA:CR44446	CR44446|Dmel\CR44446|lincRNA.264	long non-coding RNA:CR44446
8.14049	0	chr2R	18671948	18672733	intron (NM_079062, intron 1 of 1)	CpG	1196	NM_079062	37149	Dm.689	NM_079062	edl	CG15085|Dmel\CG15085|EDL|Edl|MAE|Mae|anon-WO02077276.2|anon-WO02077276.3|edl/mae|l(2)k06602|mae	ETS-domain lacking
8.10881	1	chrX	15674590	15675041	promoter-TSS (NM_167455)	promoter-TSS (NM_167455)	-661	NM_001144727	32502	Dm.11700	NM_167455	CG12708	Dmel\CG12708	uncharacterized protein
8.09519	1	chr2R	15132360	15133022	intron (NM_001259401, intron 1 of 6)	intron (NM_001259401, intron 1 of 6)	3865	NM_001259404	36678	Dm.11696	NM_137169	chn	CG11798|Chn|Dmel\CG11798|EPIL#6|EPIL6|anon-EST:Liang-1.13|clone 1.13|l(2)02064|l(2)k04218|taco	charlatan
8.06037	1	chr3L	22998038	22998615	promoter-TSS (NM_079494)	promoter-TSS (NM_079494)	-46	NM_001259961	40515	Dm.2496	NM_079494	nrm	CG32458|CG41452|CG43079|CG8779|CT16082|Dmel\CG43079|Dmel_CG32458|Dmel_CG41452|Dmel_CG8779	neuromusculin
8.04009	1	chr3L	17407521	17408273	intron (NM_079401, intron 2 of 5)	CpG	-1376	NM_170637	39939	Dm.6622	NM_079401	blot	CG3897|DmBLOT|Dmel\CG3897|l(3)1658	bloated tubules
8.01021	1	chr3L	5932342	5932751	promoter-TSS (NM_168152)	promoter-TSS (NM_168152)	66	NM_168151	38669	Dm.8023	NM_079219	Rcc1	BJ1|Bj1|CG10480|CG18640 (Bj1)|Dmel\CG10480|RCC1|RanGEF|dRCC1|inxs|sdt	Regulator of chromosome condensation 1
7.97571	1	chr3L	7370686	7371275	5' UTR (NM_001274582, exon 1 of 4)	5' UTR (NM_001274582, exon 1 of 4)	180	NM_001274582	38821	Dm.11452	NM_139856	akirin	Akirin|CG8580|DmAkirin|Dmel\CG8580|EP(3)0906|anon-WO0118547.397|bhr	akirin
7.96901	1	chr2R	23572912	23573280	intron (NM_166609, intron 1 of 4)	intron (NM_166609, intron 1 of 4)	5038	NM_166609	37734	Dm.6653	NM_057831	apt	3041|Apt|CG5393|Dmel\CG5393|TDF|TDF/APT|Tdp|l(2)03041|l(2)06369|l(2)09049|l(2)59Ea|l(2)k11531|tdf	apontic
7.95863	1	chr3L	296685	297771	promoter-TSS (NM_138183)	promoter-TSS (NM_138183)	-574	NM_138183	38050	Dm.7922	NM_138180	RhoGEF3	CG1225|CG13881|CG13882|CG13883|CG42377|CG42378|CG43976|Dmel\CG43976|Dmel_CG1225|Dmel_CG13881|Dmel_CG13882|Dmel_CG13883|Dmel_CG42377|Dmel_CG42378|DrhoGEF3|RhoGEF|rhoGEF3	Rho guanine nucleotide exchange factor 3
7.9495	1	chr2R	13447635	13448173	intron (NM_001259366, intron 1 of 7)	intron (NM_001259366, intron 1 of 7)	1496	NM_165990	36491	Dm.4773	NM_057736	cnn	CG 4832|CG18370|CG4832|CNN|Cnn|Cnn1|Dmel\CG4832|cen|mat(2)syn-C|mat(2)synHK21|mfs|obv	centrosomin
7.85979	1	chr2R	12775640	12776931	Intergenic	Intergenic	-1039	NR_124528	19835608		NR_124528	lncRNA:CR45266	CR45266|Dmel\CR45266	long non-coding RNA:CR45266
7.8292	1	chr3L	12692919	12693553	promoter-TSS (NM_168505)	promoter-TSS (NM_168505)	-403	NM_001274849	39441		NM_079323	mirr	CG10601|DH1|De1|De3|Dmel\CG10601|Group F|IRO-C|Iro|Iro-C|IroC|MIRR|Mirr|Mrr|Sai|cre|crep|group F|iro|iro-C|l(3)69Ca|l(3)69Da|l(3)6D1|l(3)A5-3-42|mir|mrr	mirror
7.79417	1	chr2L	4350895	4352350	TTS (NR_124072)	TTS (NR_124072)	623	NR_124072	19836091		NR_124072	lncRNA:CR44700	CR44700|Dmel\CR44700	long non-coding RNA:CR44700
7.7817	1	chrX	369515	370137	promoter-TSS (NM_057476)	promoter-TSS (NM_057476)	-205	NM_057476	30981	Dm.25370	NM_057476	ac	990 E5 F1|AC|AS-C|AS-C T5|AS-C T5ac|ASC|Ac|CG3796|Dmel\CG3796|EG:125H10.3|Hw|T5|ascT5|sc/T5	achaete
7.76858	1	chr2L	10547817	10548931	intron (NM_001201857, intron 1 of 9)	CpG	3491	NM_001201857	34453	Dm.33833	NM_164935	Trim9	Asap|CG13145|CG31721|CG6256|Dmel\CG31721|asap|dTrim9	Tripartite motif containing 9
7.7593	0	chrX	3692507	3692819	intron (NM_001258584, intron 1 of 7)	intron (NM_001258584, intron 1 of 7)	3300	NM_001258584	31331	Dm.7389	NM_130715	Mnt	CG13316|CG2856|DmMnt|Dmel\CG13316|EG:114E2.2|MNT|Mad|Mad-3E|bHLHe43|dMad|dMnt|dmnt|mnt	Mnt
7.7504	1	chrX	12028823	12029206	promoter-TSS (NM_132551)	promoter-TSS (NM_132551)	18	NM_132551	32169	Dm.3592	NM_132551	Usp7	CG1490|Dmel\CG1490|Q9VYQ8|USP7|Usp-7	Ubiquitin-specific protease 7
7.72354	1	chr3R	24813089	24813616	promoter-TSS (NM_001043291)	promoter-TSS (NM_001043291)	660	NM_143033	42956	Dm.3209	NM_143033	lili	BcDNA:GH12663|CG5807|Dmel\CG5807|anon-WO0118547.355	lilipod
7.71979	1	chr2R	22408252	22408700	promoter-TSS (NM_176245)	promoter-TSS (NM_176245)	-49	NM_001299791	117331	Dm.3307	NM_176245	VepD	CG33200|D|Dmel\CG33200|anon-EST:CL57|ventrally-expressed-protein-D|vepD	Ventrally-expressed protein D
7.63814	1	chr3R	21640386	21640914	intron (NM_001300526, intron 2 of 7)	intron (NM_001300526, intron 2 of 7)	1998	NR_133432	26067374		NR_133432	lncRNA:CR46056	CR46056|Dmel\CR46056	long non-coding RNA:CR46056
7.61949	1	chr2L	16279809	16280201	intron (NM_001299047, intron 1 of 2)	intron (NM_001299047, intron 1 of 2)	7725	NM_057257	34956	Dm.6530	NM_057257	crp	35F(AT)[[17]]|AP-4|AP4|BG:DS02740.3|CG7664|Dmel\CG7664|MS:35F.AT17|bHLHe63|dAP-4|l(2)00232|l(2)35Fd|l(2)SH1614|l(2)SH2 1614|l(2)k00809|l(2)k03505	cropped
7.60597	1	chr2L	4811308	4811681	TTS (NR_124076)	TTS (NR_124076)	451	NR_124076	19835041		NR_124076	lncRNA:CR45297	CR45297|Dmel\CR45297	long non-coding RNA:CR45297
7.58469	1	chr2R	21250755	21251781	promoter-TSS (NM_137721)	promoter-TSS (NM_137721)	-118	NM_001274193	37422	Dm.15759	NM_137721	ASPP	CG18375|Dmel\CG18375|dASPP	Ankyrin-repeat, SH3-domain, and Proline-rich-region containing Protein
7.58013	1	chr2L	4054709	4055146	intron (NM_001273084, intron 2 of 8)	intron (NM_001273084, intron 2 of 8)	21025	NR_124062	19835330		NR_124062	asRNA:CR44984	CR44984|Dmel\CR44984	antisense RNA:CR44984
7.56212	1	chr3R	9033738	9034458	promoter-TSS (NM_169257)	promoter-TSS (NM_169257)	-367	NM_057304	41085	Dm.1114	NM_057304	neur	0328/12|0971/15|1293/09|1315/05|BEST:LD21494|CG11988|Dmel\CG11988|Neur|l(3)j6B12|l(3)j9B8|l(3)j9B9|l(3)j9C8|l(3)neo37|neu	neuralized
7.54959	1	chr3R	6425675	6426418	intron (NM_001275387, intron 1 of 6)	intron (NM_001275387, intron 1 of 6)	-16468	NR_073986	14462439		NR_073986	lncRNA:CR44017	CR44017|Dmel\CR44017	long non-coding RNA:CR44017
7.53687	1	chr2R	7490526	7490960	promoter-TSS (NM_165534)	promoter-TSS (NM_165534)	-920	NM_165534	44653	Dm.1824	NM_080033	wech	CG1624|CG42396|Dmel\CG42396|Dpld|Wech|dpld|lin-41	wech
7.50915	1	chr3L	3178995	3179479	promoter-TSS (NM_139522)	promoter-TSS (NM_139522)	307	NM_206262	38385	Dm.10802	NM_139523	Girdin	CG12734|Dmel\CG12734|mecA	girdin
7.50583	1	chr3R	26009935	26010896	promoter-TSS (NM_079782)	promoter-TSS (NM_079782)	-478	NM_079782	43153	Dm.24098	NM_079782	E(spl)malpha-BFM	CG8337|DmelCG8337|Dmel\CG8337|E(spl) malpha|E(spl)ma|E(spl)malpha|E(spl)mmalpha|HLHmalpha|malpha	Enhancer of split malpha, Bearded family member
7.48028	1	chr3L	3878679	3879068	Intergenic	Intergenic	5928	NR_073911	14462828		NR_073911	lncRNA:CR43917	CR43917|Dmel\CR43917|lincRNA.429	long non-coding RNA:CR43917
7.47968	1	chrX	18695415	18695717	Intergenic	Intergenic	-2524	NM_078679	32858		NM_078679	Cyp18a1	181H6T|18a1|26-hyd|CG6816|CT20826|CYP18|CYP18A1|CYP18A1-Dm|Cyp18|Cyp18A1|Cyt-P450-17C|CytP450|Dmel\CG6816|ESTS:181H6T|Eig17-1|P-450|P450|cyp18|cyp18a1	Cytochrome P450-18a1
7.42815	1	chrX	2387619	2389007	promoter-TSS (NM_206610)	promoter-TSS (NM_206610)	-649	NM_001272259	31224	Dm.12239	NM_130645	PsGEF	CG14045|CG14047|CG43947|DmPsGEF|Dmel\CG43947|Dmel_CG14045|Dmel_CG14047|EG:BACH48C10.4|EG:BACH7M4.1|EG:BACH7M4.2|FBgn0264598|PsGef|null|psGEF	Protostome-specific GEF
7.41005	1	chr3R	5264722	5265287	promoter-TSS (NR_133327)	promoter-TSS (NR_133327)	65	NM_169037	40633	Dm.20436	NM_141268	Hph	0303/04|31543|CG1114|CG14665|CG2676|CG31543|CG44015|CR31541|Dm.egl-9|Dmel\CG44015|Dmel_CG31543|Dmel_CR31541|FgaB|PHD|anon-EST:Posey69|dHPH|dPHD|dPHD2|dmHPH|fatiga|fga|hph|l(3)02255|l(3)82Fe|l(3)S030304	HIF prolyl hydroxylase
7.40747	1	chr2L	18305374	18305973	Intergenic	Intergenic	3011	NR_124359	19835083		NR_124359	lncRNA:CR43353	CG43353|CR43353|Dmel\CR43353|lincRNA.182	long non-coding RNA:CR43353
7.40436	1	chr2R	14333430	14334000	intron (NM_166047, intron 1 of 3)	intron (NM_166047, intron 1 of 3)	1331	NM_166047	36592	Dm.2231	NM_137108	Shrm	CG13942|CG13944|CG34379|CG8603|Dmel\CG34379|Dmel_CG13942|Dmel_CG8603|Shrooom|dShrm|dmShroom	Shroom
7.39321	0	chr2L	11337859	11338479	TTS (NR_124195)	TTS (NR_124195)	751	NR_124195	19834933		NR_124195	lncRNA:CR44585	CR44585|Dmel\CR44585	long non-coding RNA:CR44585
7.3808	1	chr2L	13226714	13227664	promoter-TSS (NM_135777)	promoter-TSS (NM_135777)	-340	NM_001273509	34724	Dm.26806	NM_135777	CG16813	DM26|Dmel\CG16813	uncharacterized protein
7.37056	1	chr2L	21105142	21105535	intron (NM_001144377, intron 1 of 18)	intron (NM_001144377, intron 1 of 18)	770	NM_001273732	35376	Dm.21362	NM_136244	Nhe2	CG9255|CG9256|DNhe2|DmNHE2|Dmel\CG9256|Dnhe2|NHE2|nhe2	Na[+]/H[+] hydrogen exchanger 2
7.35865	1	chr3L	12434479	12434773	Intergenic	Intergenic	-1958	NM_001274833	39418	Dm.941	NM_079317	toe	CG10704|Dmel\CG10704|TOE|Toe|anon-WO0172774.89	twin of eyg
7.34657	1	chr2R	13195987	13196630	intron (NM_176164, intron 1 of 5)	intron (NM_176164, intron 1 of 5)	2029	NM_176164	318918	Dm.6975	NM_176164	Kdm4B	CG33182|CG4037|Dmel\CG33182|KDM4B|dJMJD2(2)|dKDM4B|dKdm4B	Lysine (K)-specific demethylase 4B
7.33072	1	chr3L	10966594	10967076	Intergenic	Intergenic	5335	NR_124866	19835422		NR_124866	lncRNA:CR45249	CR45249|Dmel\CR45249	long non-coding RNA:CR45249
7.32449	1	chr2R	14430647	14431489	intron (NM_166055, intron 1 of 1)	intron (NM_166055, intron 1 of 1)	1269	NM_166055	36606	Dm.5449	NM_166055	phyl	CG10108|D(DmcycE[JP])2.2|Dmel\CG10108|PHYL|Phyl|SR2-3|Su(Raf)2C|phy1	phyllopod
7.32426	1	chr3R	29072992	29073408	intron (NM_001276122, intron 2 of 8)	intron (NM_001276122, intron 2 of 8)	9372	NM_001276124	43435	Dm.21690	NM_143409	CG11873	Dmel\CG11873|anon-WO0140519.162	uncharacterized protein
7.3088	1	chr2L	15741258	15741823	intron (NM_165125, intron 1 of 5)	intron (NM_165125, intron 1 of 5)	-4717	NR_124289	19835770		NR_124289	lncRNA:CR44974	CR44974|Dmel\CR44974	long non-coding RNA:CR44974
7.3044	1	chr3L	15511665	15512013	promoter-TSS (NM_001274949)	promoter-TSS (NM_001274949)	-50	NM_001274949	39675	Dm.2545	NM_079361	Eip71CD	CG7266|DROZ60MEX|Dmel\CG7266|Eip28|Eip28 /29|Eip28/29|Eip71C|MsrA|dMsrA|dmsrA|eip28/29	Ecdysone-induced protein 28/29kD
7.30195	0	chr3R	26055295	26055630	promoter-TSS (NM_143199)	promoter-TSS (NM_143199)	-24	NM_143199	43165	Dm.3048	NM_143199	Dak1	CG6092|Dak1L|Dm.UMP-CMP kinase|Dmel\CG6092|anon-WO0118547.320|dak1	Dak1
7.2847	1	chrX	10801959	10802601	intron (NM_001258687, intron 2 of 6)	intron (NM_001258687, intron 2 of 6)	4576	NM_001042803	32009	Dm.3773	NM_078556	Imp	CG1691|Dmel\CG1691|FGC026A04|IGF-II|IGF2BP1|IMP|IMP-1|MRE11|ORE-9|anon-EST:fe2B3|anon-WO0140519.39|cg1691|dIMP|imp|l(1)G0072|mre11	IGF-II mRNA-binding protein
7.28363	1	chr2L	15324055	15325635	Intergenic	Intergenic	-5944	NM_078850	34902	Dm.23880	NM_078850	nht	BG:DS07851.6|CG15259|DS07851.6|Dmel\CG15259|Nht|TAF4|TFIID|dTAF4L|dTAF[[II]]110|dmTAF4b	no hitter
7.25207	0	chr2L	3632833	3633306	promoter-TSS (NM_205907)	promoter-TSS (NM_205907)	-915	NM_001014464	44817	Dm.6584	NM_058139	for	142251_at|BcDNA:GM08338|CG10033|DG2|Dg2|Dmel\CG10033|FOR/PKG|For|PKG|PKG2|Pkg2|Pkg24A|anon-WO0140519.260|anon-WO02059370.47|dg2|l(2)06860	foraging
7.23234	1	chr2R	9490776	9491223	Intergenic	Intergenic	-3167	NM_057462	35975	Dm.4787	NM_057462	Wnt2	CG1916|D-wnt-2|DWnt-2|DWnt2|Dm DWnt2|Dm-2|Dmel\CG1916|Dwnt-2|Dwnt2|Wnt|Wnt-2|dWnt2|wnt-2|wnt2	Wnt oncogene analog 2
7.21693	0	chr3L	18229212	18229677	Intergenic	Intergenic	-1185	NR_133263	26067262		NR_133263	lncRNA:CR45935	CR45935|Dmel\CR45935|lincRNA.600	long non-coding RNA:CR45935
7.20007	1	chr3L	11010252	11010656	Intergenic	CpG	-1266	NM_001300095	39228	Dm.4755	NM_057714	klu	CG12296|Dmel\CG12296|KLU|Klu|P09036|l(3)09036|l(3)10052	klumpfuss
7.19572	0	chr3L	71983	72611	TTS (NR_133139)	TTS (NR_133139)	804	NR_073902	14462822		NR_073902	lncRNA:CR43988	CR43988|Dmel\CR43988|lincRNA.397	long non-coding RNA:CR43988
7.1789	0	chr2R	22933753	22934548	promoter-TSS (NM_137894)	promoter-TSS (NM_137894)	-73	NM_001202062	37644	Dm.5542	NM_137894	CG3788	Dmel\CG3788	uncharacterized protein
7.172	1	chr2R	11529420	11529913	Intergenic	Intergenic	-1456	NM_165841	36240	Dm.22056	NM_078976	en	153867_at|Apa|CG9015|Dmel\CG9015|EN|En|EnR|Eng|Engr|Engrailed|Engrailed/Invected|Es|V|en1|spa2|spt	engrailed
7.06954	0	chr3L	3438145	3439232	intron (NM_001259672, intron 6 of 7)	intron (NM_001259672, intron 6 of 7)	-13753	NM_168031	38424		NM_079178	sty	CG1921|CS3-3|Dmel\CG1921|STY|Spry|Sry|Sty|dSPRY|spry	sprouty
7.05044	1	chr3R	31607340	31608349	intron (NM_170555, intron 1 of 5)	intron (NM_170555, intron 1 of 5)	1971	NM_170556	43724	Dm.1390	NM_079870	CycG	CG 11525|CG11525|Dmel\CG11525|anon-EST:Liang-1.25|anon-EST:Liang-2.24|chr3R:27424276..27424475|clone 1.25|clone 2.24|cycG|dCycG|i205|i261	Cyclin G
7.0481	0	chr2R	15027434	15028059	intron (NM_001299510, intron 1 of 11)	intron (NM_001299510, intron 1 of 11)	2642	NR_124554	19834868		NR_124554	lncRNA:CR45256	CR45256|Dmel\CR45256	long non-coding RNA:CR45256
7.03699	1	chr2R	22397720	22398304	intron (NM_001299790, intron 1 of 2)	intron (NM_001299790, intron 1 of 2)	4047	NM_137823	37557	Dm.4607	NM_137823	babos	CG3624|CT12183|Dmel\CG3624	babos
7.01442	1	chr3R	30474685	30475755	intron (NM_170492, intron 2 of 8)	intron (NM_170492, intron 2 of 8)	-1464	NM_170493	318559	Dm.33821	NM_170493	spdo	0970/02|BcDNA:RE23355|CG31020|Dmel\CG31020|Spdo	sanpodo
7.01287	0	chrX	23537809	23538626	promoter-TSS (NR_156799).7	promoter-TSS (NR_156799).7	66	NR_163217	39877408		NR_163217	mir-10404-4	CR46366|Dmel\CR46366	mir-10404-4 stem loop
7.00391	1	chr3L	3059576	3060120	intron (NM_139508, intron 1 of 7)	intron (NM_139508, intron 1 of 7)	4769	NM_139507	38365	Dm.829	NM_139507	CG16753	Dmel\CG16753	uncharacterized protein
6.97479	0	chr3R	9338742	9339255	non-coding (NR_048352, exon 1 of 1)	non-coding (NR_048352, exon 1 of 1)	994	NR_048352	12798076		NR_048351	lncRNA:CR43301	CR43301|Dmel\CR43301	long non-coding RNA:CR43301
6.97073	1	chr2R	22690475	22691598	TTS (NR_124704)	TTS (NR_124704)	541	NR_124705	19835316		NR_124705	lncRNA:CR44764	CR44764|Dmel\CR44764|lincRNA.377	long non-coding RNA:CR44764
6.92045	1	chrX	5900096	5900968	promoter-TSS (NR_123807)	promoter-TSS (NR_123807)	-329	NM_001297986	31521	Dm.2951	NM_078497	Act5C	A|A4V404_DROME|ACT|ACT1_DROME|ACT5C|Ac5C|Act|Act-5C|Act5|Act5c|Actin|Actin/BAP47|Actin5C|ArpA|BAP47|Bap47|CG4027|Dmel\CG4027|M32055|T11|act|act 5C|act5C|actin|actin5C|anon-EST:fe2D2|beta-actin|beta-actin/Bap47|chrX:5748184..5748304|cyt5C|l(1)G0009|l(1)G0010|l(1)G0025|l(1)G0079|l(1)G0117|l(1)G0177|l(1)G0245|l(1)G0330|l(1)G0420|l(1)G0486	Actin 5C
6.89472	1	chr3R	17394285	17394877	promoter-TSS (NM_169757)	promoter-TSS (NM_169757)	59	NM_001260223	42092	Dm.2411	NM_079661	CREG	BcDNA:LP11958|CG5413|Dmel\CG5413|creg|dCREG	Cellular Repressor of E1A-stimulated Genes
6.89185	1	chrX	19295867	19296512	intron (NM_133148, intron 1 of 3)	intron (NM_133148, intron 1 of 3)	1973	NM_133148	32924	Dm.219	NM_133148	CG8034	Dmel\CG8034	uncharacterized protein
6.89062	1	chr3L	5983086	5983644	TTS (NR_124805)	TTS (NR_124805)	505	NR_124804	19835955		NR_124804	lncRNA:CR45439	CR45439|Dmel\CR45439	long non-coding RNA:CR45439
6.88702	1	chr2L	16350051	16350472	promoter-TSS (NM_001273570)	promoter-TSS (NM_001273570)	22	NM_001273570	34974		NM_078859	chif	BG:DS09218.1|BG:DS09218.2|CG5813|CG5817|Chif|DS09218.1|Dbf4|Dmel\CG5813|chf|fs(2)chiffon	chiffon
6.87484	1	chr3R	8931741	8932344	promoter-TSS (NM_170646)	promoter-TSS (NM_170646)	-146	NM_170646	41062	Dm.7093	NM_057349	pyd	CG11782|CG11962|CG12409|CG31349|CG43140|CG9729|CG9731|CG9763|CT36877|DZO-1|Dmel\CG43140|Dmel_CG31349|Dmel_CG9731|Pch|Pyd|Pyd/ZO-1|Tamou|ZO-1|ZO1|dzo-1|pyd(Z01)|tam|xvt	polychaetoid
6.87212	1	chr3L	19895395	19895740	non-coding (NR_037751, exon 1 of 1)	non-coding (NR_037751, exon 1 of 1)	824	NR_037751	10178829		NR_037751	lncRNA:CR32218	CG8037|CR32218|Dmel\CR32218	long non-coding RNA:CR32218
6.85055	1	chrX	10309030	10309388	promoter-TSS (NM_167224)	promoter-TSS (NM_167224)	-102	NM_167224	31957	Dm.7316	NM_078550	alpha-Man-Ia	CG17809|CG18799|CG32682|CG32684|CG42275|DM-GI|Dmel\CG42275|Dmel_CG32682|Dmel_CG32684|MA12|MAN-1|Man'ase|ManI|a-Man-Ia|alpha-Man-I|alpha-Man-l|dManI|dMas-1|mas-1|mas1	alpha-Mannosidase class I a
6.85055	1	chrX	15813196	15813462	promoter-TSS (NM_001258769)	promoter-TSS (NM_001258769)	-224	NM_001258769	32536	Dm.6072	NM_078614	sd	CG8544|DROEXO|DROEXO2|Dmel\CG8544|EP(X)1088|EP1088|SD|Sd|TEAD|anon-EST:Liang-2.14|clone 2.14|l(1)G0239|l(1)G0262|l(1)G0309|l(1)G0315|l(1)G0483|l(1)HF394|l(1)III|sp	scalloped
6.83675	0	chrX	23213435	23213807	Intergenic	Intergenic	8363	NR_133544	5740577		NR_133544	5.8SrRNA:CR40454	CR40454|Dmel\CR40454	5.8S ribosomal RNA
6.82915	1	chr2R	13566833	13568254	Intergenic	Intergenic	5001	NM_137045	36511	Dm.605	NM_137045	CG42807	CG13335|CG6183|Dmel\CG42807|Dmel_CG13335	uncharacterized protein
6.8183	0	chr2L	7515220	7516745	intron (NM_001014479, intron 2 of 4)	intron (NM_001014479, intron 2 of 4)	-3697	NR_073737	14462719		NR_073737	lncRNA:CR44082	CR44082|Dmel\CR44082	long non-coding RNA:CR44082
6.81388	1	chrX	3152439	3152906	intron (NM_001258581, intron 2 of 8)	intron (NM_001258581, intron 2 of 8)	17802	NM_057511	31293		NM_057511	N	1.1|16-178|16-55|Ax|CG3936|CT13012|Chp|Co|Dmel\CG3936|EG:140G11.1|EG:163A10.2|NECD|NICD|Nicd|RICN|anon-EST:Liang-1.12|clone 1.12|co|dNotch|fa|l(1)3Cb|l(1)Ax|l(1)N|n[fah]|nd|notch|shd|spl|swb	Notch
6.81366	1	chr3L	14971511	14973171	promoter-TSS (NM_057541)	promoter-TSS (NM_057541)	-326	NM_057541	39620	Dm.2286	NM_057541	Brd	Brd-C|CG3096|DmelCG3096|Dmel\CG3096|brd	Bearded
6.81131	0	chr2R	16828809	16829111	promoter-TSS (NR_073882)	promoter-TSS (NR_073882)	-135	NR_073882	14462595		NR_073882	lncRNA:CR43650	CR43650|Dmel\CR43650|pri-mir-8	long non-coding RNA:CR43650
6.8059	0	chr3L	17856685	17857027	promoter-TSS (NM_140762)	promoter-TSS (NM_140762)	-62	NM_140762	39990	Dm.11676	NM_140762	CG5535	Dmel\CG5535|anon-WO0118547.111	uncharacterized protein
6.79277	1	chr2R	16517060	16517422	exon (NM_206134, exon 2 of 15)	exon (NM_206134, exon 2 of 15)	787	NM_206134	36846	Dm.14046	NM_058159	Sema2a	112/40|BcDNA:LD09561|CG4700|CT14922|D-Sema II|D-Sema-II|D-Sema2a|D-SemaII|D-semaII|Dmel\CG4700|Dsema-II|Sema-2a|SemaII|dSema-II|l(2)03021|sema 2a|sema II|sema-2a|sema-II|sema2a|semaII	Semaphorin 2a
6.78499	1	chr3L	6743591	6743920	promoter-TSS (NM_168179)	promoter-TSS (NM_168179)	-591	NM_001274551	38747	Dm.4007	NM_139798	dikar	CG10115|CG32393|CG32394|CG42799|Dmel\CG42799|Dmel_CG32393|Dmel_CG32394	dikar
6.78294	1	chr2R	6573014	6574313	intron (NM_001103730, intron 1 of 6)	CpG	27315	NM_136370	35556	Dm.494	NM_136370	CG15233	BEST:LD11861|Dmel\CG15233	uncharacterized protein
6.78065	1	chrX	18866914	18867265	intron (NM_133108, intron 1 of 7)	intron (NM_133108, intron 1 of 7)	3139	NM_133108	50356	Dm.215	NM_133108	CG34401	CG15037|CG17757|CG32542|CG7307|CG7317|Dmel\CG34401|Dmel_CG17757|Dmel_CG32542	uncharacterized protein
6.76366	1	chr2R	21356943	21357592	exon (NM_080070, exon 7 of 7)	exon (NM_080070, exon 7 of 7)	-6689	NM_137738	37441	Dm.15739	NM_137738	CG17974	Dmel\CG17974	uncharacterized protein
6.75462	1	chr2R	13224097	13224693	promoter-TSS (NR_073874)	promoter-TSS (NR_073874)	67	NR_073874	14462583		NR_073874	lncRNA:CR43918	CR43918|Dmel\CR43918	long non-coding RNA:CR43918
6.75049	0	chrX	4561755	4563461	non-coding (NR_123790, exon 2 of 5)	non-coding (NR_123790, exon 2 of 5)	4536	NM_131944	31389		NM_131944	CG3546	Dmel\CG3546	uncharacterized protein
6.74622	1	chr2R	16518969	16519483	intron (NM_058159, intron 2 of 14)	intron (NM_058159, intron 2 of 14)	2772	NM_206134	36846	Dm.14046	NM_058159	Sema2a	112/40|BcDNA:LD09561|CG4700|CT14922|D-Sema II|D-Sema-II|D-Sema2a|D-SemaII|D-semaII|Dmel\CG4700|Dsema-II|Sema-2a|SemaII|dSema-II|l(2)03021|sema 2a|sema II|sema-2a|sema-II|sema2a|semaII	Semaphorin 2a
6.73808	1	chr3R	6966641	6967171	intron (NM_206446, intron 2 of 6)	intron (NM_206446, intron 2 of 6)	32322	NM_206450	40835	Dm.3803	NM_206444	Antp	3.4|ANT-C|ANT-P|ANTC|ANTP|Ant|AntP|AntP1|Antp P1|Antp P2|Antp1|Aus|BG:DS07700.1|CG1028|DMANTPE1|DRO15DC96Z|DmAntp|Dmel\CG1028|Hu|Ns|Scx|antp|l(3)84Ba	Antennapedia
6.73408	1	chr2R	14927593	14928641	5' UTR (NM_001202004, exon 1 of 12)	5' UTR (NM_001202004, exon 1 of 12)	308	NM_001202004	36668	Dm.3168	NM_137161	Kank	BEST:GH19041|BcDNA:GH03482|CG10249|Dmel\CG10249|dKank|kank	kank
6.73353	1	chr2R	22593356	22593743	promoter-TSS (NM_137836)	promoter-TSS (NM_137836)	-585	NM_001274208	37575	Dm.13001	NM_137836	dnr1	CG12489|DNR1|Dmel\CG12489|Dnr-1|Dnr1|dNR1	defense repressor 1
6.7285	0	chr3L	10768730	10770412	Intergenic	Intergenic	-2354	NM_001274759	12798172	Dm.33178	NM_001259780	CG43245	Dmel\CG43245	uncharacterized protein
6.72375	1	chr2R	22681638	22682343	Intergenic	Intergenic	6997	NM_079088	37602	Dm.2705	NM_079088	Ppa	CG9952|Dmel\CG9952|FBXL14|I-55|PPA|ppa	Partner of paired
6.71877	1	chr2L	5870590	5871161	intron (NM_001298713, intron 1 of 4)	intron (NM_001298713, intron 1 of 4)	8623	NM_001298713	33814	Dm.4675	NM_135121	rau	CG8965|Dmel\CG8965	rau
6.71438	0	chr3L	7323016	7323507	promoter-TSS (NM_168199)	promoter-TSS (NM_168199)	-114	NM_168199	38806	Dm.3393	NM_139844	RhoGEF4	CG8606|DRhoGEF4|Dmel\CG8606|RhoGEF	Rho guanine nucleotide exchange factor 4
6.71074	1	chr3R	19340593	19341194	Intergenic	Intergenic	11157	NR_048429	12798475		NR_048428	lncRNA:CR43258	CR43258|Dmel\CR43258|lincRNA.813	long non-coding RNA:CR43258
6.71074	1	chr2R	25203836	25204265	intron (NM_001274250, intron 3 of 8)	intron (NM_001274250, intron 3 of 8)	-13926	NM_001274251	38011	Dm.14982	NM_166707	CG9380	Dmel\CG9380	uncharacterized protein
6.69142	1	chr3L	19562044	19562769	promoter-TSS (NR_133280)	promoter-TSS (NR_133280)	-230	NR_133280	26067244		NR_133280	lncRNA:CR45916	CR45916|Dmel\CR45916|pri-mir-9a	long non-coding RNA:CR45916
6.68825	1	chr2R	14334129	14334503	intron (NM_166047, intron 1 of 3)	intron (NM_166047, intron 1 of 3)	1932	NM_166047	36592	Dm.2231	NM_137108	Shrm	CG13942|CG13944|CG34379|CG8603|Dmel\CG34379|Dmel_CG13942|Dmel_CG8603|Shrooom|dShrm|dmShroom	Shroom
6.66662	0	chr2L	16234867	16235301	intron (NM_001273557, intron 1 of 11)	CpG	3609	NM_165149	34951	Dm.21892	NM_165149	Ca-Ma2d	BG:DS07473.1|CG12455|CG42817|DS07473.1A|Dmel\CG42817|Dmel_CG12455|Ma2/d	Ca[2+] channel Muscle-specific alpha2/delta subunit
6.64909	1	chr3L	20474789	20475095	promoter-TSS (NM_176373)	promoter-TSS (NM_176373)	-20	NM_176373	40270	Dm.21192	NM_176372	isoQC	CG32426|CG5976|Dmel\CG5976|isoDromeQC	iso Glutaminyl cyclase
6.64084	0	chrX	23457210	23457699	Intergenic	Intergenic	80579	NR_133545	26067192		NR_133545	2SrRNA:CR45864	CR45864|Dmel\CR45864	2S ribosomal RNA:CR45864
6.63277	1	chr3R	21059971	21060792	5' UTR (NM_206529, exon 1 of 12)	5' UTR (NM_206529, exon 1 of 12)	272	NM_079701	42490	Dm.2388	NM_079701	Mvl	CG3671|DMT1|Dmel\CG3671|NRM2|dNRAMP|mvl	Malvolio
6.63195	1	chr2R	13187832	13188445	intron (NM_176164, intron 1 of 5)	intron (NM_176164, intron 1 of 5)	1115	NM_001169666	318918	Dm.6975	NM_176164	Kdm4B	CG33182|CG4037|Dmel\CG33182|KDM4B|dJMJD2(2)|dKDM4B|dKdm4B	Lysine (K)-specific demethylase 4B
6.58702	1	chr3L	19898497	19899047	intron (NM_140898, intron 1 of 4)	intron (NM_140898, intron 1 of 4)	-2381	NR_037751	10178829		NR_037751	lncRNA:CR32218	CG8037|CR32218|Dmel\CR32218	long non-coding RNA:CR32218
6.57094	1	chrX	10823109	10823952	promoter-TSS (NR_123861)	promoter-TSS (NR_123861)	-739	NR_123861	19835735		NR_123861	lncRNA:CR45624	CR45624|Dmel\CR45624	long non-coding RNA:CR45624
6.5608	1	chr2R	16098440	16098869	promoter-TSS (NM_176184)	promoter-TSS (NM_176184)	-90	NM_166138	36773	Dm.1504	NM_079032	Dg	CG18250|CT41273|DG|DmDG|Dmel\CG18250|alpha-DG|atu|dg|dgn|dys	Dystroglycan
6.55952	1	chrX	13385076	13385440	promoter-TSS (NM_132653)	promoter-TSS (NM_132653)	-7	NM_001298279	32294	Dm.5297	NM_132653	Tim9a	CG1660|Dmel\CG1660|Tim9	Tim9a
6.55042	1	chr3R	9037855	9038466	promoter-TSS (NM_001170093)	promoter-TSS (NM_001170093)	-600	NM_001170093	41086	Dm.3569	NM_141606	hyx	CG11990|Cdc73|Dmel\CG11990|Hyx|hyx/CDC73	hyrax
6.54824	1	chr2R	12779730	12780583	promoter-TSS (NM_165951)	promoter-TSS (NM_165951)	-385	NM_057362	36411	Dm.4735	NM_057362	sca	AAA28880|AAF58455|CG17579|Dmel\CG17579|FBpp0086968|FBpp0086969|Sca|Sca1b|anon-EST:Liang-38|clone 38|mAb sca1	scabrous
6.54631	1	chr3R	29072373	29072764	intron (NM_001276122, intron 2 of 8)	intron (NM_001276122, intron 2 of 8)	8740	NM_001276124	43435	Dm.21690	NM_143409	CG11873	Dmel\CG11873|anon-WO0140519.162	uncharacterized protein
6.5432	1	chr2L	1063085	1063521	intron (NM_164403, intron 1 of 4)	intron (NM_164403, intron 1 of 4)	14508	NM_164403	33281	Dm.251	NM_078726	S	CG4385|Dmel\CG4385|E(Raf)2B|EC2-2|EK2-2|ES2-4|EY2-4|Star/asteroid|fltr|l(2)05671|l(2)07056|l(2)21Eb|l(2)c00080|l(2)k09538|l(2)rK134|s|star	Star
6.51384	1	chr3R	11350725	11351328	5' UTR (NM_141809, exon 2 of 2)	5' UTR (NM_141809, exon 2 of 2)	2105	NM_001170116	41361	Dm.5100	NM_141808	KP78b	CG17216|Dmel\CG17216|KP78B|Kp78B|Kp78b	KP78b
6.5118	1	chr2R	23575015	23575487	intron (NM_166609, intron 1 of 4)	intron (NM_166609, intron 1 of 4)	-5839	NM_057832	37734	Dm.6653	NM_057831	apt	3041|Apt|CG5393|Dmel\CG5393|TDF|TDF/APT|Tdp|l(2)03041|l(2)06369|l(2)09049|l(2)59Ea|l(2)k11531|tdf	apontic
6.50881	1	chr2L	17565504	17566108	promoter-TSS (NR_133087)	promoter-TSS (NR_133087)	-301	NR_133087	26067247		NR_133086	lncRNA:CR45919	CR45919|Dmel\CR45919|pri-mir-124	long non-coding RNA:CR45919
6.50103	1	chrX	3691760	3692249	intron (NM_001258584, intron 1 of 7)	intron (NM_001258584, intron 1 of 7)	2641	NM_001258584	31331	Dm.7389	NM_130715	Mnt	CG13316|CG2856|DmMnt|Dmel\CG13316|EG:114E2.2|MNT|Mad|Mad-3E|bHLHe43|dMad|dMnt|dmnt|mnt	Mnt
6.50103	1	chrX	7095883	7097171	intron (NM_001272376, intron 1 of 7)	intron (NM_001272376, intron 1 of 7)	539	NM_167113	3772180	Dm.4502	NM_080052	Sxl	CG14425|CG18350|CG33070|CG43770|DmSxl|Dmel\CG43770|Dmel_CG14425|Dmel_CG18350|Fl|Mex156|ORF2|SXL|Su(da)|Sx1|SxL|Sxl-1 Sxl-2|SxlPe|SxlPm|dSXL|fs(1)K1274|fs(1)M106|l(1)6Fa|melSxl|sxl	Sex lethal
6.50103	1	chr2L	17263231	17263875	Intergenic	Intergenic	-2819	NM_165209	35037	Dm.12527	NM_135986	beat-IIIc	BcDNA:RE14414|Beat-IIIC|Beat-IIIc|CG15138|CG6365|Dmel\CG15138|beat IIIc	beaten path IIIc
6.49704	1	chr3L	11123744	11124211	promoter-TSS (NM_079299)	promoter-TSS (NM_079299)	629	NM_140184	39255	Dm.1716	NM_140184	NaPi-III	CG42575|CG7628|CR32078|Dmel\CG42575|Dmel_CG7628|Dmel_CR32078|Dromel_CG7628_FBtr0076213_mORF|dPiT|dPit	Na[+]-dependent inorganic phosphate cotransporter type III
6.48606	1	chr3R	19934879	19935232	promoter-TSS (NM_057944)	promoter-TSS (NM_057944)	-57	NM_001275822	42379	Dm.2993	NM_057943	mira	CG12249|Dmel\CG12249|MIR|MIRA|Mir|Mira|Miranda|mir	miranda
6.47166	1	chr3L	11834719	11835169	TTS (NM_001259797)	TTS (NM_001259797)	-1366	NM_079306	39340	Dm.2549	NM_079306	CycA	0033/02|0040/24|0046/23|0104/07|0245/34|0521/06|0545/13|1329/16|1449/05|CG5940|CLD3|CYCA|Cyc A|DmcycA|Dmel\CG5940|S(rux)3B|anon-WO0140519.128|cycA|cyclin A|dCycA|hari|l(3)03946|l(3)183|l(3)68Ea|l(3)j3C8|l(3)neo114|l(3)rsg11|rsg11	Cyclin A
6.43113	1	chrX	14629028	14629812	intron (NM_001258738, intron 1 of 6)	intron (NM_001258738, intron 1 of 6)	24414	NM_078599	32398	Dm.2915	NM_078599	NetA	CG18657|CT27014|Dmel\CG18657|NetrinA|net|netA|netrin|netrin A	Netrin-A
6.42991	1	chr3R	31223198	31223571	intron (NM_001260456, intron 2 of 6)	intron (NM_001260456, intron 2 of 6)	-1533	NM_170545	43694	Dm.4416	NM_143596	CG12054	Dmel\CG12054	uncharacterized protein
6.41286	0	chr2L	19497951	19498301	promoter-TSS (NM_078878)	promoter-TSS (NM_078878)	-42	NM_078878	35236	Dm.2659	NM_078878	Top3alpha	CG10123|DmTop3alpha|Dmel\CG10123|Top3a|Topo IIIalpha|dTopoIIIa|top3alpha|topo IIIalpha	Topoisomerase 3alpha
6.40266	0	chr3R	8689400	8689931	Intergenic	Intergenic	-3478	NR_125118	19834872		NR_125118	lncRNA:CR44937	CR44937|Dmel\CR44937|lincRNA.733	long non-coding RNA:CR44937
6.40139	0	chr2L	16270778	16271307	intron (NM_001299047, intron 2 of 2)	intron (NM_001299047, intron 2 of 2)	8901	NM_135938	34955	Dm.12032	NM_135938	CG4935	BG:DS02740.2|Dmel\CG4935|MET30	uncharacterized protein
6.38757	1	chrX	3162642	3163255	intron (NM_001258581, intron 5 of 8)	intron (NM_001258581, intron 5 of 8)	10192	NM_144464	59253	Dm.5987	NM_144464	CG18508	CG4015|Dmel\CG18508|EG:140G11.3	uncharacterized protein
6.38757	1	chr3R	25594156	25594559	promoter-TSS (NM_079838)	promoter-TSS (NM_079838)	-118	NM_079838	43087	Dm.1334	NM_079838	msi	CG5099|DMSIDNA|Dmel\CG5099|MSI|Msi|SIDNA|anon-EST:Liang-2.35|clone 2.35|dMSI|dMsi	musashi
6.3828	1	chr2R	21545672	21545962	promoter-TSS (NM_057411)	promoter-TSS (NM_057411)	-826	NM_057411	37455		NM_057410	Egfr	C-erb|CG10079|D-EGFR|D-Egf|DEGFR|DER|DER flb|DER/EGFR|DER/top|DER/torpedo|DER1|DEgfr|Degfr|Der|DmHD-33|Dmel\CG10079|EC2-4|EFG-R|EGF-R|EGFR|EGFr|EGfr|EK2-6|Egf|Egf-r|EgfR|El|Elp|Elp-1|Elp-B1|Elp-B1RB1|Flb|HD-33|TOP|Top|Tor|Torpedo/DER|Torpedo/Egfr|c-erbB|d-egf-r|dEGFR|dEGFR1|dEGFr|dEgfr|degfr|der|egfr|flb|l(2)05351|l(2)09261|l(2)57DEFa|l(2)57EFa|l(2)57Ea|mor1|top|top/DER|top/flb|torpedo/Egfr|torpe…	Epidermal growth factor receptor
6.37698	1	chr3R	23347636	23348192	promoter-TSS (NM_079738)	promoter-TSS (NM_079738)	-214	NM_079738	42758	Dm.1294	NM_079738	DNApol-epsilon255	6768|BAB17608|CG6768|DNA pol epsilon|DNApol-epsilon|Dmel\CG6768|Polepsilon|Polepsilon255|dpolepsilon|dpolepsilon255|dpolepsilonp255|l(3)pl10|l(3)pl10R|pl[10]|pol-epsilon	DNA polymerase epsilon 255kD subunit
6.37683	1	chr3L	762040	763055	Intergenic	Intergenic	-7058	NM_001274293	38090	Dm.5971	NM_138213	hng3	CG13897|CG13987|Dmel\CG13897|anon-WO0118547.557	hinge3
6.37049	1	chrX	21368337	21368674	promoter-TSS (NM_001272842)	promoter-TSS (NM_001272842)	-109	NM_001272842	3772670	Dm.2637	NM_001031916	bbx	CG1414|CG32527|Dmel\CG1414|anon-19Fb|tu2	bobby sox
6.36122	1	chrX	16275142	16275844	promoter-TSS (NM_080353)	promoter-TSS (NM_080353)	424	NM_167488	32581	Dm.2793	NM_078639	kat80	CG13956|CG9910|Dmel\CG13956|Kat80|Katanin80	katanin 80
6.32586	0	chrX	15063706	15064120	promoter-TSS (NM_132765)	promoter-TSS (NM_132765)	-6	NM_001298330	32434	Dm.6802	NM_132765	ND-B18	CG5548|Dmel\CG5548|NB8M	NADH dehydrogenase (ubiquinone) B18 subunit
6.32553	1	chr3R	12648717	12649687	intron (NM_141963, intron 1 of 2)	intron (NM_141963, intron 1 of 2)	1144	NM_141963	41558	Dm.1173	NM_141963	Dtg	CG6234|Dmel\CG6234	Dpp target gene
6.31682	1	chrX	11570391	11570752	promoter-TSS (NM_001316639)	promoter-TSS (NM_001316639)	-50	NM_132500	32101	Dm.5283	NM_132500	CG11699	Dmel\CG11699	uncharacterized protein
6.31035	1	chr3L	12505897	12506517	TTS (NM_140325)	TTS (NM_140325)	1633	NM_140326	39428	Dm.5793	NM_140326	CG10654	Dmel\CG10654	uncharacterized protein
6.29132	0	chrX	15084686	15085306	promoter-TSS (NM_132770)	promoter-TSS (NM_132770)	-297	NM_132770	32439	Dm.6507	NM_132770	CG9065	COXS|Dmel\CG9065	uncharacterized protein
6.28804	1	chr2R	14911173	14911737	promoter-TSS (NM_137161)	promoter-TSS (NM_137161)	-586	NM_137161	36668	Dm.3168	NM_137161	Kank	BEST:GH19041|BcDNA:GH03482|CG10249|Dmel\CG10249|dKank|kank	kank
6.27382	1	chr2L	9987808	9989603	intron (NM_001273384, intron 3 of 4)	intron (NM_001273384, intron 3 of 4)	-3962	NR_124168	19836190		NR_124168	lncRNA:CR13130	CG13130|CR13130|Dmel\CR13130	long non-coding RNA:CR13130
6.26521	1	chr2R	8235391	8235982	Intergenic	Intergenic	-1585	NM_165597	35801	Dm.4132	NM_057716	pnut	CG8705|Dmel\CG8705|E(sina)44C|E(sina)8|PNUT|Peanut|Pnut|anon-EST:Liang-2.18|clone 2.18|dSEPT7|l(2)02502	peanut
6.26498	1	chr3L	22267553	22268199	intron (NM_001275277, intron 1 of 5)	CpG	308	NM_079489	40459	Dm.5140	NM_079489	Csp	CG6395|CSP|CSP32|Cys|D-CSP|D.M.CSP|DCSP-1|DNAJC5|DSP/DNAJC5|Dcsp|Dmel\CG6395|MAB ab49|ab49|anon-WO02059370.50|csp|csp29|csp32|l(3)03988	Cysteine string protein
6.24361	0	chr3L	1735581	1735959	promoter-TSS (NM_139396)	promoter-TSS (NM_139396)	-3	NM_001274349	38219	Dm.12583	NM_139396	Oseg4	CG2069|Dmel\CG2069|IFT121|OSEG|OSEG4|WDR35|Wdr35|cytC40|oseg4	Outer segment 4
6.24335	1	chr3L	3410957	3411356	TTS (NR_048223)	TTS (NR_048223)	1095	NR_048223	12798578	Dm.38846	NR_048223	mir-2282	CR42967|Dmel\CR42967|dme-mir-2282|miR-2282	mir-2282 stem loop
6.23995	0	chrX	21116366	21116710	promoter-TSS (NM_167731)	promoter-TSS (NM_167731)	-31	NM_134591	33093	Dm.13473	NM_134591	unc	3|4|5|CG1501|Dmel\CG1501|UNC|Unc|W5|l(1)19Ef|l(1)6-3-212|lLV7	uncoordinated
6.23913	1	chr3L	9856626	9857003	TTS (NM_140108)	TTS (NM_140108)	-1529	NM_001274735	39158	Dm.919	NM_079290	RasGAP1	CG6721|Dmel\CG6721|FBpp0076097|GAP|GAP1|Gap|Gap 1|Gap1|Ras-GAP|RasGAP|RasGap1|gap|gap1|mip|rI533|rasGAP|sxt	Ras GTPase activating protein 1
6.22714	1	chr2L	3606723	3607016	promoter-TSS (NM_164546)	promoter-TSS (NM_164546)	-113	NM_164546	33583	Dm.290	NM_164546	odd	CG3851|Dmel\CG3851|ODD|Odd|l(2)01863|ods	odd skipped
6.21486	1	chr3L	11169908	11170368	promoter-TSS (NM_168450)	promoter-TSS (NM_168450)	64	NM_001274776	39260	Dm.18733	NM_140189	CG7616	Dmel\CG7616|FBgn 36142	uncharacterized protein
6.20316	1	chr3L	15593355	15593732	intron (NM_001144484, intron 1 of 6)	intron (NM_001144484, intron 1 of 6)	4683	NM_001274957	39693	Dm.14535	NM_140527	RhoGAP71E	BcDNA:LD07615|C- GAP|CG16980|CG32149|CG7396|Dmel\CG32149|RhoGAP-71E1|RhoGap71E|l(3)j6B9|rhogap71e	Rho GTPase activating protein at 71E
6.19975	1	chr2R	17460899	17461879	intron (NM_137370, intron 1 of 1)	intron (NM_137370, intron 1 of 1)	791	NM_137370	36964	Dm.11614	NM_137370	CG14478	BEST:LD13441|Dmel\CG14478|GENE 4|gene 4	uncharacterized protein
6.19852	1	chr2L	9454101	9454903	intron (NM_001273362, intron 2 of 4)	intron (NM_001273362, intron 2 of 4)	4672	NM_001273362	34263	Dm.4492	NM_078799	numb	CG3779|Dmel\CG3779|N7-1|NUMB|Nb|Numb|d-numb|dNumb|l(2)03235|l(2)3235|l(2)s2201|nb|numbs	numb
6.19704	1	chr2L	1410715	1411482	intron (NM_001272939, intron 1 of 13)	intron (NM_001272939, intron 1 of 13)	9355	NM_080531	44522		NM_080531	robo2	CG14347|CG14348|CG5481|CG5574|CT17326|D-Robo2|D-robo2|Dmel\CG5481|ROBO2|Robo 2|Robo-2|Robo2|Robo2 (Lea)|anon-EST:Liang-1.75|clone 1.75|dRobo-2|fus4|lea|robo|robo-2	roundabout 2
6.18728	0	chr3R	19343913	19344719	Intergenic	Intergenic	-9735	NM_001260265	12798476	Dm.37372	NM_001260265	CG43203	CG42793|Dmel\CG43203|noncoding_17732	uncharacterized protein
6.18249	0	chrX	7556515	7556865	non-coding (NR_123827, exon 1 of 2)	non-coding (NR_123827, exon 1 of 2)	912	NR_123827	19835429		NR_123827	lncRNA:CR44501	CR44501|Dmel\CR44501|lincRNA.962	long non-coding RNA:CR44501
6.18249	1	chr2R	18687977	18688357	promoter-TSS (NM_137517)	promoter-TSS (NM_137517)	35	NM_001202040	37152	Dm.690	NM_137515	Sik3	CG15072|CG18604|CG42856|Dmel\CG42856|Dmel_CG15072|Dmel_CG18604|EMK/KIAA0999|SIK|SIK3	Salt-inducible kinase 3
6.16704	1	chr3R	25628394	25629865	Intergenic	Intergenic	-2205	NM_001014665	43092	Dm.1335	NM_143151	Ssadh	CG4685|DmSSADH|Dmel\CG4685|SSADH|anon-WO0118547.428|ssadh	Succinic semialdehyde dehydrogenase
6.16446	1	chr2R	12955970	12956397	TTS (NM_001299438)	TTS (NM_001299438)	2630	NM_136987	36430	Dm.6200	NM_136987	CG13321	Dmel\CG13321	uncharacterized protein
6.16446	1	chr2L	15056983	15057348	intron (NM_001299020, intron 1 of 11)	CpG	697	NM_165099	34882	Dm.2128	NM_078847	ck	53D10S|BG:DS00929.11|CG7595|CK|D|D2|DM7a|DMyoVIIa|Dm 35B|DmVIIA|DmVIIa|Dmel\CG7595|Dro35B|ESTS:53D10S|Mhc35BC|Myo7A|Myo7B|MyoVIIA|anon-35Bb|br27|ck/MyoVIIA|l(1)35Ca|l(2)07130|l(2)35Ca|l(2)br27|l35Ca|myoVIIA|myoVIIa|stc|stch	crinkled
6.16038	1	chr3R	19345062	19345708	Intergenic	Intergenic	-8666	NM_001260265	12798476	Dm.37372	NM_001260265	CG43203	CG42793|Dmel\CG43203|noncoding_17732	uncharacterized protein
6.15203	1	chr3R	16765660	16766371	intron (NR_002034, intron 1 of 2)	intron (NR_002034, intron 1 of 2)	7174	NR_002035	3772220		NR_002032	lncRNA:bxd	CR31273|CR31277|Dmel\CR31273|bxd	bithoraxoid
6.15151	1	chr3L	7135056	7135379	5' UTR (NM_079229, exon 1 of 10)	5' UTR (NM_079229, exon 1 of 10)	701	NM_001274566	38785	Dm.9528	NM_079229	melt	1441/14|CG8624|Dmel\CG8624|Melt|Q9VS24_DROME|anon-WO03014152.10|dMelt	melted
6.15151	1	chr2R	21712131	21713099	promoter-TSS (NM_166479)	promoter-TSS (NM_166479)	-741	NM_166479	37481	Dm.7318	NM_166479	HmgD	CG17950|Dm-HMG-D100|Dmel\CG17950|HMG D|HMG-D|HMG-D100|HMG1|HMGD|Hmg-D|anon-EST:Liang-1.9|clone 1.9|dHMG-D|hmg-D|hmgd	High mobility group protein D
6.15151	1	chr3R	25077255	25077849	Intergenic	Intergenic	2675	NM_143078	43009	Dm.1328	NM_143078	CG11920	Dmel\CG11920	uncharacterized protein
6.14694	0	chr3R	29547221	29548283	Intergenic	Intergenic	-8634	NM_057976	45285	Dm.1455	NM_057976	Dr	153515_at|99B|CG1897|Dmel\CG1897|Dr/msh|Msh|Msx|l(3)FA30|ltt|msh|msh-1|msh1	Drop
6.14584	1	chr3R	14739126	14739473	intron (NM_001275649, intron 1 of 4)	intron (NM_001275649, intron 1 of 4)	1492	NM_001275649	41785	Dm.4048	NM_169601	eff	3527|6535|CG7425|Dmel\CG7425|E(Pc)88D|EFF|Eff|SS3-3|UBC4|UBCD-1|UBCD1|Ubc-D1|Ubc5|UbcD|UbcD1|UbcH5|anon-WO0118547.343|fs(3)01295|l(3)01462|l(3)j2C8|l(3)s1782|mei68|ms(3)01295|ms(3)1|ms(3)3|ms(3)88D|ms(3)neo2|ms(3)ry1|ms(3)ry3|ubcD1	effete
6.1403	1	chr3R	16882370	16882934	intron (NR_048415, intron 2 of 6)	CpG	9311	NR_074020	12798430		NR_048412	lncRNA:iab8	CG31270|CR43261|Dmel\CR43261|Dmel_CG31270|iab|iab-8|iab-8 ncRNA|iab-8ncRNA|miR-iab-8|mpa|msa	long non-coding RNA:iab8
6.12731	1	chr2L	12457514	12458817	exon (NM_165013, exon 2 of 2)	exon (NM_165013, exon 2 of 2)	1935	NR_047945	12798167		NR_047945	mir-967	CR42910|Dmel\CR42910|dme-mir-967|miR-967	mir-967 stem loop
6.1218	1	chrX	456894	457468	intron (NM_001144667, intron 1 of 2)	intron (NM_001144667, intron 1 of 2)	-3566	NM_057346	30985	Dm.4781	NM_057346	ase	AS-C T8|AS-C T8ase|AS-T8|ASC|Ase|CG3258|Dmel\CG3258|EG:165H7.2|T1|T1A|T1a|T8|as-T8|ascT8|bHLHc28|sc/T8	asense
6.1218	0	chr3L	15266949	15267460	Intergenic	Intergenic	31585	NM_080018	44497	Dm.3403	NM_080018	Tollo	CG6890|CT21344|Dmel\CG6890|TOLL 8|Tl-8|Toll-8|Toll8|dTLR8|dToll8|toll|tollo|tollo/toll-8	tollo
6.10741	1	chr2R	19450085	19450998	promoter-TSS (NM_166356)	promoter-TSS (NM_166356)	-942	NM_166356	37238	Dm.7174	NM_079071	betaTub56D	1t|A1ZBL0_DROME|B1t|BETA 56D|CG9277|DTB2|Dmbeta1|Dmel\CG9277|T|TBB1_DROME|TUB56D|Tub|Tub2D|Tubulin|beta|beta-Tub|beta-Tub56D|beta-tub|beta-tub 56D|beta-tub56D|beta-tubulin|beta-tubulin56D|beta1|beta1-Tubulin|beta1-tub|beta1Tub|beta1t|beta1tub|beta56D|betaTub|betaTub1|beta[[1]] tubulin|beta[[1]]-tubulin|betatub(56D)|betatub56D|l(2)k00705|tubulin	beta-Tubulin at 56D
6.08204	0	chr3L	14189352	14189829	promoter-TSS (NM_140439)	promoter-TSS (NM_140439)	58	NM_140439	39571	Dm.15300	NM_140439	nan	CG5842|CT18317|DmNan|Dmel\CG5842|Iav|NAN|Nan|OCR|TRPV	nanchung
6.08161	1	chr3R	5109556	5109838	promoter-TSS (NM_001259995)	promoter-TSS (NM_001259995)	-519	NM_001259995	12798230	Dm.38892	NM_001259995	CG43131	Dmel\CG43131	uncharacterized protein
6.08161	1	chr3R	9886381	9886928	intron (NM_001104264, intron 1 of 6)	intron (NM_001104264, intron 1 of 6)	-8156	NR_125125	19836011		NR_125125	lncRNA:CR45029	CR45029|Dmel\CR45029	long non-coding RNA:CR45029
6.08161	1	chr2L	17382212	17383163	intron (NM_001299083, intron 1 of 6)	intron (NM_001299083, intron 1 of 6)	1428	NM_135990	35041	Dm.444	NM_135990	Lrch	CG6860|CT21229|Dmel\CG6860|dLRCH	Leucine-rich-repeats and calponin homology domain protein
6.07757	1	chr2L	21632228	21632569	promoter-TSS (NM_136272)	promoter-TSS (NM_136272)	-189	NM_136272	35419	Dm.3279	NM_136272	Ac3	AC 3|AC3|CG1506|DAC3|DAC39E|Dmel\CG1506|ac3	Adenylate cyclase 3
6.07372	1	chr3R	15094673	15094986	intron (NM_001104326, intron 1 of 4)	intron (NM_001104326, intron 1 of 4)	802	NM_001104326	41816	Dm.20506	NM_001104326	CG6966	BcDNA:AT05246|Dmel\CG6966|dFEM1A	uncharacterized protein
6.05846	1	chrX	1133968	1134541	5' UTR (NM_001272190, exon 1 of 7)	5' UTR (NM_001272190, exon 1 of 7)	642	NM_001272190	31056	Dm.1956	NM_130526	CG3655	Dmel\CG3655|EG:103E12.3|RE126B2	uncharacterized protein
6.03509	1	chr2R	14003206	14003606	intron (NM_080376, intron 2 of 6)	intron (NM_080376, intron 2 of 6)	2600	NR_048105	12798446	Dm.38983	NR_048105	mir-4978	CR43524|Dmel\CR43524|dme-mir-4978	mir-4978 stem loop
6.01977	1	chrX	11339420	11340086	promoter-TSS (NM_167278)	promoter-TSS (NM_167278)	-120	NM_001103484	32072	Dm.34508	NM_001103484	CG34348	CG11757|CG15197|Dmel\CG34348|Dmel_CG11757	uncharacterized protein
6.01171	1	chr3L	10335341	10336421	intron (NR_133212, intron 1 of 2)	intron (NR_133212, intron 1 of 2)	3420	NR_133212	26067327		NR_133209	lncRNA:CR46006	CR44327|CR45244|CR46006|Dmel\CR46006|Dmel_CR44327|Dmel_CR45244|pri-mir-276b_mir-276a	long non-coding RNA:CR46006
5.99115	1	chr2R	16580405	16581004	promoter-TSS (NM_001299564)	promoter-TSS (NM_001299564)	-129	NM_001299564	36854	Dm.4855	NM_057848	Cdk4	8-6|CDK4|CDK4/6|CG5072|Cdk4/6|DmCdk4|Dmel\CG5072|Pk53C|Pk?7|cdk|cdk4|cdk4/6|dCdk4|l(2)05428|l(2)0671|l(2)k06503|l(2)s4639|l(2)sh0671	Cyclin-dependent kinase 4
5.98432	1	chr2R	12979845	12980133	intron (NM_001299439, intron 1 of 4)	intron (NM_001299439, intron 1 of 4)	669	NM_001299439	36431	Dm.2703	NM_079001	Psc	49Ea|CG3886|D-Bmi|Dmel\CG3886|PSC|Psc1|Su(z)2-C|dPSC|l(2)49Ea|l(2)Psc|l(2)vr14|psc|vr14	Posterior sex combs
5.98396	1	chr3L	20006265	20007215	intron (NM_001031967, intron 1 of 21)	intron (NM_001031967, intron 1 of 21)	156	NM_140914	40191	Dm.3778	NM_140914	kug	CG7749|CT23445|Cad76E|DCad76E|Dmel\CG7749|Fat2|Ftl|RE-A|fat2|ft2|ftl|kugel	kugelei
5.98348	1	chr2L	9449587	9449911	promoter-TSS (NM_078799)	promoter-TSS (NM_078799)	-81	NM_078799	34263	Dm.4492	NM_078799	numb	CG3779|Dmel\CG3779|N7-1|NUMB|Nb|Numb|d-numb|dNumb|l(2)03235|l(2)3235|l(2)s2201|nb|numbs	numb
5.97779	1	chr3R	29215644	29216187	TTS (NR_048508)	TTS (NR_048508)	330	NR_048508	12798294	Dm.38878	NR_048508	mir-279	0962/07|279|CR33590|CR43015|Dmel\CR43015|Dmel_CR33590|MIR-279|MiR-279|Mir-279|dme-miR-279|dme-miR-279-3p|dme-mir-279|l(3)S096207|miR|miR-279|miR-279-3p|miR279|mir-279a|mir279	mir-279 stem loop
5.96399	1	chr3L	17010714	17011426	intron (NM_001275048, intron 1 of 6)	intron (NM_001275048, intron 1 of 6)	1495	NM_001275048	39902	Dm.2243	NM_140686	CG3764	Dmel\CG3764	uncharacterized protein
5.96213	1	chr3L	9421367	9421843	intron (NM_140053, intron 1 of 6)	intron (NM_140053, intron 1 of 6)	-1428	NM_001274699	39086	Dm.7851	NM_140052	Tat	CG3967|Dmel\CG3967|dTat	alpha-tubulin acetylase
5.9594	1	chrX	6352143	6352533	promoter-TSS (NM_132091)	promoter-TSS (NM_132091)	56	NM_132091	31579	Dm.8	NM_132091	kdn	BEST:GM01832|CG 3861|CG3861|CS|Csyn|Dmel\CG3861|Kdn|l (1) G0030|l(1)G0030|l(1)G0033|l(1)G0159	knockdown
5.9517	1	chr2R	21101420	21102585	promoter-TSS (NM_206189)	promoter-TSS (NM_206189)	74	NM_137705	37400	Dm.3934	NM_137705	ktub	87D3S|CG9398|D-tulp|Dmel\CG9398|Dtulp|ESTS:87D3S|King-Tubby|King-tubby|TULP|Tulp|dTULP|dTulp|king-tubby|tulp	king tubby
5.9418	0	chr2L	18361078	18361852	intron (NM_001103703, intron 1 of 4)	(TGCTGT)n|Simple_repeat|Simple_repeat	-2439	NM_001299111	35096	Dm.29426	NM_078870	Acp36DE	A36DE|Acp|Acp36D|CG7157|CT22109|Dmel\CG7157|anon-WO0140519.55	Accessory gland protein 36DE
5.92425	1	chr2L	15762211	15762834	promoter-TSS (NM_165129)	promoter-TSS (NM_165129)	-114	NM_165129	34927	Dm.6515	NM_057254	Gli	BG:DS09217.3|CG3903|Dmel\CG3903|gli|l(2)35Dg|l(2)br45|n(2)k09033	Gliotactin
5.92174	1	chr2R	15900665	15901080	intron (NM_001103863, intron 1 of 19)	intron (NM_001103863, intron 1 of 19)	-4445	NM_206124	2768844	Dm.34227	NM_206124	CG33463	Dmel\CG33463	uncharacterized protein
5.91717	1	chr3L	137892	138872	intron (NM_001274254, intron 3 of 5)	intron (NM_001274254, intron 3 of 5)	-2684	NM_167795	38017	Dm.7033	NM_080382	Pdk1	1210|CG1201|CG1210|DSTPK61|Dmel\CG1210|Dstpk61|PDK|PDK-1|PDK1|PDK1/Pk61C|PK61C|Pk61C|Pk61C/PDK1|Pk61C|PDK1|Pk61c/PDK1|dPDK|dPDK-1|dPDK1|dSTPK61|pdk1|pdpk1|pk61c	Phosphoinositide-dependent kinase 1
5.91388	0	chrX	4593294	4593766	intron (NR_123790, intron 1 of 4)	intron (NR_123790, intron 1 of 4)	17855	NR_123790	19835374		NR_123790	lncRNA:CR32773	CG32773|CR32773|Dmel\CR32773	long non-coding RNA:CR32773
5.90743	1	chr3R	26024525	26025209	promoter-TSS (NM_079786)	promoter-TSS (NM_079786)	-288	NM_079786	43157	Dm.25014	NM_079786	E(spl)m4-BFM	CG6099|DmelCG6099|Dmel\CG6099|E(spl) m4|E(spl)m4|HLHm4|m4	Enhancer of split m4, Bearded family member
5.90236	0	chr2R	10675439	10675785	intron (NM_001201974, intron 1 of 5)	intron (NM_001201974, intron 1 of 5)	2267	NM_001201974	36125	Dm.4360	NM_165794	stan	CG11895|CT20776|Dmel\CG11895|Flam|Fmi|STAN|Stan|fmi|fmi/stan	starry night
5.89086	1	chr2R	21038542	21039372	Intergenic	Intergenic	-8916	NR_124672	19835769		NR_124672	lncRNA:CR45148	CR45148|Dmel\CR45148|lincRNA.368	long non-coding RNA:CR45148
5.88728	1	chr2L	4374663	4375816	intron (NM_058068, intron 1 of 1)	intron (NM_058068, intron 1 of 1)	3249	NM_058068	33638	Dm.3100	NM_058068	Traf4	CG3048|DTRAF|DTRAF1|Dmel\CG3048|TRAF|TRAF1|TRAF4|Traf1|dTRAF|dTRAF1|dTraf1|dTraf4|dtraf1|traf-1/4|traf-4|traf1|traf1/4|traf4	TNF-receptor-associated factor 4
5.87972	0	chr3L	11421718	11422183	Intergenic	CpG	-3208	NM_140205	39276	Dm.13614	NM_140205	CG7560	BEST:GH18008|Dmel\CG7560|gh18008	uncharacterized protein
5.8719	1	chr3L	4232624	4233481	intron (NM_079197, intron 1 of 2)	intron (NM_079197, intron 1 of 2)	3095	NM_079197	38513	Dm.2799	NM_079197	ImpL2	CG15009|CT34862|Dmel\CG15009|GH28|IMP-L2|IMPL2|Imp-12|Imp-L2|ImpL-2|impL2	Ecdysone-inducible gene L2
5.84254	1	chr3R	8840900	8841388	intron (NM_001104241, intron 3 of 11)	intron (NM_001104241, intron 3 of 11)	5145	NM_169246	41062	Dm.7093	NM_057349	pyd	CG11782|CG11962|CG12409|CG31349|CG43140|CG9729|CG9731|CG9763|CT36877|DZO-1|Dmel\CG43140|Dmel_CG31349|Dmel_CG9731|Pch|Pyd|Pyd/ZO-1|Tamou|ZO-1|ZO1|dzo-1|pyd(Z01)|tam|xvt	polychaetoid
5.82984	1	chr3R	10625942	10627114	intron (NM_001014613, intron 1 of 7)	intron (NM_001014613, intron 1 of 7)	-12252	NM_057228	41273	Dm.2272	NM_057228	hth	1323/07|1422/04|CG17117|Dm-HTH|Dmel\CG17117|HTH|Hth|MEIS1|Meis1|P53|anon-EST:Liang-2.13|clone 2.13|dtl|hth1|hth2|l(3)05745|l(3)86Ca	homothorax
5.82405	1	chr2L	9146252	9146940	intron (NM_001042884, intron 3 of 8)	intron (NM_001042884, intron 3 of 8)	-4603	NM_176002	34237	Dm.6376	NM_176001	CG32982	CG18566|CG9584|CG9585|Dmel\CG32982|p78	uncharacterized protein
5.82205	0	chr2R	21056664	21056987	promoter-TSS (NM_137695)	promoter-TSS (NM_137695)	372	NM_057374	37386		NM_057374	shg	CADH|CG3722|CT12481|Cad|CadE|Cadh|D E-cad|D-CAD2|D-cad|DCAD|DCAD2|DCad|DCad2|DE|DE Cad|DE Cadh|DE-CAD|DE-CAD2|DE-Cad|DE-Cad2|DE-Cadh|DE-Cadherin|DE-cad|DE-cadh|DE-cadherin|DEC|DECAD|DECad|DECadh|DE[cyto]|DEcad|De-Cad|Dmel\CG3722|E-CAD|E-Ca|E-Cad|E-Cadherin|E-cad|E-cadherin|ECAD|ECad|ECad2|ECadh|Ecad|N-cad|Shg|cad|cadh|com5|dEcad|de-cad|e-cad|ecad|gp150|l(2)10469|l(2)k03401|l(2)k10220|shg/DE-Cad	shotgun
5.82161	1	chr2R	18796490	18796781	promoter-TSS (NM_166308)	promoter-TSS (NM_166308)	43	NM_137531	37168		NM_137531	MFS15	CG15094|Dmel\CG15094	Major Facilitator Superfamily Transporter 15
5.80786	0	chr2L	17564373	17565179	non-coding (NR_133086, exon 1 of 1)	non-coding (NR_133086, exon 1 of 1)	-1331	NR_133087	26067247		NR_133086	lncRNA:CR45919	CR45919|Dmel\CR45919|pri-mir-124	long non-coding RNA:CR45919
5.802	1	chr3R	11763291	11763843	exon (NM_143729, exon 1 of 6)	exon (NM_143729, exon 1 of 6)	890	NM_143729	44672	Dm.7890	NM_143729	Lk6	CG17342|CG6929|Dmel\CG17342|LK6|MESR8|MNK/LK6|anon-WO0172774.84|lk6	Lk6 kinase
5.802	1	chrX	16449087	16449436	promoter-TSS (NM_001038759)	promoter-TSS (NM_001038759)	109	NM_001298402	49809	Dm.18619	NM_080220	eIF4H1	CG4429|Dmel\CG4429|MRE9|RNA-binding protein 2|RRM2|Rbp2|anon-EST:fe1B9|cg4429|eIF4H|rrm2	eukaryotic translation initiation factor 4H1
5.80099	1	chr3L	13409540	13409909	Intergenic	CpG	2729	NM_140384	39504	Dm.15324	NM_140384	CG10222	Dmel\CG10222	uncharacterized protein
5.80099	1	chr3R	16797686	16798316	Intergenic	Intergenic	-2599	NR_125187	19835665		NR_125187	lncRNA:CR45750	CR45750|Dmel\CR45750	long non-coding RNA:CR45750
5.79941	1	chr2L	8521803	8522220	promoter-TSS (NM_057847)	promoter-TSS (NM_057847)	78	NM_057847	34189	Dm.1852	NM_057847	Acer	ACE|ACER|CG10593|Dmel\CG10593|acer|l(2)k07704	Angiotensin-converting enzyme-related
5.79494	1	chr3R	29064651	29065132	intron (NM_001276122, intron 2 of 8)	intron (NM_001276122, intron 2 of 8)	1063	NM_001276124	43435	Dm.21690	NM_143409	CG11873	Dmel\CG11873|anon-WO0140519.162	uncharacterized protein
5.77937	0	chr3L	5152498	5152857	promoter-TSS (NM_139686)	promoter-TSS (NM_139686)	-1	NM_079207	38593	Dm.7896	NM_079207	Srp54k	BcDNA.GM09489|BcDNA:GM09489|CG4659|Dmel\CG4659|Srp54|l(3)01418	Signal recognition particle protein 54k
5.7758	0	chr3L	20644190	20645261	Intergenic	Intergenic	7526	NM_140989	40286	Dm.27188	NM_140989	CG13251	Dmel\CG13251	uncharacterized protein
5.77359	1	chr3L	18867584	18867929	promoter-TSS (NM_140807)	promoter-TSS (NM_140807)	-15	NM_140807	40052	Dm.6165	NM_140807	Dysb	CG6856|Ddysb|Dmel\CG6856|NP_649064|dysb	Dysbindin
5.76902	1	chr3L	16572358	16572710	promoter-TSS (NM_079385)	promoter-TSS (NM_079385)	-133	NM_001300153	39841	Dm.2760	NM_079385	Mipp1	CG4123|CK2082|Dmel\CG4123|mipp1	Multiple inositol polyphosphate phosphatase 1
5.76702	1	chr2L	18881354	18881790	promoter-TSS (NM_057427)	promoter-TSS (NM_057427)	-311	NM_057426	35147	Dm.4717	NM_057426	tup	CG10619|Dmel\CG10619|Isl|Islet|TUP|Tup|isl|islet|l(2)37Aa|l(2)E41	tailup
5.7573	1	chr2L	2885088	2885440	promoter-TSS (NM_001347818)	promoter-TSS (NM_001347818)	-50	NM_001273043	33495	Dm.7259	NM_058022	NTPase	CG3059|Dmel\CG3059|NTPDase6|dmNTPase	NTPase
5.75461	1	chr3L	13074048	13075015	Intergenic	Intergenic	8121	NR_073928	14462854		NR_073928	lncRNA:CR43652	CR43652|Dmel\CR43652|chr3L_13074711_13075073	long non-coding RNA:CR43652
5.73983	0	chr3R	8340733	8341305	promoter-TSS (NM_143927)	promoter-TSS (NM_143927)	24	NM_143927	50002	Dm.6020	NM_143927	COX7A	CG9603|COXJ|COXK|Cox7a|Dmel\CG9603|VIIa	Cytochrome c oxidase subunit 7A
5.73619	1	chr3R	11378299	11379011	intron (NM_001260115, intron 6 of 7)	CpG	5867	NM_079593	41363	Dm.7116	NM_079593	pros	0244/09|0320/10|0441/16|0451/09|0563/18|0585/13|0664/07|0671/02|0763/13|0989/01|1135/07|1135/09|1167/13|1316/02|671/2|BcDNA:HL08040|CG17228|DMPROSPER|DROPROSA|Dmel\CG17228|PROS|PROS-1|PROS-2|Pro|Pros|Prosp|Prospero|Voila|anon-WO0140519.15|l(3)10419|l(3)j12C8|l(3)j6E2|l(3)rH013|l(3)rI160|l(3)rJ806|l(3)rK137|l(3)rK204|l(3)rL433|l(3)rO534|pro|voila	prospero
5.73209	1	chr2L	4892212	4892562	5' UTR (NM_135029, exon 1 of 7)	5' UTR (NM_135029, exon 1 of 7)	275	NM_001273129	33695	Dm.33536	NM_135029	CG3036	151989_at|CT10168|Dmel\CG3036	uncharacterized protein
5.73209	1	chr2R	5663684	5664030	promoter-TSS (NR_124441)	promoter-TSS (NR_124441)	-52	NR_124441	19835066		NR_124441	lncRNA:CR45472	CR43790|CR43791|CR43CR43790786|CR45472|Dmel\CR45472|Dmel_CR43790|Dmel_CR43791	long non-coding RNA:CR45472
5.73209	1	chr3L	13295970	13296500	promoter-TSS (NR_124926)	promoter-TSS (NR_124926)	625	NM_001169966	8673995	Dm.36715	NM_001169966	Sfp70A4	CG42480|Dmel\CG42480	Seminal fluid protein 70A4
5.72995	1	chr2R	12168493	12168845	promoter-TSS (NM_165866)	promoter-TSS (NM_165866)	-62	NM_165866	36306	Dm.19912	NM_165866	SmD3	CG8427|Dmel\CG8427|SYM10|Sm D3|dD3|guf|guf2|l(2)131/7|l(2)154/1|l(2)90/37|smD3|smd3|snRNP Sm D3	Small ribonucleoprotein particle protein SmD3
5.71723	1	chr3R	26018080	26018677	promoter-TSS (NM_079784)	promoter-TSS (NM_079784)	-908	NM_079784	43155	Dm.2354	NM_079784	E(spl)m2-BFM	CG6104|DmelCG6104|Dmel\CG6104|E(Spl)m2|E(spl)|E(spl)m2|HLHm2|m2	Enhancer of split m2, Bearded family member
5.71588	1	chrX	4108453	4108957	promoter-TSS (NM_001258587)	promoter-TSS (NM_001258587)	-244	NM_001258587	31359	Dm.74	NM_080326	cib	CG4944|Dmel\CG4944|EG0007-11|EG:EG0007.11	ciboulot
5.71588	1	chr2R	22561911	22562316	promoter-TSS (NM_166535)	promoter-TSS (NM_166535)	-48	NM_001274207	37573	Dm.3051	NM_166535	px	CG4444|Dmel\CG4444|l(2)k08134|l(2)k08316	plexus
5.71396	1	chr3R	9230431	9231150	TTS (NR_125121)	TTS (NR_125121)	2657	NR_125121	19835603		NR_125121	lncRNA:CR45196	CR45196|Dmel\CR45196	long non-coding RNA:CR45196
5.71341	0	chrX	23279987	23280864	promoter-TSS (NR_133544).2	promoter-TSS (NR_133544).2	-148	NR_133544	5740577		NR_133544	5.8SrRNA:CR40454	CR40454|Dmel\CR40454	5.8S ribosomal RNA
5.71241	0	chr3L	5859137	5859842	Intergenic	Intergenic	-12012	NM_139735	38658	Dm.857	NM_139735	CG5568	Dmel\CG5568	uncharacterized protein
5.71134	0	chr2L	6259453	6260073	intron (NM_001014474, intron 1 of 16)	CpG	3904	NM_135161	33874	Dm.34155	NM_135161	AANATL2	CG9486|Dmel\CG9486|aaNAT2	Arylalkylamine N-acetyltransferase-like 2
5.70993	1	chr2L	1404687	1405302	intron (NM_001272939, intron 1 of 13)	intron (NM_001272939, intron 1 of 13)	15459	NM_080531	44522		NM_080531	robo2	CG14347|CG14348|CG5481|CG5574|CT17326|D-Robo2|D-robo2|Dmel\CG5481|ROBO2|Robo 2|Robo-2|Robo2|Robo2 (Lea)|anon-EST:Liang-1.75|clone 1.75|dRobo-2|fus4|lea|robo|robo-2	roundabout 2
5.68267	1	chr2R	14307250	14307801	promoter-TSS (NM_001299488)	promoter-TSS (NM_001299488)	-617	NM_001299488	36592	Dm.2231	NM_137108	Shrm	CG13942|CG13944|CG34379|CG8603|Dmel\CG34379|Dmel_CG13942|Dmel_CG8603|Shrooom|dShrm|dmShroom	Shroom
5.66713	0	chr3L	20678517	20679015	Intergenic	Intergenic	15790	NM_001300201	40287	Dm.2511	NM_079463	kni	CG4717|Dmel\CG4717|KNI|KNIRPS|Kn|Kni|NR0A1|kn|knr|ri	knirps
5.66448	0	chr2R	24275014	24275820	promoter-TSS (NM_079117)	promoter-TSS (NM_079117)	-317	NM_079117	37886	Dm.2567	NM_079117	nvy	CG3385|Dmel\CG3385|Nvy	nervy
5.65185	0	chr2L	12065934	12066316	5' UTR (NM_001038811, exon 1 of 5)	5' UTR (NM_001038811, exon 1 of 5)	650	NM_001298938	34627	Dm.27687	NM_001038811	firl	CG14946|Dmel\CG14946	firelighter
5.64553	1	chr2L	9570041	9570531	promoter-TSS (NM_135454)	promoter-TSS (NM_135454)	15	NM_135454	34275	Dm.2108	NM_135454	brwl	CC20|CG3838|Dmel\CG3838|NEST:bs09e08|anon-WO0118547.445|bs09e08.y1	brickwall
5.64257	1	chr2R	20604032	20604509	intron (NM_206183, intron 1 of 2)	intron (NM_206183, intron 1 of 2)	1288	NM_206183	43862	Dm.2004	NM_145883	HnRNP-K	BL|Bancal|Bl|CG13425|Dmel\CG13425|Hrb57A|Q18|bl|dhnRNP K|hnRNP K|hnRNP-A1L|l(2)k08305	Heterogeneous nuclear ribonucleoprotein K
5.62697	1	chr3L	3625920	3626407	promoter-TSS (NM_001104023)	promoter-TSS (NM_001104023)	-189	NM_001104023	38436	Dm.27049	NM_001104023	dar1	CG12029|Dar1|Dmel\CG12029|l(3)63Ed|l(3)SH5	dendritic arbor reduction 1
5.62378	1	chr2L	8847352	8847713	Intergenic	Intergenic	5132	NR_124148	19835934		NR_124148	lncRNA:CR45365	CR45365|Dmel\CR45365	long non-coding RNA:CR45365
5.6225	1	chr2L	19338965	19339339	3' UTR (NM_057993, exon 4 of 4)	3' UTR (NM_057993, exon 4 of 4)	11785	NR_124381	19835692		NR_124381	lncRNA:CR45258	CR45258|Dmel\CR45258	long non-coding RNA:CR45258
5.62005	0	chr3R	26952872	26953210	exon (NM_170296, exon 1 of 5)	exon (NM_170296, exon 1 of 5)	213	NM_170296	43240	Dm.16421	NM_143258	CG6330	Dmel\CG6330	uncharacterized protein
5.61744	1	chr2L	18370879	18371289	intron (NM_001103703, intron 1 of 4)	intron (NM_001103703, intron 1 of 4)	-7507	NM_001299112	5740474		NM_001103705	CG34171	Dmel\CG34171	uncharacterized protein
5.61459	1	chr3L	14974397	14975524	promoter-TSS (NM_001259830)	promoter-TSS (NM_001259830)	112	NM_080514	39621	Dm.24002	NM_080514	Ocho	CG3396|CG5138|DmelCG3396|Dmel\CG3396|ocho	ocho
5.61007	1	chr2R	18210510	18211440	TTS (NR_124612)	TTS (NR_124612)	1455	NR_124612	19835755		NR_124612	lncRNA:CR45147	CR45147|Dmel\CR45147	long non-coding RNA:CR45147
5.60496	0	chr3R	14748606	14749896	promoter-TSS (NM_001275652)	promoter-TSS (NM_001275652)	-224	NM_001104323	41788	Dm.1201	NM_142132	jvl	CG33330|CG3563|CG43162|Dmel\CG43162|Dmel_CG33330|Dmel_CG3563|Jvl|anon-WO0153538.4|anon-WO0153538.5	javelin-like
5.60083	0	chr2L	5239307	5240219	intron (NM_175975, intron 2 of 3)	(TGTATC)n|Simple_repeat|Simple_repeat	-2401	NM_175978	33753	Dm.7011	NM_175975	tkv	Atkv|Atr25D|Brk25D|Brk25D1|Brk25D2|CG14026|Dmel\CG14026|Dtfr|STK-A|TKV|TKV1|Tkv|dtfr|kv|l(2)04415|l(2)25Da|str|tkv1|tkva	thickveins
5.59293	1	chr3L	20517607	20517878	promoter-TSS (NM_168865)	promoter-TSS (NM_168865)	-438	NM_001275188	40278	Dm.13642	NM_140982	CG5059	BNIP3|Dmel\CG5059	uncharacterized protein
5.59229	0	chr3R	4973277	4973739	Intergenic	Intergenic	8063	NM_141252	40613	Dm.7223	NM_141252	CG1124	CT1789|Dmel\CG1124	uncharacterized protein
5.59229	1	chr3L	10330878	10331286	intron (NR_133209, intron 2 of 3)	intron (NR_133209, intron 2 of 3)	-1379	NR_133212	26067327		NR_133209	lncRNA:CR46006	CR44327|CR45244|CR46006|Dmel\CR46006|Dmel_CR44327|Dmel_CR45244|pri-mir-276b_mir-276a	long non-coding RNA:CR46006
5.59229	1	chrX	21042329	21042770	promoter-TSS (NM_167724)	promoter-TSS (NM_167724)	64	NM_167724	44110	Dm.20802	NM_079957	Mgstl	BcDNA:RE10696|BcDNA:RH59553|CG1742|Dmel\CG1742|Mgst1	Microsomal glutathione S-transferase-like
5.59229	0	chr3R	23390672	23390963	TTS (NR_048471)	TTS (NR_048471)	673	NR_048471	12798521		NR_048471	lncRNA:CR43387	CR43387|Dmel\CR43387	long non-coding RNA:CR43387
5.58794	0	chr3L	15352280	15352881	Intergenic	Intergenic	15888	NM_001259836	39663	Dm.2661	NM_079357	Toll-6	18w-like|CG7250|CT22359|Dmel\CG7250|TOLL 6|Tl-6|Toll|Toll 6|dTLR6|dToll6|toll|toll-6	Toll-6
5.58309	1	chr2R	10100682	10101053	promoter-TSS (NM_165745)	promoter-TSS (NM_165745)	-169	NM_165745	36059	Dm.4705	NM_057537	14-3-3zeta	14-3-3|14-3-3 zeta|14-3-3-Leo|14-3-3-zeta|14-3-3ZETA|14-3-3leo|14-3-3z|1433Z|2G1|4-3-3 zeta|5.11|549|BEST:GH05075|CG17870|D14-3-3|D14-3-3zeta|Dmel\CG17870|K|LEO|Leo|PAR-5|PAR5|Par-5|d14-3-3zeta|l(2)07103|l(2)46CFe|l(2)46Ee|leo|par-5	14-3-3zeta
5.57983	1	chr2R	13925490	13925808	promoter-TSS (NM_166017)	promoter-TSS (NM_166017)	-146	NM_001169678	36542	Dm.7941	NM_079009	shot	42/4|CG18076|CG18637|Dmel\CG18076|Grv|Kak|Shot|Su(Mir)1|grv|kak|kakp|kop|l(2)CA4|l(2)k03010|l(2)k04204|l(2)k05434|l(2)k05821|l(2)k10821|l(2)k15606|shortstop/kakapo	short stop
5.56539	0	chr3L	15810312	15811059	TTS (NM_140546)	TTS (NM_140546)	1200	NM_140546	39719	Dm.15267	NM_140546	CG13445	Dmel\CG13445	uncharacterized protein
5.56305	1	chr3R	20561163	20561582	exon (NM_142636, exon 2 of 5)	exon (NM_142636, exon 2 of 5)	225	NM_001300502	42431	Dm.11276	NM_142636	CG5191	Dmel\CG5191	uncharacterized protein
5.5556	0	chr3R	30476192	30476747	promoter-TSS (NM_170493)	promoter-TSS (NM_170493)	-215	NM_170493	318559	Dm.33821	NM_170493	spdo	0970/02|BcDNA:RE23355|CG31020|Dmel\CG31020|Spdo	sanpodo
5.55282	1	chr2L	489829	490511	promoter-TSS (NR_133060)	promoter-TSS (NR_133060)	-665	NM_001272899	33225	Dm.4716	NM_057432	ush	CG2762|Dmel\CG2762|FOG|USH|Ush|ZFPM2|dFOG|l(2)19|u-sh|ushaped	u-shaped
5.54743	1	chr2L	15747321	15747930	promoter-TSS (NR_124290)	promoter-TSS (NR_124290)	-376	NR_124290	19834840		NR_124290	asRNA:CR44866	CR44866|Dmel\CR44866	antisense RNA:CR44866
5.54743	0	chr3R	27446415	27446963	Intergenic	Intergenic	-5745	NM_001300632	19835591		NM_001300632	CG44290	Dmel\CG44290|lincRNA.869	uncharacterized protein
5.5471	1	chr2L	20995270	20996091	intron (NM_001273724, intron 3 of 5)	intron (NM_001273724, intron 3 of 5)	-26713	NM_001273725	7354398	Dm.6495	NM_001144373	CG42238	CG9266|Dmel\CG42238	uncharacterized protein
5.53238	1	chr2L	1510108	1510758	Intergenic	Intergenic	7045	NM_134759	33333	Dm.259	NM_134759	CG18132	Dmel\CG18132	uncharacterized protein
5.52238	1	chrX	13227735	13228041	intron (NM_001272575, intron 1 of 8)	intron (NM_001272575, intron 1 of 8)	8678	NM_167355	318134	Dm.34102	NM_167355	CG32639	Dmel\CG32639	uncharacterized protein
5.52238	0	chr3R	14716866	14717668	intron (NM_001038966, intron 1 of 8)	intron (NM_001038966, intron 1 of 8)	6994	NM_001038966	41783		NM_001038966	kibra	CG12600|CG33967|CG7552|DmKibra|Dmel\CG33967|Kbr|Kib|Kibra|ORE-2|RE26350|kbr|kib|l(3)02404|l(3)j5C3|l(3)neo42	kibra
5.52238	0	chrX	15659322	15659639	Intergenic	Intergenic	-3105	NM_132822	32500	Dm.26637	NM_132822	CG8119	Dmel\CG8119	uncharacterized protein
5.52238	1	chr3R	16336485	16337664	intron (NM_001275698, intron 1 of 9)	intron (NM_001275698, intron 1 of 9)	1469	NM_080248	53437	Dm.13781	NM_080248	Sulf1	CG6725|DSulf|DSulf1|Dmel\CG6725|Dsulf1|Neu5|sulf|sulf1	Sulfated
5.52238	1	chr2L	19161814	19162106	intron (NM_134302, intron 1 of 2)	intron (NM_134302, intron 1 of 2)	-2661	NR_124379	19836046		NR_124379	lncRNA:CR44977	CR44977|Dmel\CR44977	long non-coding RNA:CR44977
5.52111	1	chr2L	9431251	9431639	promoter-TSS (NM_135444)	promoter-TSS (NM_135444)	40	NM_080166	47942	Dm.1628	NM_080166	scat	CG3766|Dmel\CG3766|Scat|Vps54|ms(2)05289|ms(2)30B	scattered
5.51848	1	chr3R	16948436	16948779	intron (NM_206498, intron 1 of 6)	intron (NM_206498, intron 1 of 6)	-3300	NR_133409	26067577		NR_133409	lncRNA:CR46267	CR46267|Dmel\CR46267	long non-coding RNA:CR46267
5.51458	1	chr2L	18302769	18303239	Intergenic	CpG	5680	NR_124359	19835083		NR_124359	lncRNA:CR43353	CG43353|CR43353|Dmel\CR43353|lincRNA.182	long non-coding RNA:CR43353
5.51294	1	chr3L	6904059	6904365	Intergenic	CpG	9752	NM_168181	38753	Dm.868	NM_079225	Prat2	CG10078|DmPrat2|Dmel\CG10078	Phosphoribosylamidotransferase 2
5.50261	0	chr3R	15639816	15640431	Intergenic	CpG	2955	NM_001260193	12798414	Dm.38888	NM_001260193	CG43336	CG5302|Dmel\CG43336|SPH73	uncharacterized protein
5.49748	1	chr3R	16349052	16349460	promoter-TSS (NM_169714)	promoter-TSS (NM_169714)	-30	NM_142278	41982	Dm.5225	NM_142278	CG14879	BcDNA:RE20991|Dmel\CG14879	uncharacterized protein
5.49506	0	chr3L	8110155	8110600	promoter-TSS (NR_048235)	promoter-TSS (NR_048235)	9	NM_001274629	38897	Dm.7379	NM_139917	Nulp1	BcDNA:GH11023|CG7927|Dmel\CG7927|anon-WO0172774.138|dNulp1	Nuclear localized protein 1
5.49107	0	chr2L	15457352	15457745	Intergenic	Intergenic	-5706	NR_124283	19835925		NR_124283	lncRNA:CR44863	CR44863|Dmel\CR44863	long non-coding RNA:CR44863
5.49038	0	chr2L	4349547	4350594	promoter-TSS (NR_124072)	promoter-TSS (NR_124072)	898	NR_124071	19835483		NR_124071	lncRNA:CR44699	CR44699|Dmel\CR44699|lincRNA.39	long non-coding RNA:CR44699
5.47337	1	chr3L	15847945	15848407	TTS (NM_001274969)	TTS (NM_001274969)	-4114	NM_168635	39727		NM_168635	meru	CG12712|CG15714|CG32150|Dmel\CG32150	meru
5.46943	0	chr2R	19496743	19497087	promoter-TSS (NM_137584)	promoter-TSS (NM_137584)	-59	NM_001274163	37247	Dm.703	NM_137583	hpo	CG11228|Dmel\CG11228|HPO|Hippo|Hpo|MST|MST2|dMST|hipo	hippo
5.45248	1	chrX	8063460	8063856	intron (NM_001298070, intron 1 of 6)	intron (NM_001298070, intron 1 of 6)	2013	NM_001298068	44885	Dm.1814	NM_080054	mys	BetaPS|BetaPS-Int|CG1560|CT40473|Dmel\CG1560|EM28|ItgbPS|MAb6G11|Mys|PS|PS[[beta]]|PSbeta|bPS|b[[PS]]|beta integrin|beta-Int|beta-PS|beta-PS-integrin|beta-int|beta-integrin|beta1|betaInt|betaPS|betaPS Int|betaPS integrin|betaPS-Integrin|betaPS-integrin|betaPS1|beta[[PS]]|beta[[PS]]-integrin|beta[[P]]S|beta[[mys]]|betamys|integrin beta[[PS]]|l(1)7Db|l(1)7Dn|l(1)93p|l(1)968|l(1)DA551|l(1)EM28|l(1)G…	myospheroid
5.45238	1	chrX	15660459	15661044	Intergenic	Intergenic	-1834	NM_132822	32500	Dm.26637	NM_132822	CG8119	Dmel\CG8119	uncharacterized protein
5.43719	1	chr3R	14818094	14818405	promoter-TSS (NM_001014623)	promoter-TSS (NM_001014623)	-303	NM_001014623	3346167	Dm.16866	NM_001014622	btsz	BcDNA:GH06647|Btsz|CG14858|CG17304|CG18280|CG31306|CG33555|CG44012|CG7343|Dmel\CG44012|Dmel_CG17304|Dmel_CG33555|Granulophilin|l(3)10418	bitesize
5.42892	1	chr3R	4803150	4803658	promoter-TSS (NM_141239)	promoter-TSS (NM_141239)	-562	NM_141239	40596		NM_141239	ctrip	CG14656|CG17735|CG42574|CTRIP|CTRIP/TRIP12|Dmel\CG42574|Dmel_CG14656|Dmel_CG17735	circadian trip
5.40696	1	chr3R	18298282	18298811	promoter-TSS (NM_058008)	promoter-TSS (NM_058008)	333	NM_143794	47260	Dm.3680	NM_143794	l(3)05822	5822|CG7129|Dmel\CG7129|L(3)05822|LD12970|clot 3142|l(3)5822	lethal (3) 05822
5.39982	1	chr2R	25204883	25205730	intron (NM_001274250, intron 3 of 8)	intron (NM_001274250, intron 3 of 8)	-15182	NM_001274251	38011	Dm.14982	NM_166707	CG9380	Dmel\CG9380	uncharacterized protein
5.38257	1	chrX	12206442	12206775	intron (NM_001169260, intron 6 of 20)	intron (NM_001169260, intron 6 of 20)	2810	NM_001258712	32183	Dm.147	NM_078582	Ten-a	1.2|CG11270|CG12720|CG15733|CG18182|CG2578|CG2590|CG32659|CG42338|Dmel\CG42338|Dmel_CG12720|Dmel_CG15733|Dmel_CG32659|DmtenA|Dmtena|Ten11A|Ten[a]|cbd|ten-a|tenA|tenA(AT)[[14]]|ten[a]	Tenascin accessory
5.3726	1	chrX	2123454	2123862	promoter-TSS (NM_001103395)	promoter-TSS (NM_001103395)	-372	NM_001103395	44889		NM_080055	ph-d	CG3895|DROZFP|Dmel\CG3895|EG:BACN25G24.3|PH|PH-d|PHD|Ph|Ph-d|PhD|ph|ph-D|ph[D]|ph[d]|phd|phm	polyhomeotic distal
5.35034	1	chr2R	21545062	21545457	intron (NM_057410, intron 1 of 4)	CpG	-1384	NM_057411	37455		NM_057410	Egfr	C-erb|CG10079|D-EGFR|D-Egf|DEGFR|DER|DER flb|DER/EGFR|DER/top|DER/torpedo|DER1|DEgfr|Degfr|Der|DmHD-33|Dmel\CG10079|EC2-4|EFG-R|EGF-R|EGFR|EGFr|EGfr|EK2-6|Egf|Egf-r|EgfR|El|Elp|Elp-1|Elp-B1|Elp-B1RB1|Flb|HD-33|TOP|Top|Tor|Torpedo/DER|Torpedo/Egfr|c-erbB|d-egf-r|dEGFR|dEGFR1|dEGFr|dEgfr|degfr|der|egfr|flb|l(2)05351|l(2)09261|l(2)57DEFa|l(2)57EFa|l(2)57Ea|mor1|top|top/DER|top/flb|torpedo/Egfr|torpe…	Epidermal growth factor receptor
5.34849	1	chr2R	8163330	8163680	promoter-TSS (NM_136517)	promoter-TSS (NM_136517)	-5	NM_136517	35793	Dm.524	NM_136517	RagC-D	CG8707|Dmel\CG8707|Gtr2|RagC|dRagC|ragC	Ras-related GTP binding C/D
5.31267	1	chrX	382537	383658	intron (NM_001144667, intron 2 of 2)	intron (NM_001144667, intron 2 of 2)	-2461	NR_123758	19835367		NR_123758	lncRNA:CR44752	CR44752|Dmel\CR44752	long non-coding RNA:CR44752
5.31267	0	chr4	1090529	1090791	intron (NM_001014701, intron 1 of 11)	intron (NM_001014701, intron 1 of 11)	1862	NM_001014701	43825	Dm.1886	NM_079894	sv	CG11049|Cat|D-Pax2|D-pax-2|D-pax2|DPax-2|DPax2|Dmel\CG11049|Dpax-2|Dpax2|PAX2|Pax2|Pax2/5/8|Pax258|Sv|d-Pax2|dPax2|dPax258|en(lz)4G/I|l(4)40|pax2/sparkling|pol|shaven/sparkling|spa|spa-sv	shaven
5.31267	1	chr2L	21345789	21346050	intron (NM_078888, intron 1 of 3)	intron (NM_078888, intron 1 of 3)	1312	NM_078888	35405	Dm.22927	NM_078888	Tsp39D	CG8666|Dm.Tsp39D|Dmel\CG8666	Tetraspanin 39D
5.29944	1	chr3L	3072157	3072665	promoter-TSS (NM_167981)	promoter-TSS (NM_167981)	-136	NM_167978	38369	Dm.831	NM_139510	CG11486	Dmel\CG11486|PAN3	uncharacterized protein
5.29589	1	chr3R	14326904	14327212	promoter-TSS (NM_169579)	promoter-TSS (NM_169579)	-10	NM_142099	41745	Dm.3919	NM_142099	ATPsynE	ATPJ|CG3321|Dmel\CG3321|anon-88Bd|c550	ATP synthase, subunit E
5.29101	1	chr3R	10265059	10265608	intron (NM_001260090, intron 1 of 13)	intron (NM_001260090, intron 1 of 13)	1027	NM_169337	41256	Dm.13374	NM_141734	Nuak1	CG11870|CG11871|CG11872|CG43143|Dmel\CG43143|Dmel_CG11870|Dmel_CG11872|EMK/KIAA0537|NUAK|Omphk1	Nuak1 ortholog
5.29097	1	chr2L	18151182	18151523	intron (NM_001273605, intron 1 of 3)	intron (NM_001273605, intron 1 of 3)	1065	NM_001273605	35085	Dm.5707	NM_078869	Socs36E	CG15154|Dmel\CG15154|SCOS36E|SOCS|SOCS36|SOCS36E|SocS36E|Socs|Socs36e|anon-EST:Liang-2.2|clone 2.2|dSOCS|dmSocs36E|socs36E|socs36e|socs60E1	Suppressor of cytokine signaling at 36E
5.28204	1	chr2L	7006591	7007169	intron (NM_001258993, intron 1 of 12)	intron (NM_001258993, intron 1 of 12)	3029	NM_001258994	33983		NM_135247	uif	CG9138|CT26172|Dmel\CG9138|Poly-EGF|SP1070|Uif|poly-EGF|sp1070	uninflatable
5.27888	1	chr4	806745	807764	promoter-TSS (NM_166792)	promoter-TSS (NM_166792)	93	NM_166792	43844	Dm.18582	NM_166792	Sox102F	CG11153|Dmel\CG11153|SOX102D|SOXD|Sox D|Sox102D|SoxD	Sox102F
5.27554	0	chrX	463667	464408	TTS (NM_057346)	TTS (NM_057346)	3290	NM_057346	30985	Dm.4781	NM_057346	ase	AS-C T8|AS-C T8ase|AS-T8|ASC|Ase|CG3258|Dmel\CG3258|EG:165H7.2|T1|T1A|T1a|T8|as-T8|ascT8|bHLHc28|sc/T8	asense
5.26988	1	chrX	11154821	11155277	5' UTR (NM_167274, exon 2 of 8)	5' UTR (NM_167274, exon 2 of 8)	628	NM_132466	32057	Dm.4318	NM_132466	Dlic	CG1938|D-LIC|DLIC|DLIC2|Dlic2|Dmel\CG1938|dlic|dlic2|l(1)G0065|l(1)G0190	Dynein light intermediate chain
5.25557	1	chr3R	5124882	5125496	Intergenic	Intergenic	-2898	NM_141255	40617	Dm.4147	NM_141255	CG12007	Dmel\CG12007|PTAR3|RabGGTalpha	uncharacterized protein
5.25316	0	chr3L	7356442	7356816	promoter-TSS (NM_139852)	promoter-TSS (NM_139852)	84	NM_139852	38817	Dm.7681	NM_139852	CTCF	CG8591|Dmel\CG8591|dCTCF	CTCF
5.25152	0	chr2R	18340817	18341272	intron (NM_001169718, intron 1 of 12)	intron (NM_001169718, intron 1 of 12)	16252	NM_001274145	44027	Dm.3258	NM_079939	sbb	Bks|Brakeless|CG5580|Dmel\CG5580|GM04742|Group IIa|SBb|Sbb|bks|disc6|l(2)04440|mtv|plt|sbb/mtv	scribbler
5.24277	1	chrX	2009676	2010085	promoter-TSS (NR_123772)	promoter-TSS (NR_123772)	-77	NR_123772	19834748		NR_123772	lncRNA:CR45478	CR45478|Dmel\CR45478	long non-coding RNA:CR45478
5.24277	1	chr2L	8287311	8287605	intron (NM_001103651, intron 2 of 12)	intron (NM_001103651, intron 2 of 12)	-7700	NR_073743	14462725		NR_073743	lncRNA:CR43752	CR43752|Dmel\CR43752	long non-coding RNA:CR43752
5.2399	1	chr2L	9520945	9521719	TTS (NM_205944)	TTS (NM_205944)	122	NM_205946	34268	Dm.33540	NM_135449	Oatp30B	CG3811|Dmel\CG3811|oatp 30B|oatp30B	Organic anion transporting polypeptide 30B
5.23539	1	chr3L	9447242	9447713	intron (NM_001274700, intron 1 of 4)	intron (NM_001274700, intron 1 of 4)	613	NM_001274700	39093	Dm.6948	NM_140058	CG3529	DmTOM1|Dmel\CG3529	uncharacterized protein
5.23011	0	chr3L	6374928	6375305	Intergenic	Intergenic	2081	NR_133178	26067307		NR_133178	lncRNA:CR45980	CR45980|Dmel\CR45980	long non-coding RNA:CR45980
5.21675	1	chr3R	8663800	8664393	promoter-TSS (NM_141554)	promoter-TSS (NM_141554)	-19	NM_001275451	41026	Dm.1103	NM_141554	CG8032	Dmel\CG8032	uncharacterized protein
5.20951	0	chr4	802748	803191	exon (NM_166792, exon 2 of 3)	exon (NM_166792, exon 2 of 3)	1111	NM_001272144	43844	Dm.18582	NM_166792	Sox102F	CG11153|Dmel\CG11153|SOX102D|SOXD|Sox D|Sox102D|SoxD	Sox102F
5.20745	1	chr3L	19167759	19168053	intron (NM_001144499, intron 5 of 6)	intron (NM_001144499, intron 5 of 6)	2742	NM_001104173	40090	Dm.2524	NM_079431	fz2	CG9739|D-Fz2|D-fz2|DFZ2|DFz-2|DFz2|DFz2C|Dfrz2|Dfz2|Dfz[[2]]|Dm Fz2|Dmel\CG9739|FZ2|Fz2|dFz2|dfz(2)|dfz2|dfz2r|frz2|fz-2	frizzled 2
5.20477	1	chr2L	6229049	6229858	Intergenic	Intergenic	-2354	NR_124115	19834998		NR_124115	lncRNA:CR44823	CR44823|Dmel\CR44823	long non-coding RNA:CR44823
5.18999	1	chr2R	9577778	9578184	promoter-TSS (NR_133109)	promoter-TSS (NR_133109)	29	NM_001103774	5740252	Dm.4102	NM_165678	Not1	CG1874|CG1884|CG34407|Dmel\CG34407|Dmel_CG1874|Dmel_CG1884|NOT|NOT1|anon-EST:Liang-1.29|anon-WO0118547.221|clone 1.29|not1	Not1
5.18034	1	chr3L	15798903	15799679	Intergenic	Intergenic	-9031	NM_206377	2768962	Dm.24890	NM_206377	CG6244	Dmel\CG6244	uncharacterized protein
5.18032	1	chr3R	14679252	14680043	intron (NM_001032403, intron 1 of 7)	intron (NM_001032403, intron 1 of 7)	16197	NM_142126	41780	Dm.11536	NM_142126	BigH1	Big H1|CG3509|Dmel\CG3509|dBigH1	Histone H1 variant BigH1
5.17286	1	chr4	697324	697878	promoter-TSS (NM_166789)	promoter-TSS (NM_166789)	-88	NM_166789	43812	Dm.6503	NM_079889	ey	CG1464|DPax-6|Dmel\CG1464|EY|EYEL|Ey|Ey/Pax6|OK107|Pax-6|Pax6|Pax6/ey|eye|l(4)102CDh|l(4)102CDr|l(4)33|pax6	eyeless
5.17286	1	chr3R	6991624	6992431	intron (NM_206446, intron 1 of 6)	intron (NM_206446, intron 1 of 6)	7201	NM_206450	40835	Dm.3803	NM_206444	Antp	3.4|ANT-C|ANT-P|ANTC|ANTP|Ant|AntP|AntP1|Antp P1|Antp P2|Antp1|Aus|BG:DS07700.1|CG1028|DMANTPE1|DRO15DC96Z|DmAntp|Dmel\CG1028|Hu|Ns|Scx|antp|l(3)84Ba	Antennapedia
5.17286	0	chr2R	25191918	25192475	intron (NM_001274250, intron 3 of 8)	intron (NM_001274250, intron 3 of 8)	-2072	NM_001274251	38011	Dm.14982	NM_166707	CG9380	Dmel\CG9380	uncharacterized protein
5.17138	0	chr3L	13053569	13054633	Intergenic	Intergenic	7090	NM_140371	39486	Dm.18896	NM_140371	CG11279	BcDNA:GM21080|Dmel\CG11279	uncharacterized protein
5.1698	1	chr2R	12530783	12531324	intron (NM_001299424, intron 1 of 9)	intron (NM_001299424, intron 1 of 9)	2000	NM_001299424	36377		NM_078992	fra	CG8581|CT24981|DCC|Dcc|Dmel\CG8581|Fra|fra/DCC	frazzled
5.16211	1	chr3L	7156183	7156783	5' UTR (NM_168193, exon 1 of 8)	5' UTR (NM_168193, exon 1 of 8)	590	NM_079230	38786	Dm.2859	NM_079230	corn	CG32386|CG32390|CG42278|CG8621|Dmel\CG42278|Dmel_CG32386|Dmel_CG32390	cornetto
5.15054	1	chr3R	12648060	12648594	5' UTR (NM_141963, exon 1 of 3)	5' UTR (NM_141963, exon 1 of 3)	269	NM_141963	41558	Dm.1173	NM_141963	Dtg	CG6234|Dmel\CG6234	Dpp target gene
5.14571	0	chr3L	14421972	14422333	promoter-TSS (NR_133238)	promoter-TSS (NR_133238)	-858	NR_133238	26067351		NR_133238	lncRNA:CR46032	CR46032|Dmel\CR46032	long non-coding RNA:CR46032
5.14039	1	chr3L	19556541	19557304	non-coding (NR_125006, exon 1 of 3)	non-coding (NR_125006, exon 1 of 3)	280	NR_125006	19834734		NR_125006	lncRNA:CR44677	CR44677|Dmel\CR44677|lincRNA.626	long non-coding RNA:CR44677
5.13879	1	chr3R	16551734	16552719	intron (NM_001144589, intron 7 of 16)	CpG-15478	-19289	NM_142303	42013	Dm.4286	NM_142303	CG14891	Dmel\CG14891|FBXL13	uncharacterized protein
5.13224	1	chr3L	2466669	2467518	TTS (NM_001259639)	TTS (NM_001259639)	232	NM_001031933	38306	Dm.6482	NM_139462	Svil	CG1141|CG12790|CG13797|CG13798|CG13799|CG13800|CG16763|CG16764|CG32306|CG33231|CG33232|CG42669|CG45186|Dmel\CG45186|Dmel_CG13800|Dmel_CG32306|Dmel_CG33231|Dmel_CG33232|Dmel_CG42669|c62E-11	Supervillin
5.12359	1	chr3L	22400826	22401615	intron (NR_133305, intron 1 of 1)	intron (NR_133305, intron 1 of 1)	6327	NR_133305	26067289		NR_133305	lncRNA:CR45962	CR45962|Dmel\CR45962	long non-coding RNA:CR45962
5.11702	1	chr2R	15356046	15357312	intron (NM_001299521, intron 2 of 10)	intron (NM_001299521, intron 2 of 10)	6546	NM_137189	36703	Dm.9126	NM_137189	unc-5	AAF7419|CG8166|CG8168|CT20824|Dmel\CG8166|Dunc5|UNC-5|UNC5|UNC5D|Unc-5|Unc5|Unc5d|dUnc5|unc5	unc-5
5.10356	1	chr2R	13449362	13449658	promoter-TSS (NM_165990)	promoter-TSS (NM_165990)	-110	NM_001259365	36491	Dm.4773	NM_057736	cnn	CG 4832|CG18370|CG4832|CNN|Cnn|Cnn1|Dmel\CG4832|cen|mat(2)syn-C|mat(2)synHK21|mfs|obv	centrosomin
5.09004	0	chr3R	27916861	27917271	promoter-TSS (NM_143336)	promoter-TSS (NM_143336)	158	NM_079813	43345	Dm.23189	NM_079813	mRpS22	AAF56757|CG12261|Dmel\CG12261|MRP-S22|MRPS22|MrpS22	mitochondrial ribosomal protein S22
5.08351	1	chr2L	4367685	4368345	intron (NR_144660, intron 1 of 1)	CpG	3288	NR_144660	19834826		NR_144659	lncRNA:CR45363	CR45363|Dmel\CR45363	long non-coding RNA:CR45363
5.08107	1	chr3L	2868540	2869360	intron (NM_001274414, intron 3 of 10)	intron (NM_001274414, intron 3 of 10)	10208	NM_001259652	38347	Dm.2189	NM_139493	Tet	CG2083|CG43444|CG9973|DMAD|DNA 6mA|Dmel\CG43444|Dmel_CG2083|Dmel_CG9973|Idax|dTET|dTet	Ten-Eleven Translocation (TET) family protein
5.08052	1	chr3R	9558985	9559512	promoter-TSS (NM_169293)	promoter-TSS (NM_169293)	277	NM_141649	41150	Dm.1125	NM_141649	AP-1mu	AP-1mu1|AP-47|AP1mu1|AP47|APmu1|CG9388|Dmel\CG9388|Dmu1|ap-1u|ap-47|apm1|cg9388|mu1	Adaptor Protein complex 1, mu subunit
5.0743	0	chr3R	13973064	13973650	intron (NR_048386, intron 1 of 1)	intron (NR_048386, intron 1 of 1)	-1557	NM_169564	41704	Dm.10784	NM_142068	rdx	0869/09|BEST:GM07940|CG10235|CG12537|CG9924|D-SPOP|Dmel\CG12537|Dmel_CG9924|Dromel_CG9924_FBtr0082871_rdx_mORF|HIB|Hib|Rdx|SPOP|Spop|anon-WO0118547.577|hib|l(3)03477|l(3)2004|l(3)88Aa|l(3)A6|l(3)S086909|l(3)SG40|l(3)dsl-6|l(3)dsl6|l(3)j1D1|l(3)j4C7|mei-P19	roadkill
5.07235	1	chr2L	10058887	10059174	exon (NM_057693, exon 5 of 5)	exon (NM_057693, exon 5 of 5)	-1786	NM_135497	34339	Dm.18172	NM_135497	Spn31A	CG4804|Dmel\CG4804	Serpin 31A
5.07184	1	chr2L	14445508	14447004	Intergenic	Intergenic	2753	NR_124255	19836223		NR_124255	lncRNA:CR45726	CR45726|Dmel\CR45726	long non-coding RNA:CR45726
5.06954	1	chr2R	16784227	16785019	intron (NM_166193, intron 1 of 7)	intron (NM_166193, intron 1 of 7)	952	NM_137314	36881	Dm.6392	NM_137314	CG5522	Dmel\CG5522|RalGPS|RasGPS	uncharacterized protein
5.04865	1	chr2L	249817	250148	TTS (NR_073677)	TTS (NR_073677)	841	NM_001258891	33185	Dm.3182	NM_078717	kis	136/31|2532|5841|BEST:GM02209|CG18326|CG3660|CG3696|DmelPex20|Dmel\CG3696|EC2-7|EK2-4|EP(2)0474|EP474|FBtr0078144|GM02209|KIS|KIS-L|Kis|Pex20|Su(Pc)21AB|anon-WO0172774.164|anon-WO0257455.5|kiss|l(2)07812|l(2)k08827|l(2)k11324|l(2)k13631|l(2)k14112|l(2)k16510|l(2)s3527|l(2)s4771|l(2)s4793	kismet
5.03978	1	chr3R	14569406	14569798	promoter-TSS (NM_142117)	promoter-TSS (NM_142117)	42	NM_057508	41767	Dm.1197	NM_057508	Cys	BcDNA:RH72992|CG8050|Dmel\CG8050|anon-EST:Liang-2.34|clone 2.34|cys	Cystatin-like
5.03714	0	chr2L	6204202	6204535	intron (NM_001103627, intron 8 of 12)	intron (NM_001103627, intron 8 of 12)	-20680	NM_080269	53584	Dm.1720	NM_080269	Ugt37B1	AC 005285A|CG9481|DmeUgt37b1|Dmel\CG9481|UGT37B1|Ugt37b1	UDP-glycosyltransferase family 37 member B1
5.03509	0	chr3R	18986274	18986725	intron (NM_001032021, intron 1 of 5)	intron (NM_001032021, intron 1 of 5)	2474	NM_001104364	53563	Dm.1249	NM_169845	gukh	CG14287|CG14288|CG31043|CG5456|CG6003|Dmel\CG31043|GUKH|GUKh|GukH|Gukh|anon-WO0118547.205	GUK-holder
5.03389	1	chr3L	4108809	4109140	5' UTR (NM_139602, exon 1 of 3)	5' UTR (NM_139602, exon 1 of 3)	788	NM_139602	38489	Dm.3018	NM_139602	Ack	ACK|ACK2|BcDNA:GH10777|CG14992|DACK|DAck|Dmel\CG14992|p145	Activated Cdc42 kinase
5.03306	0	chrX	4447277	4448002	intron (NM_001169191, intron 2 of 7)	intron (NM_001169191, intron 2 of 7)	20504	NM_001258598	31379	Dm.1683	NM_080331	bi	BI|CG3578|Dm-OMB|Dm-omb|Dmel\CG3578|OMB|Omb|Qd|T3|TBX2|dm-omb|l(1)bi|l(1)omb|omb	bifid
5.03306	1	chr2L	11971019	11971488	promoter-TSS (NR_047941)	promoter-TSS (NR_047941)	-159	NR_047937	12798160		NR_047937	lncRNA:CR43314	CR43314|Dmel\CR43314|Dmel_CR31863|pri-mir-263a	long non-coding RNA::CR43314
5.03306	1	chr3L	18228299	18228561	Intergenic	Intergenic	-2199	NR_133263	26067262		NR_133263	lncRNA:CR45935	CR45935|Dmel\CR45935|lincRNA.600	long non-coding RNA:CR45935
5.03197	1	chr3L	19178986	19179605	intron (NM_001144499, intron 5 of 6)	intron (NM_001144499, intron 5 of 6)	5431	NR_133276	26067268		NR_133276	lncRNA:CR45941	CR45941|Dmel\CR45941	long non-coding RNA:CR45941
5.02895	1	chr3L	22402698	22403301	intron (NR_133305, intron 1 of 1)	intron (NR_133305, intron 1 of 1)	4548	NR_133305	26067289		NR_133305	lncRNA:CR45962	CR45962|Dmel\CR45962	long non-coding RNA:CR45962
5.01281	0	chr3L	20918381	20919112	Intergenic	Intergenic	-2056	NR_125029	19836229		NR_125029	lncRNA:CR45734	CR45734|Dmel\CR45734	long non-coding RNA:CR45734
4.99542	1	chr2R	8068536	8068928	promoter-TSS (NM_001169611)	promoter-TSS (NM_001169611)	-44	NM_001169611	35771	Dm.517	NM_136504	lig	CG8715|Dmel\CG8715	lingerer
4.97689	0	chr3L	13134853	13135468	Intergenic	CpG	-1109	NM_206349	2768975	Dm.27921	NM_206349	CG33262	Dmel\CG33262	uncharacterized protein
4.97579	1	chr2L	6610835	6611218	promoter-TSS (NM_164695)	promoter-TSS (NM_164695)	15	NM_135208	33924		NM_135208	CG11050	BcDNA:LD22339|Dmel\CG11050	uncharacterized protein
4.97351	1	chrX	2399335	2399845	Intergenic	CpG	11311	NM_130647	31226	Dm.5407	NM_130647	CG12496	Dmel\CG12496|EG:BACH7M4.4	uncharacterized protein
4.96315	1	chrX	2987282	2987541	intron (NM_001258578, intron 4 of 10)	intron (NM_001258578, intron 4 of 10)	-1640	NM_001272267	31292	Dm.4017	NM_080320	kirre	CG3653|CT12279|DUF|DUF/KIRRE|Dmel\CG3653|Duf|Duf/Kirre|EG:163A10.1|Kirre|RH09239|duf|duf/kirre	kin of irre
4.96315	0	chrX	23291297	23292026	promoter-TSS (NR_133561).12	promoter-TSS (NR_133561).12	-39	NR_133557	26067168		NR_133557	2SrRNA:CR45840	CR45840|Dmel\CR45840	2S ribosomal RNA:CR45840
4.96315	1	chr2R	25199397	25200144	intron (NM_001274250, intron 3 of 8)	intron (NM_001274250, intron 3 of 8)	-9646	NM_001274251	38011	Dm.14982	NM_166707	CG9380	Dmel\CG9380	uncharacterized protein
4.95096	1	chr3R	18923718	18924256	promoter-TSS (NM_169841)	promoter-TSS (NM_169841)	-83	NM_169841	42267	Dm.7819	NM_142504	Xrp1	2515|CG17836|DM28|Dmel\CG17836|XRP1|anon-EST:Liang-2.44|clone 2.44|l(3)02515|xrp1	Xrp1
4.94768	1	chr3R	5648575	5648892	promoter-TSS (NM_169089)	promoter-TSS (NM_169089)	5	NM_141309	40693	Dm.7240	NM_141309	MTA1-like	CG2244|Dmel\CG2244|MTA|MTA-like|MTA1|dMTA|dMTA-1|dMTA1-like|p120	Metastasis associated 1-like
4.94076	1	chr2L	18483807	18484840	5' UTR (NM_136035, exon 1 of 9)	5' UTR (NM_136035, exon 1 of 9)	115	NM_165255	35102	Dm.3570	NM_136035	CG10283	Dmel\CG10283	uncharacterized protein
4.9297	1	chr3R	29148013	29148506	promoter-TSS (NM_143419)	promoter-TSS (NM_143419)	11	NM_079822	43447	Dm.23495	NM_079822	Pglym78	CG1721|Dmel\CG1721|PGAM|PGLYM|Pglym|pglym78	Phosphoglyceromutase 78
4.9206	0	chr3R	21599892	21600187	intron (NM_001144621, intron 2 of 12)	intron (NM_001144621, intron 2 of 12)	7689	NR_074039	14462499		NR_074039	lncRNA:CR43653	CR43653|Dmel\CR43653	long non-coding RNA:CR43653
4.89973	0	chr2R	20845966	20846377	Intergenic	Intergenic	3768	NM_137673	37357	Dm.710	NM_137673	CG17999	Dmel\CG17999	uncharacterized protein
4.89475	1	chr2L	2749775	2751058	promoter-TSS (NM_001273027)	promoter-TSS (NM_001273027)	-269	NM_001273027	33461	Dm.6415	NM_057328	Pgk	169C9S|CG3127|Dmel\CG3127|ESTS:169C9S|PGK|anon-sts18|l(2)23AB3|l(2)23Ac|pgk|pgk1	Phosphoglycerate kinase
4.89325	0	chrX	2323183	2323757	intron (NM_001103397, intron 2 of 6)	intron (NM_001103397, intron 2 of 6)	-1206	NR_047741	12798098		NR_047740	lncRNA:CR34052	BP1069|CG34052|CR34052|Dmel\CR34052	long non-coding RNA:CR34052
4.89325	1	chrX	2984580	2985121	intron (NM_001258578, intron 4 of 10)	intron (NM_001258578, intron 4 of 10)	-4201	NM_001272267	31292	Dm.4017	NM_080320	kirre	CG3653|CT12279|DUF|DUF/KIRRE|Dmel\CG3653|Duf|Duf/Kirre|EG:163A10.1|Kirre|RH09239|duf|duf/kirre	kin of irre
4.89325	1	chrX	8058337	8058611	promoter-TSS (NM_001272394)	promoter-TSS (NM_001272394)	-116	NM_001272394	31722	Dm.7909	NM_078523	fs(1)h	CG2252|Dmel\CG2252|FSH|Fs(1)h|Fs(1)h-L|Fs(1)hL|Fs(1)hS|Fsh|N72|ORE-1|anon-EST:Liang-1.81|anon-EST:fe1G2|clone 1.81|fs(1)1456|fs(1)26/26A|fs(1)M16|fs(1)R10.4|fsh|fst(1)h|l(1)7Da|l(1)G0093|l(1)G0495|rnc	female sterile (1) homeotic
4.89325	1	chrX	19299063	19299415	Intergenic	Intergenic	-1077	NM_133148	32924	Dm.219	NM_133148	CG8034	Dmel\CG8034	uncharacterized protein
4.89061	1	chr3L	4230616	4231232	intron (NM_079197, intron 1 of 2)	intron (NM_079197, intron 1 of 2)	-3622	NM_168069	38513	Dm.2799	NM_079197	ImpL2	CG15009|CT34862|Dmel\CG15009|GH28|IMP-L2|IMPL2|Imp-12|Imp-L2|ImpL-2|impL2	Ecdysone-inducible gene L2
4.88787	0	chr2R	21140637	21140869	promoter-TSS (NM_001299733)	promoter-TSS (NM_001299733)	-958	NM_001299733	37403	Dm.714	NM_137707	Magi	CG15656|CG30388|CG4117|D-MAGI|Dmel\CG30388|Ima|ima|magi	magi
4.885	1	chr2R	9405118	9405520	intron (NM_001259294, intron 2 of 6)	intron (NM_001259294, intron 2 of 6)	4173	NM_057845	35966	Dm.3348	NM_057845	wun	CG8804|Dmel\CG8804|LPP-like|Wun|Wunen|l(2)k16806	wunen
4.88263	0	chr3R	23298782	23299478	intron (NM_079737, intron 6 of 8)	intron (NM_079737, intron 6 of 8)	-3892	NM_001275943	42757	Dm.2370	NM_079737	pnt	0123/09|0608/07|0998/12|3520|CG17077|D-Ets-2|D-ets-2|DMPOINT1A|Dmel\CG17077|E(E2F)3D|EC3-2|EK3-2|ETS2|EY3-1|Ets|Ets1/2|Ets2|Ets58AB|Ets94F|PNT|PNT-P1|PNTP1|PNTP2|POINT|Pnt|Pnt-P1|Pnt2|PntP1|PntP2|Pointed|Pointed-P1|ets94F|l(3)07825|l(3)j1B7|l(3)s118306|png|pnt-P1|pnt-P2|pnt.P1|pntP2|pntegfr|pointed-RC|ptd	pointed
4.88235	1	chr2R	11604762	11605142	promoter-TSS (NM_001273970)	promoter-TSS (NM_001273970)	-16	NM_001273970	36241	Dm.2658	NM_078977	tou	CG10897|Dm Tou|Dmel\CG10897|EP(2)0622|EP0622|EP622|TIP5|TOU|Tou|VI|anon-48Ad|gene VI	toutatis
4.87234	1	chr3L	16773057	16773609	promoter-TSS (NM_168682)	promoter-TSS (NM_168682)	-187	NM_168682	39873	Dm.3189	NM_057450	Nrt	BP106|BcDNA:LD22004|CG9704|DAB|Dab|Dmel\CG9704|MabBP106|NRT|NRT BP106|NT|Neur|Nrt BP106|dab|l(3)73Be|neu|nrt	Neurotactin
4.8582	1	chr2L	14486244	14486579	non-coding (NR_124257, exon 1 of 1)	non-coding (NR_124257, exon 1 of 1)	371	NR_124257	19836201		NR_124257	lncRNA:CR44731	CR44731|Dmel\CR44731	long non-coding RNA:CR44731
4.85523	1	chr2L	7518556	7518903	promoter-TSS (NR_073737)	promoter-TSS (NR_073737)	-950	NR_073737	14462719		NR_073737	lncRNA:CR44082	CR44082|Dmel\CR44082	long non-coding RNA:CR44082
4.84707	0	chr3L	3052204	3052605	promoter-TSS (NM_206259)	promoter-TSS (NM_206259)	-110	NM_206259	38364	Dm.3757	NM_139506	CG1271	Dmel\CG1271	uncharacterized protein
4.84599	1	chr3R	28859075	28859700	promoter-TSS (NM_079991)	promoter-TSS (NM_079991)	110	NM_001300646	44266	Dm.7735	NM_079991	Inx3	CG1448|Dm-Inx3|Dm-inx3|Dmel\CG1448|FBpp0084719|INX-3|Ix3|anon-EST:fe2B11|inx-3|inx3	Innexin 3
4.84422	1	chr2R	18673436	18673735	promoter-TSS (NM_079062)	promoter-TSS (NM_079062)	-49	NM_079062	37149	Dm.689	NM_079062	edl	CG15085|Dmel\CG15085|EDL|Edl|MAE|Mae|anon-WO02077276.2|anon-WO02077276.3|edl/mae|l(2)k06602|mae	ETS-domain lacking
4.84072	0	chr3R	19092436	19093094	intron (NM_001260262, intron 1 of 8)	intron (NM_001260262, intron 1 of 8)	1505	NM_001260262	42289	Dm.7670	NM_079677	cdi	91F|B9.3|CDI/TSKI|CG6027|Cdi|Cdi/TESK1|Dmel\CG6027|cdi/TESK1|l(3)07013	center divider
4.8324	0	chr3L	4599659	4600307	intron (NM_001014562, intron 1 of 5)	intron (NM_001014562, intron 1 of 5)	13113	NM_001202122	48973	Dm.1531	NM_080195	Src64B	C-src1|CG7524|D-Src64B|D-src|DSRC64|DSrc|DSrc64|DSrc64B|Dm SRC1|DmHD-358|Dmel\CG7524|Dsrc|Dsrc64|Dsrc64B|HD-358|MRE5|SRC 64B|SRC64B|Src|Src1|Src64|Src64b|c-Src|c-src|dSrc|dSrc64B|dsrc|src|src1|src64|src64B|src64b	Src oncogene at 64B
4.82335	1	chrX	6983668	6984042	promoter-TSS (NR_073635)	promoter-TSS (NR_073635)	-116	NR_073635	14462384		NR_073635	lncRNA:CR44084	CR44084|Dmel\CR44084	long non-coding RNA:CR44084
4.81611	0	chr3L	13107519	13107984	Intergenic	Intergenic	-5801	NR_124916	19836242		NR_124916	lncRNA:CR44554	CR44554|Dmel\CR44554|lincRNA.531	long non-coding RNA:CR44554
4.81478	1	chr2R	13622434	13622773	promoter-TSS (NM_079007)	promoter-TSS (NM_079007)	-441	NM_079007	36521		NM_079007	CG17716	CT39263|Dmel\CG17716|fas	uncharacterized protein
4.79807	1	chr2L	3771570	3772135	promoter-TSS (NM_164558)	promoter-TSS (NM_164558)	-68	NM_001258934	33602	Dm.4025	NM_057535	bowl	17-29-5|BOWL|Bowl|CG10021|Dmel\CG10021|Su(tor)2-1|l(2)c|org2	brother of odd with entrails limited
4.79086	0	chr2L	8156547	8157148	promoter-TSS (NM_001201786)	promoter-TSS (NM_001201786)	-97	NM_001201785	34109	Dm.11988	NM_135341	PAPLA1	CG14278|CG8552|Dmel\CG8552|Sec23-IP	Phosphatidic Acid Phospholipase A1
4.78491	1	chr2R	21523355	21523848	intron (NM_057410, intron 1 of 4)	intron (NM_057410, intron 1 of 4)	1181	NM_057410	37455		NM_057410	Egfr	C-erb|CG10079|D-EGFR|D-Egf|DEGFR|DER|DER flb|DER/EGFR|DER/top|DER/torpedo|DER1|DEgfr|Degfr|Der|DmHD-33|Dmel\CG10079|EC2-4|EFG-R|EGF-R|EGFR|EGFr|EGfr|EK2-6|Egf|Egf-r|EgfR|El|Elp|Elp-1|Elp-B1|Elp-B1RB1|Flb|HD-33|TOP|Top|Tor|Torpedo/DER|Torpedo/Egfr|c-erbB|d-egf-r|dEGFR|dEGFR1|dEGFr|dEgfr|degfr|der|egfr|flb|l(2)05351|l(2)09261|l(2)57DEFa|l(2)57EFa|l(2)57Ea|mor1|top|top/DER|top/flb|torpedo/Egfr|torpe…	Epidermal growth factor receptor
4.78247	1	chr2R	6602549	6603220	intron (NM_001103730, intron 1 of 6)	intron (NM_001103730, intron 1 of 6)	-1906	NM_136370	35556	Dm.494	NM_136370	CG15233	BEST:LD11861|Dmel\CG15233	uncharacterized protein
4.77737	1	chr3L	9041302	9041763	promoter-TSS (NM_001274683)	promoter-TSS (NM_001274683)	157	NM_140026	39039	Dm.3040	NM_140026	Doc1	CG5133|Dm-DOC1|Dmel\CG5133|Doc|Doc-1|Ect2|TBX6|Tb66F2|doc|doc1	Dorsocross1
4.77144	1	chr2L	15481882	15482586	Intergenic	Intergenic	-2495	NM_080007	44381	Dm.1837	NM_080007	Tim17b2	BG:DS01845.2|BcDNA:AT05822|BcDNA:AT13511|CG15257|Dmel\CG15257|Tim17|dmTim17	Translocase inner membrane 17
4.7697	1	chrX	2136555	2137422	promoter-TSS (NM_057523)	promoter-TSS (NM_057523)	-133	NM_001169173	31181	Dm.5733	NM_057523	ph-p	CG18412|CG18414|Dmel\CG18412|EG:87B1.5|PH|PH-p|PHP|Ph|Ph-p|PhP|dPh|ph|ph-P|ph-proximal|ph[P]|ph[p]|phm|php	polyhomeotic proximal
4.76454	0	chr3L	11424343	11424750	promoter-TSS (NM_140205)	promoter-TSS (NM_140205)	-612	NM_140205	39276	Dm.13614	NM_140205	CG7560	BEST:GH18008|Dmel\CG7560|gh18008	uncharacterized protein
4.75997	1	chr2L	222959	223526	promoter-TSS (NR_073675)	promoter-TSS (NR_073675)	-277	NR_073675	14462647		NR_073675	lncRNA:CR44222	CR44222|Dmel\CR44222	long non-coding RNA:CR44222
4.75344	1	chr3L	2815882	2816206	intron (NM_001259652, intron 4 of 9)	intron (NM_001259652, intron 4 of 9)	5059	NM_139493	38347	Dm.2189	NM_139493	Tet	CG2083|CG43444|CG9973|DMAD|DNA 6mA|Dmel\CG43444|Dmel_CG2083|Dmel_CG9973|Idax|dTET|dTet	Ten-Eleven Translocation (TET) family protein
4.75344	0	chr3L	14114560	14114896	intron (NM_001274900, intron 6 of 6)	intron (NM_001274900, intron 6 of 6)	-6610	NM_001274898	39567	Dm.24001	NM_140437	Sox21a	CG7345|Dmel\CG7345|SOXB2.3|Sox B2-3|Sox21|SoxB2.3|sox21a	Sox21a
4.75344	1	chrX	19897657	19897914	intron (NM_001258845, intron 1 of 5)	intron (NM_001258845, intron 1 of 5)	3956	NM_001258845	33000	Dm.31021	NM_134516	Hers	CG11936|CG15619|CG32529|Dmel\CG32529|HERS	Histone gene-specific Epigenetic Repressor in late S phase
4.74743	1	chr2R	19257796	19258544	TTS (NR_124620)	TTS (NR_124620)	1575	NR_124620	19835891		NR_124620	lncRNA:CR44432	CR44432|Dmel\CR44432	long non-coding RNA:CR44432
4.74461	1	chr2R	19255345	19255647	Intergenic	Intergenic	-2268	NM_206166	2768851		NM_206166	CG33453	Dmel\CG33453	uncharacterized protein
4.74325	1	chr3L	19560903	19561293	promoter-TSS (NR_125007)	promoter-TSS (NR_125007)	92	NR_125007	19835468		NR_125007	lncRNA:CR44676	CR44676|Dmel\CR44676	long non-coding RNA:CR44676
4.73475	1	chr2R	15891300	15891836	promoter-TSS (NM_001103864)	promoter-TSS (NM_001103864)	-651	NM_001103864	36746	Dm.4729	NM_057379	sli	CG33464|CG43758|CG8355|CT21700|CT37068|Dmel\CG43758|Dmel_CG33464|Dmel_CG8355|Sli|Slit|dSlit|fus3|l(2)05248|wdh	slit
4.73233	0	chr3R	8170793	8171662	intron (NM_001144554, intron 2 of 8)	intron (NM_001144554, intron 2 of 8)	10217	NM_001144554	40962	Dm.5963	NM_169206	grn	CG9656|CG9656-PA|Dmel\CG9656|GATAc|GRAIN|Gata-c|Gata2|Grn|dGATA-2|dGATAc|dGatac|gra|l(3)84Fa	grain
4.73004	1	chr2R	15886294	15887104	intron (NM_001103863, intron 2 of 19)	intron (NM_001103863, intron 2 of 19)	4218	NM_001103864	36746	Dm.4729	NM_057379	sli	CG33464|CG43758|CG8355|CT21700|CT37068|Dmel\CG43758|Dmel_CG33464|Dmel_CG8355|Sli|Slit|dSlit|fus3|l(2)05248|wdh	slit
4.72435	1	chr3R	22547730	22548087	promoter-TSS (NM_170019)	promoter-TSS (NM_170019)	-62	NM_001260310	42656	Dm.11569	NM_142804	AdipoR	CG5315|Dmel\CG5315|dAdipoR	Adiponectin receptor
4.71686	1	chr2L	2375699	2376008	promoter-TSS (NR_124030)	promoter-TSS (NR_124030)	12	NM_001273004	33423	Dm.11256	NM_134833	Atxn7	CG9866|Dmel\CG9866	Ataxin 7
4.71618	0	chr2R	18199429	18199815	Intergenic	Intergenic	-6771	NM_001038869	37088	Dm.15936	NM_001038869	CG33958	CG14501|CG5719|Dmel\CG33958|GYC	uncharacterized protein
4.71596	0	chr3R	6936993	6937498	intron (NM_206446, intron 2 of 6)	intron (NM_206446, intron 2 of 6)	-4405	NM_206445	40835	Dm.3803	NM_206444	Antp	3.4|ANT-C|ANT-P|ANTC|ANTP|Ant|AntP|AntP1|Antp P1|Antp P2|Antp1|Aus|BG:DS07700.1|CG1028|DMANTPE1|DRO15DC96Z|DmAntp|Dmel\CG1028|Hu|Ns|Scx|antp|l(3)84Ba	Antennapedia
4.7115	1	chr3R	9378863	9379411	intron (NM_001275482, intron 3 of 13)	intron (NM_001275482, intron 3 of 13)	-4326	NM_169275	41118	Dm.8026	NM_079564	FER	CG8874|DFER|DFer|Dfer|Dfps|Dm FPS|DmHD-179|Dmel\CG8874|FPS|Fer|FpS95D|Fps85D|HD-179|dFer|dfer|dfps|dfps 85D|dfps85D|fer|fps|fps85D	FER tyrosine kinase
4.71105	1	chr3R	14575793	14576107	promoter-TSS (NM_169587)	promoter-TSS (NM_169587)	-63	NM_142118	41768	Dm.11489	NM_142118	CG7987	Dmel\CG7987|anon-WO0118547.245	uncharacterized protein
4.70102	1	chrX	19765901	19766355	TTS (NM_001258840)	TTS (NM_001258840)	-1254	NM_001298536	32993	Dm.31109	NM_134511	CG12702	Dmel\CG12702|lincRNA.1023	uncharacterized protein
4.69873	1	chr2L	12011369	12012537	Intergenic	Intergenic	-1575	NR_124210	19835784		NR_124210	lncRNA:CR44588	CR44588|Dmel\CR44588	long non-coding RNA:CR44588
4.69873	1	chr3R	19995308	19996058	intron (NM_001275821, intron 2 of 5)	intron (NM_001275821, intron 2 of 5)	12829	NM_001275821	42380	Dm.33425	NM_079685	Hs6st	CG11683|CG17188|CG18533|CG4451|DmHs6st|Dmel\CG4451|HS6ST|dHS6ST|hs6st	Heparan sulfate 6-O-sulfotransferase
4.69726	0	chr3R	26968398	26968739	intron (NM_001170277, intron 1 of 7)	intron (NM_001170277, intron 1 of 7)	1638	NM_001170277	43242	Dm.24103	NM_143259	CG5521	Dmel\CG5521|EP3527|FBpp0084441	uncharacterized protein
4.69322	1	chr2L	19134287	19134679	promoter-TSS (NM_136106)	promoter-TSS (NM_136106)	667	NM_001201913	35197	Dm.6426	NM_057597	brat	BRAT|Brat|CG10719|Cf|Dmel\CG10719|E60|anon-37CDa|fs(2)ltoPM43|l(2)37Cf|l(2)E60|l(2)brat|lincRNA.S1565	brain tumor
4.69025	0	chr3R	22504561	22504883	intron (NM_001038975, intron 1 of 8)	intron (NM_001038975, intron 1 of 8)	7507	NM_001275914	42652	Dm.16604	NM_142800	Octbeta1R	CG6919|DmCG6919|DmOctBeta1R|DmOctbeta1R|Dmel\CG6919|Dmoa2|OA2|Oa2|OctBeta1|anon-WO0170980.67|anon-WO0170980.68|oa2|octbeta1R	Octopamine beta1 receptor
4.6867	0	chr3R	23958182	23958723	promoter-TSS (NM_142941)	promoter-TSS (NM_142941)	-61	NM_079747	42834	Dm.1304	NM_079747	GluProRS	AATS|AATs-GluPro|Aa-tRNA-syn-glupro|Aats-glu|Aats-glupro|CG5394|Dmel\CG5394|EPRS|ERS|FBpp0083898|Glu-ProRS|GluPro-RS|GluRS|glutamyl-prolyl-tRNA synthetase|p200	Glutamyl-prolyl-tRNA synthetase
4.68542	1	chr3L	5856586	5857141	Intergenic	Intergenic	-11199	NM_001014565	38657	Dm.2441	NM_079218	vn	CG10491|CT29452|Dm vn|Dmel\CG10491|P1749|Vein|Vn|ddd|l(3)10567|l(3)10568|l(3)L6A|l(3)ddd|l(3)rF264|l(3)vn10567|wvn	vein
4.68354	1	chr3R	14713666	14714156	intron (NM_001038966, intron 1 of 8)	intron (NM_001038966, intron 1 of 8)	10350	NM_001038966	41783		NM_001038966	kibra	CG12600|CG33967|CG7552|DmKibra|Dmel\CG33967|Kbr|Kib|Kibra|ORE-2|RE26350|kbr|kib|l(3)02404|l(3)j5C3|l(3)neo42	kibra
4.68354	1	chr3R	20292698	20293209	promoter-TSS (NM_080253)	promoter-TSS (NM_080253)	-91	NM_001260275	53560	Dm.5727	NM_080253	cic	CG43122|CG5060|CG5067|CIC|Cic|Dmel\CG43122|Dmel_CG5060|Dmel_CG5067|E(Dl)D49|cics|fet	capicua
4.67887	1	chr2L	1972432	1972732	Intergenic	CpG	-1375	NM_001272963	33369	Dm.2301	NM_134788	Der-1	CG10908|Dmel\CG10908|dDer-1|l(2)SH1964|l(2)SH2 1964	Derlin-1
4.67506	1	chr2R	22507612	22508018	intron (NM_001103947, intron 11 of 12)	CpG	6284	NM_001274206	37573	Dm.3051	NM_166535	px	CG4444|Dmel\CG4444|l(2)k08134|l(2)k08316	plexus
4.66775	1	chr3R	9036771	9037129	intron (NM_001170092, intron 1 of 2)	intron (NM_001170092, intron 1 of 2)	-1810	NM_001170093	41086	Dm.3569	NM_141606	hyx	CG11990|Cdc73|Dmel\CG11990|Hyx|hyx/CDC73	hyrax
4.66533	1	chr3R	4994679	4995123	intron (NM_141254, intron 1 of 3)	intron (NM_141254, intron 1 of 3)	-8781	NR_048322	12798228		NR_048322	lncRNA:CR43424	CR43424|Dmel\CR43424	long non-coding RNA:CR43424
4.65677	0	chr3R	21582182	21582523	intron (NM_001144621, intron 3 of 12)	intron (NM_001144621, intron 3 of 12)	7839	NM_001144623	42549	Dm.1271	NM_079712	InR	18402|CG18402|DIHR|DILR|DIR|DIRH|DIRbeta|DInR|DInr|Dir-a|Dir-b|Dmel\CG18402|INR|INS|IR|Inr|Inr-alpha|Inr-beta|InsR|dINR|dINSR|dIR|dIRH|dInR|dInr|dInsR|dinr|dir|er10|inR|inr|insulin/insulin-like growth factor receptor|l(3)05545|l(3)93Dj|l(3)er10|lnR|sprout	Insulin-like receptor
4.65267	0	chr2L	7148600	7149005	intron (NM_001103637, intron 1 of 5)	intron (NM_001103637, intron 1 of 5)	6498	NR_124128	19836012		NR_124128	lncRNA:CR44612	CR44612|Dmel\CR44612	long non-coding RNA:CR44612
4.65195	1	chr3R	24270056	24270552	intron (NM_001014647, intron 1 of 16)	intron (NM_001014647, intron 1 of 16)	929	NM_001014648	42889	Dm.7884	NM_079754	jar	95F|95F MHC|CG5695|Dm 95F|Dm95F|Dmel\CG5695|Dro95F|JAG|Jaguar|Jar|M6|MHC95F|MYOVI|Mhc95F|Myo1A|MyoVI|Myosin VI|dMyoVI|jag|ms(3)06746|myo VI|myoVI|myosins VI	jaguar
4.64778	1	chr2L	7640919	7641257	TTS (NM_135287)	TTS (NM_135287)	4137	NR_124135	19835768		NR_124135	lncRNA:CR44800	CR44800|Dmel\CR44800|lincRNA.71	long non-coding RNA:CR44800
4.64778	1	chr3R	16280108	16280479	promoter-TSS (NM_169711)	promoter-TSS (NM_169711)	-596	NM_169711	49701	Dm.7006	NM_080202	gish	CG6963|CK1|CK1-gamma|CK1[[gamma]]|CK1gamma|CKI-related|CKIgamma|Dmel\CG6963|Gish|Hrr25|NEST:bs27c08|Spider|anon-WO0118547.425|ms(3)89B|spider	gilgamesh
4.64608	1	chr3R	4821284	4821706	promoter-TSS (NM_141244)	promoter-TSS (NM_141244)	-63	NM_001275339	40602	Dm.14498	NM_141244	CG14657	Dmel\CG14657	uncharacterized protein
4.61915	1	chr3L	22949530	22949916	intron (NM_168979, intron 2 of 2)	intron (NM_168979, intron 2 of 2)	3728	NM_168980	40514	Dm.4368	NM_168979	Mes2	CG11100|Dmel\CG11100|MES2|adfR|mes2	Mesoderm-expressed 2
4.61899	1	chr2R	6663865	6664129	non-coding (NR_124444, exon 2 of 2)	non-coding (NR_124444, exon 2 of 2)	198	NR_124444	19835854		NR_124444	lncRNA:CR45128	CR45128|Dmel\CR45128	long non-coding RNA:CR45128
4.61647	0	chr3R	15233595	15234133	exon (NM_001043247, exon 24 of 29)	exon (NM_001043247, exon 24 of 29)	-2361	NR_048398	12798409		NR_048398	asRNA:CR43471	CR43471|Dmel\CR43471	antisense RNA:CR43471
4.615	0	chr2R	16336482	16336967	promoter-TSS (NM_057918)	promoter-TSS (NM_057918)	-36	NM_001299559	44154	Dm.7717	NM_079972	Hmgs	CG16796|CG4311|Dmel\CG4311|HMGS|Ov25|l(2)06214	HMG Coenzyme A synthase
4.61364	0	chrX	4620783	4621270	intron (NM_001014722, intron 2 of 2)	intron (NM_001014722, intron 2 of 2)	3462	NM_001014722	31391		NM_057326	peb	CG12212|Dmel\CG12212|EG:66A1.1|EP55|HNT|Hin|Hind|Hnt|PEB|Peb|anon-4Cg|hnd|hnt	pebbled
4.61364	1	chrX	11893727	11894084	promoter-TSS (NM_132538)	promoter-TSS (NM_132538)	-38	NM_001298214	32152	Dm.6637	NM_132538	wisp	CG15737|DmCG15737|Dmel\CG15737|PAP|TAMP|TUTase2|Wisp|Wispy|fs(1)M19	wispy
4.61317	0	chr3L	14591962	14592417	intron (NM_144357, intron 2 of 3)	intron (NM_144357, intron 2 of 3)	7351	NM_144357	53446	Dm.3490	NM_144357	HGTX	CG13475|CG4745|Dmel\CG13475|Nk6|Nkx6|dNkx6|nkx6	HGTX
4.6077	1	chr2L	18150080	18150341	intron (NM_001273605, intron 1 of 3)	intron (NM_001273605, intron 1 of 3)	2207	NM_001273605	35085	Dm.5707	NM_078869	Socs36E	CG15154|Dmel\CG15154|SCOS36E|SOCS|SOCS36|SOCS36E|SocS36E|Socs|Socs36e|anon-EST:Liang-2.2|clone 2.2|dSOCS|dmSocs36E|socs36E|socs36e|socs60E1	Suppressor of cytokine signaling at 36E
4.59936	1	chr3L	4406843	4407180	promoter-TSS (NM_168084)	promoter-TSS (NM_168084)	68	NM_001104033	38543	Dm.11370	NM_139643	DOR	CG11347|Dmel\CG11347|dDOR	Diabetes and obesity regulated
4.59345	0	chrX	2073359	2073697	promoter-TSS (NM_166924)	promoter-TSS (NM_166924)	-45	NM_166921	31174	Dm.20997	NM_130620	CG4199	143005_at|Dmel\CG4199|EG:22E5.5	uncharacterized protein
4.59107	1	chr2R	19267734	19268152	Intergenic	Intergenic	-2135	NM_001274155	44855	Dm.3492	NM_080534	rib	CG7230|Dmel\CG7230|RIB|Rib|fus1|gene 5	ribbon
4.58242	0	chr4	832939	833355	intron (NM_001014695, intron 1 of 4)	intron (NM_001014695, intron 1 of 4)	1246	NM_001014695	43844	Dm.18582	NM_166792	Sox102F	CG11153|Dmel\CG11153|SOX102D|SOXD|Sox D|Sox102D|SoxD	Sox102F
4.58242	1	chr3R	8116445	8116857	intron (NM_001300294, intron 3 of 3)	intron (NM_001300294, intron 3 of 3)	-2648	NR_125106	19835062		NR_125106	lncRNA:CR44331	CR44331|Dmel\CR44331	long non-coding RNA:CR44331
4.58176	1	chr3R	29083971	29084249	intron (NM_001276122, intron 2 of 8)	intron (NM_001276122, intron 2 of 8)	-4203	NM_001276123	43435	Dm.21690	NM_143409	CG11873	Dmel\CG11873|anon-WO0140519.162	uncharacterized protein
4.58037	0	chr2L	3165229	3165748	intron (NM_001258923, intron 1 of 4)	intron (NM_001258923, intron 1 of 4)	1843	NM_001258923	33532	Dm.3835	NM_134907	Hydr2	C24|CG3488|CT11757|DMU29170|Dmel\CG3488|HYDR2|anon-23D|anon-23Da|c24|cg3488	alpha/beta hydrolase2
4.57242	0	chrX	17907396	17907840	promoter-TSS (NM_133030)	promoter-TSS (NM_133030)	-74	NM_133030	32777	Dm.3175	NM_133030	Vps4	3B1|BcDNA:GH02678|CG6842|DmBcDNA.GH02678|Dmel\CG6842|Dvps4|Vps4B|bcDNA:GH02678|dvps4|vps4	Vacuolar protein sorting 4
4.57242	1	chr3R	29457200	29457562	promoter-TSS (NM_206579)	promoter-TSS (NM_206579)	-189	NM_170409	43469	Dm.4029	NM_057468	Ptp99A	CG11515|CG11516|CG11517|CG2005|CT6383|DPTP99A|DPTP[[99A]]|Dmel\CG11516|PTP99A|R-PTP 99A|dptp99A|ptp99A	Protein tyrosine phosphatase 99A
4.5607	1	chr3L	21067551	21068129	promoter-TSS (NM_001043153)	promoter-TSS (NM_001043153)	-48	NM_001043153	40327	Dm.1023	NM_168881	siz	CG10577|CG12980|CG12981|CG32434|Dmel\CG32434|Loner|Schizo|loner	schizo
4.55206	1	chr2R	9577333	9577645	promoter-TSS (NM_165680)	promoter-TSS (NM_165680)	62	NM_165680	35984	Dm.8006	NM_136655	CG1814	45550393|45551045|Dmel\CG1814	uncharacterized protein
4.55155	1	chr2R	8129433	8129935	TTS (NM_078935)	TTS (NM_078935)	1639	NM_165588	35787	Dm.11519	NM_136513	Pbp49	CG11508|CG42515|DMPBP49|DmPBP|DmPBP49|DmSNAP50|DmSNAPc|Dmel\CG42515|Dmel_CG11508|Dromel_CG11508_FBtr0088817_mORF	PSEA-binding protein 49kD
4.55024	1	chr2R	14482242	14482785	intron (NM_001316420, intron 1 of 3)	intron (NM_001316420, intron 1 of 3)	1326	NM_001316420	26067067	Dm.1451	NM_001316420	PRAS40	CG10109|CG46146|Dmel\CG46146|L|dPRAS40	Proline-rich Akt substrate 40 kDa
4.54373	1	chr4	1230557	1231236	promoter-TSS (NM_001258511)	promoter-TSS (NM_001258511)	59	NM_001031858	49968	Dm.6976	NM_001031858	Cadps	BcDNA:GH07283|CAPS|CG17881|CG18026|CG33653|CG40477|Caps|Dmel\CG33653|SDCAP|cap|caps|dCAPS|dcaps|l(4)102Fb	Calcium-dependent secretion activator
4.54373	0	chr2R	1521335	1521689	5' UTR (NM_001110544, exon 2 of 6)	5' UTR (NM_001110544, exon 2 of 6)	268	NM_001015168	3354925	Dm.35882	NM_001015167	Maf1	CG40196|CR41604|Dmel\CG40196|dMaf1	Maf1
4.54373	1	chrX	10808104	10808610	intron (NM_001258687, intron 2 of 6)	CpG	-1501	NM_167254	32009	Dm.3773	NM_078556	Imp	CG1691|Dmel\CG1691|FGC026A04|IGF-II|IGF2BP1|IMP|IMP-1|MRE11|ORE-9|anon-EST:fe2B3|anon-WO0140519.39|cg1691|dIMP|imp|l(1)G0072|mre11	IGF-II mRNA-binding protein
4.54373	1	chrX	12733948	12734309	intron (NM_001272562, intron 2 of 10)	intron (NM_001272562, intron 2 of 10)	-3175	NR_073653	14462398		NR_073653	lncRNA:CR43963	CR43963|Dmel\CR43963	long non-coding RNA:CR43963
4.54373	1	chrX	19786981	19787278	non-coding (NR_123962, exon 3 of 3)	non-coding (NR_123962, exon 3 of 3)	1027	NR_123962	19836010		NR_123962	lncRNA:CR44885	CR44885|Dmel\CR44885	long non-coding RNA:CR44885
4.54311	1	chr3R	19341524	19342169	Intergenic	Intergenic	12110	NR_048429	12798475		NR_048428	lncRNA:CR43258	CR43258|Dmel\CR43258|lincRNA.813	long non-coding RNA:CR43258
4.54033	0	chrX	18774931	18775269	promoter-TSS (NM_133095)	promoter-TSS (NM_133095)	-128	NM_133095	32865	Dm.19741	NM_133095	CG6891	Dmel\CG6891	uncharacterized protein
4.51926	1	chr2L	12611711	12612448	promoter-TSS (NM_135730)	promoter-TSS (NM_135730)	-603	NM_135730	34667	Dm.14720	NM_135730	Ref2	CG17031|Dmel\CG17031|REF2|cg17031|ref2	RNA and export factor binding protein 2
4.51777	1	chr2R	7106103	7106526	promoter-TSS (NM_001273831)	promoter-TSS (NM_001273831)	-366	NM_001273831	53557	Dm.1620	NM_080251	esn	CG12833|CG12835|CG43722|Dm_2R:11728|Dmel\CG43722|Dmel_CG12833|Dmel_CG12835|Esn	espinas
4.51257	1	chr2L	245706	246796	intron (NM_001258891, intron 1 of 16)	intron (NM_001258891, intron 1 of 16)	-2658	NR_073677	14462649		NR_073677	lncRNA:CR44218	CR44218|Dmel\CR44218	long non-coding RNA:CR44218
4.51075	1	chr3R	18398533	18398906	promoter-TSS (NM_001144603)	promoter-TSS (NM_001144603)	450	NM_142465	42216	Dm.3191	NM_142465	Vha100-2	BcDNA:LD21735|CG18617|CG7679|Dmel\CG18617|anon-WO0118547.296|vha100-2	Vacuolar H[+] ATPase 100kD subunit 2
4.50763	1	chrX	14743283	14743944	intron (NM_001169282, intron 2 of 7)	intron (NM_001169282, intron 2 of 7)	5397	NM_001169282	32400	Dm.3913	NM_078600	NetB	CG10521|CT29512|Dmel\CG10521|NETB|NetrinB|net|netB|netrin|netrin B	Netrin-B
4.49105	0	chr3L	6824038	6824328	Intergenic	Intergenic	34025	NM_079224	38752	Dm.2556	NM_079224	vvl	CF1A|CG10037|Cf1-a|Cf1a|Cf1a/drifter|Cfla|DFR|Dfr|Dfr/Vvl|Dmel\CG10037|Drf|VVL|Vv1|Vvl|dfr|dfr-vvl|dfr/vvl|drf|prd3|sep|ut|vvl/dfr|vvl/dfr/ut	ventral veins lacking
4.49074	1	chr2R	15100193	15100646	Intergenic	Intergenic	8474	NR_124556	19834972		NR_124555	lncRNA:CR44457	CR44457|Dmel\CR44457|lincRNA.312	long non-coding RNA:CR44457
4.47383	1	chr3L	3782751	3783225	intron (NM_001104024, intron 1 of 10)	intron (NM_001104024, intron 1 of 10)	4972	NM_168038	38438	Dm.6508	NM_168037	CG32264	CG10857|CG10860|CG12604|CG14978|Dmel\CG32264	uncharacterized protein
4.47383	1	chr3L	3786990	3787255	intron (NM_001104024, intron 1 of 10)	intron (NM_001104024, intron 1 of 10)	838	NM_168038	38438	Dm.6508	NM_168037	CG32264	CG10857|CG10860|CG12604|CG14978|Dmel\CG32264	uncharacterized protein
4.47383	1	chrX	6855589	6855971	intron (NM_001298040, intron 2 of 2)	intron (NM_001298040, intron 2 of 2)	-2885	NM_001298039	31632	Dm.13434	NM_132135	CG14434	Dmel\CG14434	uncharacterized protein
4.47383	1	chr2L	9449104	9449459	promoter-TSS (NM_078799)	promoter-TSS (NM_078799)	-549	NM_078799	34263	Dm.4492	NM_078799	numb	CG3779|Dmel\CG3779|N7-1|NUMB|Nb|Numb|d-numb|dNumb|l(2)03235|l(2)3235|l(2)s2201|nb|numbs	numb
4.47383	1	chr2R	17458436	17458707	promoter-TSS (NM_001299600)	promoter-TSS (NM_001299600)	-245	NM_001299600	36964	Dm.11614	NM_137370	CG14478	BEST:LD13441|Dmel\CG14478|GENE 4|gene 4	uncharacterized protein
4.46582	1	chr2L	18150481	18150802	intron (NM_001273605, intron 1 of 3)	intron (NM_001273605, intron 1 of 3)	1776	NM_001273605	35085	Dm.5707	NM_078869	Socs36E	CG15154|Dmel\CG15154|SCOS36E|SOCS|SOCS36|SOCS36E|SocS36E|Socs|Socs36e|anon-EST:Liang-2.2|clone 2.2|dSOCS|dmSocs36E|socs36E|socs36e|socs60E1	Suppressor of cytokine signaling at 36E
4.45362	1	chr2L	15475112	15476366	TTS (NM_057384)	TTS (NM_057384)	2521	NM_057384	34908	Dm.3035	NM_057384	sna	BG:DS01845.1|CG3956|Dmel\CG3956|SNA|SNAIL|Sco|Sna|br28|br29|l(2)35Db|l(2)br28|l(2)br29|l(3)br28|l35Db|sn	snail
4.44691	1	chr3L	11342626	11343130	TTS (NR_124886)	TTS (NR_124886)	796	NR_124886	19835745		NR_124886	lncRNA:CR45250	CR45250|Dmel\CR45250	long non-coding RNA:CR45250
4.44467	0	chr2R	15835139	15835514	promoter-TSS (NM_057338)	promoter-TSS (NM_057338)	-271	NM_001274087	36741	Dm.4653	NM_057338	Poxn	CG8246|Dmel\CG8246|P4|Pox-n|neuro|pox-n|poxn	Pox neuro
4.44385	1	chr2L	10989200	10989517	promoter-TSS (NM_164954)	promoter-TSS (NM_164954)	-43	NM_143798	47729		NM_143798	TTLL4A	BEST:LD13681|CG16833|DmCG16833|Dmel\CG16833|LD13681|TTLL4	Tubulin tyrosine ligase-like 4A
4.43587	1	chr3R	30762289	30762668	Intergenic	Intergenic	-3448	NM_057502	43650	Dm.4708	NM_057502	zfh1	CG1322|Dmel\CG1322|ZFH-1|ZFH1|Zfh-1|Zfh1|Zfh1a|l(3)00865|zfh-1|zfl-1|zhf1	Zn finger homeodomain 1
4.42528	0	chrX	21817586	21817850	Intergenic	Intergenic	185827	NR_133536	26067356		NR_133534	lncRNA:flam	COM|COM/flam|CR46037|Dmel\CR46037|flam|lincRNA.1041	flamenco
4.41837	1	chr2L	11343764	11344183	promoter-TSS (NM_135658)	promoter-TSS (NM_135658)	-655	NM_001298912	34567		NM_135658	CG14926	Dmel\CG14926|bs34f02.y1	uncharacterized protein
4.41331	0	chr2L	3631908	3632304	promoter-TSS (NM_205907)	promoter-TSS (NM_205907)	48	NM_058141	44817	Dm.6584	NM_058139	for	142251_at|BcDNA:GM08338|CG10033|DG2|Dg2|Dmel\CG10033|FOR/PKG|For|PKG|PKG2|Pkg2|Pkg24A|anon-WO0140519.260|anon-WO02059370.47|dg2|l(2)06860	foraging
4.40855	1	chr3L	22266541	22266821	promoter-TSS (NM_168949)	promoter-TSS (NM_168949)	-2	NM_141129	40458	Dm.23296	NM_141129	CG11523	Dmel\CG11523	uncharacterized protein
4.40571	1	chrX	5695016	5695388	promoter-TSS (NM_132018)	promoter-TSS (NM_132018)	3	NM_132018	31489	Dm.3149	NM_132018	CG3149	BcDNA:GH08388|Dmel\CG3149	uncharacterized protein
4.40392	1	chr3L	3410116	3410593	intron (NM_168031, intron 1 of 1)	intron (NM_168031, intron 1 of 1)	1897	NR_048223	12798578	Dm.38846	NR_048223	mir-2282	CR42967|Dmel\CR42967|dme-mir-2282|miR-2282	mir-2282 stem loop
4.40392	1	chrX	12735670	12736013	intron (NM_001272562, intron 2 of 10)	intron (NM_001272562, intron 2 of 10)	-4888	NR_073653	14462398		NR_073653	lncRNA:CR43963	CR43963|Dmel\CR43963	long non-coding RNA:CR43963
4.40392	0	chrX	17741670	17741967	intron (NM_001201733, intron 1 of 5)	intron (NM_001201733, intron 1 of 5)	3405	NM_001201733	32754	Dm.197	NM_133012	CG42684	CG15816|CG32559|CG32560|CG42270|CG5898|CG5960|Dmel\CG42684|Dmel_CG15816|Dmel_CG32559|Dmel_CG32560|Dmel_CG42270|FBpp0112350	uncharacterized protein
4.40389	1	chr2L	8841408	8842655	Intergenic	Intergenic	10633	NR_124148	19835934		NR_124148	lncRNA:CR45365	CR45365|Dmel\CR45365	long non-coding RNA:CR45365
4.40137	1	chr2R	8614602	8615332	promoter-TSS (NM_136552)	promoter-TSS (NM_136552)	245	NM_136553	35846	Dm.21990	NM_136553	Cirl	BcDNA:GH07331|CG8639|CIRL|Dmel\CG8639|anon-WO0170980.7|anon-WO0170980.8|dCirl|dcirl	Calcium-independent receptor for alpha-latrotoxin
4.39731	1	chr3R	26034725	26035648	Intergenic	CpG	-1852	NM_080505	43160	Dm.24100	NM_080505	E(spl)m7-HLH	CG8361|Dmel\CG8361|E(SPL)m7|E(spl) m7|E(spl)-M7|E(spl)-m7|E(spl)M7|E(spl)m7|ESPL|En(spl)m7|HLH-m7|HLHm7|HlHm7|M7|bHLHb35|m7	Enhancer of split m7, helix-loop-helix
4.39342	1	chr3L	416294	416721	Intergenic	Intergenic	17399	NM_138192	38066	Dm.15940	NM_138192	CG13891	Dmel\CG13891	uncharacterized protein
4.39247	1	chr2R	16097339	16097712	intron (NM_079032, intron 1 of 13)	intron (NM_079032, intron 1 of 13)	1039	NM_176183	36773	Dm.1504	NM_079032	Dg	CG18250|CT41273|DG|DmDG|Dmel\CG18250|alpha-DG|atu|dg|dgn|dys	Dystroglycan
4.38602	0	chr3L	17361854	17362348	TTS (NM_079400)	TTS (NM_079400)	2419	NM_079400	39935	Dm.5399	NM_079400	tap	CG7659|Dmel\CG7659|TAP|Tap|bHLHc9|bps|l(3)01658	target of Poxn
4.3845	1	chr2L	19208948	19209354	TTS (NM_057791)	TTS (NM_057791)	-6300	NR_133090	26067520		NR_133090	lncRNA:CR46209	CR46209|Dmel\CR46209|lincRNA.196	long non-coding RNA:CR46209
4.38336	1	chr3L	11343881	11344795	Intergenic	Intergenic	2256	NR_124886	19835745		NR_124886	lncRNA:CR45250	CR45250|Dmel\CR45250	long non-coding RNA:CR45250
4.38335	1	chr3R	25172922	25173335	intron (NM_001043292, intron 2 of 8)	intron (NM_001043292, intron 2 of 8)	-11255	NM_001276020	43023	Dm.4441	NM_143089	dan	CG11849|Dan|Dmel\CG11849|fer	distal antenna
4.38034	1	chr3R	29670650	29671115	promoter-TSS (NM_143450)	promoter-TSS (NM_143450)	-775	NM_143450	43488	Dm.6760	NM_143450	Obp99a	99a|BcDNA:RH70762|CG18111|DmelObp99a|Dmel\CG18111|OBP99a	Odorant-binding protein 99a
4.37891	1	chr2R	21691033	21691347	promoter-TSS (NM_166475)	promoter-TSS (NM_166475)	-51	NM_166474	37478	Dm.3119	NM_137762	Tim10	CG9878|Dmel\CG9878|Dromel_CG9878_FBtr0071676_tim10_mORF|bs31d12.y1|tim10	Translocase of inner membrane 10
4.37627	1	chr3R	18402436	18402915	promoter-TSS (NM_169814)	promoter-TSS (NM_169814)	41	NM_142466	42218	Dm.12926	NM_142466	CG12333	Dmel\CG12333	uncharacterized protein
4.3744	1	chr3L	7984625	7985040	intron (NM_001370048, intron 2 of 7)	intron (NM_001370048, intron 2 of 7)	5786	NM_079243	38890	Dm.3990	NM_079243	nmo	CG7892|Dmel\CG7892|NEMO|NEMO/NLK|NLK|Nemo|Nlk|Nmo|ORE-6|adk|adk1|anon-EST:Gibbs3|anon-EST:Liang-2.43|anon-WO0118547.332|anon-WO0140519.256|anon-WO0172774.138|clone 2.43	nemo
4.3744	0	chr3L	18204517	18204793	Intergenic	Intergenic	3161	NM_140777	40010	Dm.24018	NM_140777	CG7320	Dmel\CG7320	uncharacterized protein
4.37337	0	chr2L	9166311	9166893	promoter-TSS (NM_135433)	promoter-TSS (NM_135433)	-88	NM_001273350	34241	Dm.5990	NM_135433	CG9586	Dmel\CG9586	uncharacterized protein
4.37166	1	chr2R	9694512	9695294	Intergenic	CpG	-1575	NM_001273902	35998	Dm.5488	NM_057962	Uba1	2/31|CG1782|DmUba1|Dmel\CG1782|E1|FBtr0088499|UBA-1|Uba 1|l(2)03405|l(2)05642|l(2)s3484|uba-1|uba1	Ubiquitin activating enzyme 1
4.37044	1	chrX	2408632	2409133	TTS (NM_130647)	TTS (NM_130647)	2019	NM_130647	31226	Dm.5407	NM_130647	CG12496	Dmel\CG12496|EG:BACH7M4.4	uncharacterized protein
4.36979	1	chr3R	19930840	19931579	TTS (NM_057944)	TTS (NM_057944)	-2565	NM_142593	42377	Dm.27346	NM_142593	CG4459	Dmel\CG4459	uncharacterized protein
4.3672	1	chr2L	2754958	2755645	intron (NM_001258921, intron 2 of 3)	intron (NM_001258921, intron 2 of 3)	2068	NM_164498	33462	Dm.21390	NM_134862	Bacc	CG9894|Dmel\CG9894|anon-EST:Liang-2.54|clone 2.54	Bacchus
4.36678	1	chr2R	6220838	6221285	promoter-TSS (NM_001316407)	promoter-TSS (NM_001316407)	21	NM_001316407	35552	Dm.2881	NM_078902	bin3	Bin3|CG8276|Dmel\CG8276|l(2)SH1014|l(2)SH2 1014	bicoid-interacting protein 3
4.3612	1	chr3L	7371462	7371894	intron (NM_001274582, intron 1 of 3)	intron (NM_001274582, intron 1 of 3)	878	NM_001274582	38821	Dm.11452	NM_139856	akirin	Akirin|CG8580|DmAkirin|Dmel\CG8580|EP(3)0906|anon-WO0118547.397|bhr	akirin
4.35492	1	chr2L	19363048	19363363	promoter-TSS (NM_057993)	promoter-TSS (NM_057993)	22	NM_057993	35207	Dm.4769	NM_057993	dnt	CG17559|DNT|Dmel\CG17559	doughnut on 2
4.34802	1	chrX	17709872	17710162	promoter-TSS (NM_133012)	promoter-TSS (NM_133012)	-127	NM_001103542	32754	Dm.197	NM_133012	CG42684	CG15816|CG32559|CG32560|CG42270|CG5898|CG5960|Dmel\CG42684|Dmel_CG15816|Dmel_CG32559|Dmel_CG32560|Dmel_CG42270|FBpp0112350	uncharacterized protein
4.34729	0	chr3L	1360098	1360718	intron (NM_001274324, intron 3 of 7)	CpG	9292	NM_001274325	38161	Dm.807	NM_138261	312	BEST:CK01660|CG9166|Dmel\CG9166	312
4.34673	1	chr3L	6082537	6082946	promoter-TSS (NM_139767)	promoter-TSS (NM_139767)	-142	NM_001274534	38695	Dm.23979	NM_139767	CG13293	Dmel\CG13293	uncharacterized protein
4.34249	1	chrX	3163435	3163856	exon (NM_057511, exon 6 of 9)	exon (NM_057511, exon 6 of 9)	9495	NM_144464	59253	Dm.5987	NM_144464	CG18508	CG4015|Dmel\CG18508|EG:140G11.3	uncharacterized protein
4.33914	0	chrX	3155818	3156515	exon (NM_057511, exon 3 of 9)	exon (NM_057511, exon 3 of 9)	16974	NM_144464	59253	Dm.5987	NM_144464	CG18508	CG4015|Dmel\CG18508|EG:140G11.3	uncharacterized protein
4.33763	1	chr3R	15196373	15196697	promoter-TSS (NM_170649)	promoter-TSS (NM_170649)	-63	NM_001170143	8674000	Dm.4290	NM_142169	CG42542	CG31303|CG4196|Dmel\CG42542|Dmel_CG31303|Dmel_CG4196	uncharacterized protein
4.33611	0	chr3R	19354765	19355200	TTS (NM_001260265)	TTS (NM_001260265)	931	NM_001260265	12798476	Dm.37372	NM_001260265	CG43203	CG42793|Dmel\CG43203|noncoding_17732	uncharacterized protein
4.33411	1	chr2L	2163711	2165533	intron (NM_001272981, intron 1 of 3)	CpG	-3095	NM_164457	33392	Dm.267	NM_078731	aop	AOP|Aop|Aop/Yan|CG3166|DROYANET|DROYANETSB|Dmel\CG3166|SK2-1|YAN|Yan|aop/yan|fus6|pok|yan|yan/pok	anterior open
4.33402	0	chrX	393075	393433	promoter-TSS (NR_123759)	promoter-TSS (NR_123759)	-27	NR_123759	19835875		NR_123759	lncRNA:CR44753	CR44753|Dmel\CR44753	long non-coding RNA:CR44753
4.33402	1	chrX	10088116	10088519	intron (NM_001298144, intron 2 of 7)	intron (NM_001298144, intron 2 of 7)	1790	NM_001042802	31945	Dm.5467	NM_001042801	RhoU	CG12094|CG12102|CG34104|Dmel\CG34104	RhoU
4.33402	1	chrX	12664058	12664487	promoter-TSS (NR_144675)	promoter-TSS (NR_144675)	-945	NR_144675	30522424		NR_144675	mir-9377	CR46293|Dmel\CR46293|dme-mir-9377	mir-9377 stem loop
4.33402	1	chr2R	12959067	12959338	Intergenic	Intergenic	5649	NM_136987	36430	Dm.6200	NM_136987	CG13321	Dmel\CG13321	uncharacterized protein
4.33402	0	chr3L	14612210	14612495	Intergenic	Intergenic	-2106	NM_001274914	39592	Dm.5109	NM_140452	shd	314a1|CG13478|CYP314A1|Cyp314a1|Dmel\CG13478|cyp314a1	shade
4.33402	1	chrX	15785485	15785802	promoter-TSS (NM_167461)	promoter-TSS (NM_167461)	-60	NM_080350	32529	Dm.1672	NM_080350	Paf-AHalpha	AAC83820|CG8962|Dmaalpha[[PAFAH]]|Dmel\CG8962|PAFAHalpha	Platelet-activating factor acetylhydrolase alpha
4.33402	1	chr3L	19899499	19899836	intron (NM_140898, intron 1 of 4)	intron (NM_140898, intron 1 of 4)	-3276	NR_037751	10178829		NR_037751	lncRNA:CR32218	CG8037|CR32218|Dmel\CR32218	long non-coding RNA:CR32218
4.33402	1	chr3R	22164995	22165345	intron (NM_001275899, intron 4 of 20)	intron (NM_001275899, intron 4 of 20)	-9077	NM_001275897	42601	Dm.13728	NM_169997	SKIP	CG13863|CG13864|CG31163|CG5736|CG7086|CG7087|Dmel\CG31163	Shal K[+] channel interacting protein
4.32669	0	chr3L	5145871	5146219	promoter-TSS (NM_168110)	promoter-TSS (NM_168110)	18	NM_139687	38596	Dm.848	NM_139687	Fitm	CG10671|Dmel\CG10671|FIT2|i136	Fat storage inducing transmembrane protein
4.32201	1	chrX	11452803	11453145	intron (NM_001169250, intron 1 of 7)	intron (NM_001169250, intron 1 of 7)	1364	NM_167285	32088	Dm.3712	NM_132488	Evi5	BcDNA:GH08923|BcDNA:LD11130|CG11727|Dmel\CG11727|MRE21	Ecotropic viral integration site 5
4.31441	1	chr2L	4999789	5000213	promoter-TSS (NM_205908)	promoter-TSS (NM_205908)	369	NM_175972	33721	Dm.1559	NM_175969	Rtnl1	142893_at|CG18623|CG33113|CG8895|Dmel\CG33113|G9|Retl1|Rtn1|Rtnl-1|rtnl1	Reticulon-like1
4.31144	0	chr3L	13076052	13076403	Intergenic	Intergenic	6425	NR_073928	14462854		NR_073928	lncRNA:CR43652	CR43652|Dmel\CR43652|chr3L_13074711_13075073	long non-coding RNA:CR43652
4.31055	0	chr2L	2855923	2856261	promoter-TSS (NM_164508)	promoter-TSS (NM_164508)	-19	NM_001273041	33487	Dm.2727	NM_078738	RpS21	CG2986|Dmel\CG2986|M(2)23B|l(2)03575|l(2)168/14|l(2)k16814|oho23|oho23B|rpS21	Ribosomal protein S21
4.30974	0	chr2R	18246159	18246568	non-coding (NR_124615, exon 1 of 1)	non-coding (NR_124615, exon 1 of 1)	400	NR_124615	19834828		NR_124615	lncRNA:CR44420	CR44420|Dmel\CR44420	long non-coding RNA:CR44420
4.30888	1	chr3L	17012420	17012758	promoter-TSS (NM_001275048)	promoter-TSS (NM_001275048)	-24	NM_001275048	39902	Dm.2243	NM_140686	CG3764	Dmel\CG3764	uncharacterized protein
4.30562	1	chr3R	13715595	13716163	intron (NM_001104305, intron 1 of 13)	intron (NM_001104305, intron 1 of 13)	672	NM_001104305	5740131	Dm.6711	NM_142053	CG34383	CG14365|CG14366|CG9322|Dm_3R:52023|Dmel\CG34383|Dmel_CG14365|Dmel_CG14366|Dmel_CG9322	uncharacterized protein
4.28912	0	chr2L	19413816	19414117	intron (NM_078877, intron 1 of 8)	intron (NM_078877, intron 1 of 8)	511	NM_001259161	35215	Dm.6483	NM_078877	Pax	CG18061|CG18576|CG31794|CT40481|CT42454|DPaxillin|DPxn|DPxn37|Dmel\CG31794|Dpax|DpaxA|PAX|PDLP|Pxn|dPax|pax	Paxillin
4.28912	0	chr2R	24280375	24280614	intron (NM_001274237, intron 1 of 5)	CpG	-4193	NM_001274235	37886	Dm.2567	NM_079117	nvy	CG3385|Dmel\CG3385|Nvy	nervy
4.28842	0	chr2L	4042352	4043132	intron (NM_001273084, intron 2 of 8)	intron (NM_001273084, intron 2 of 8)	11365	NM_001273085	33619	Dm.2831	NM_078745	ed	1X5|CG12676|CG15424|CG16842|CT13476|CT35484|Dmel\CG12676|E(Elp)24D|E(Elp)[24D]|Ed|l(2)k01102	echinoid
4.28778	0	chrX	6674318	6674695	promoter-TSS (NM_132109)	promoter-TSS (NM_132109)	119	NM_078510	31603	Dm.2944	NM_078510	Mcm6	CG4039|DmMCM6|DmeMCM6|Dmel\CG4039|MCM6|McM6|dMcm6|fs(1)K1214|mcm6	Minichromosome maintenance 6
4.28778	1	chr3L	13050618	13051487	Intergenic	Intergenic	4041	NM_140371	39486	Dm.18896	NM_140371	CG11279	BcDNA:GM21080|Dmel\CG11279	uncharacterized protein
4.28719	1	chr3L	3339162	3339567	intron (NM_001202112, intron 2 of 14)	intron (NM_001202112, intron 2 of 14)	2261	NM_079176	38418	Dm.3050	NM_079176	kst	CG12008|Dmel\CG12008|Kst|Spec-beta[[H]]|beta-Spectrin|betaH|betaH-Spec|betaHS|betaHSpec|beta[[H]]|beta[[H]]-SPEC|beta[[H]]-Sp|beta[[H]]-Spec|beta[[H]]-Spectrin|beta[[H]]spectrin|beta[[Heavy]]spectrin|beta[[heavy]]-Spec|beta[[heavy]]-Spectrin|beta[[heavy]]spectrin|betah-Spec|l(3)01318	karst
4.28665	1	chrX	12595325	12595785	promoter-TSS (NM_132582)	promoter-TSS (NM_132582)	69	NM_132582	32208	Dm.13445	NM_132582	CG1824	Dmel\CG1824	uncharacterized protein
4.28665	1	chr3L	14409333	14409605	promoter-TSS (NM_001274909)	promoter-TSS (NM_001274909)	470	NM_001274910	39581	Dm.2674	NM_079344	stwl	84|CG3836|Dmel\CG3836|Stwl|fs(3)02024|snw	stonewall
4.28526	0	chr2L	14226207	14226659	intron (NM_205989, intron 1 of 10)	intron (NM_205989, intron 1 of 10)	7675	NM_001273526	34831	Dm.2597	NM_078840	Dyrk2	BG:DS01523.3|CG4551|DYRK|DYRK2|Dm2|DmDyrk2|Dmel\CG4551|dDYRK2|smi35A	Dual-specificity tyrosine phosphorylation-regulated kinase 2
4.28434	1	chr2L	271573	271882	promoter-TSS (NM_164377)	promoter-TSS (NM_164377)	17	NM_134663	33190	Dm.4432	NM_134663	CG3645	Dmel\CG3645	uncharacterized protein
4.28427	0	chr3R	8731975	8732288	promoter-TSS (NM_141569)	promoter-TSS (NM_141569)	40	NM_141569	41043	Dm.31236	NM_141569	CG8202	Dmel\CG8202	uncharacterized protein
4.28414	0	chrX	7570040	7570438	Intergenic	Intergenic	-4051	NM_132170	31675	Dm.17627	NM_132170	CG11369	Dmel\CG11369	uncharacterized protein
4.28298	1	chr3L	13049882	13050272	Intergenic	Intergenic	3066	NM_140371	39486	Dm.18896	NM_140371	CG11279	BcDNA:GM21080|Dmel\CG11279	uncharacterized protein
4.28244	1	chr2L	11194684	11195085	intron (NM_001273447, intron 2 of 11)	CpG	8660	NM_001273447	34557	Dm.19313	NM_078822	Ca-beta	CG14922|CG14923|CG33305|CG42403|CG6320|CaBeta|DmCa1beta|Dmel\CG42403|Dmel_CG33305|Dmel_CG6320|ca-beta|dmcab1	Ca2+-channel-protein-beta-subunit
4.28244	0	chr3L	13392980	13393696	Intergenic	Intergenic	-3332	NM_140383	39502	Dm.2164	NM_140383	Poc1	CG10191|Dmel\CG10191|Pix|poc1	Proteome of centrioles 1
4.28122	1	chr2L	15425575	15426245	promoter-TSS (NM_057253)	promoter-TSS (NM_057253)	-330	NM_057253	34906		NM_057253	wor	BG:DS03023.1|CG4158|Dmel\CG4158|Wor|br35|l(2)35Da|l(2)br35|l35Da	worniu
4.27755	0	chr3R	26032413	26032680	promoter-TSS (NM_079788)	promoter-TSS (NM_079788)	-365	NM_079788	43159	Dm.24099	NM_079788	E(spl)m6-BFM	CG8354|DmelCG8354|Dmel\CG8354|E(spl)M6|E(spl)m6|HLHm6|M6|m6	Enhancer of split m6, Bearded family member
4.27753	1	chr3R	16715495	16715762	intron (NM_169728, intron 1 of 2)	intron (NM_169728, intron 1 of 2)	18798	NM_080504	42034	Dm.21668	NM_080500	Ubx	BX-C|Bxl|CG10388|Cbx|DUbx|Dm Ubx|DmUbx|Dmel\CG10388|Hm|UBX|UBx|Uab|Ubx1b|abx|bx|bx[D]|bxd|bxd[D]|bxl|l(3)89Eb|pbx|ubx	Ultrabithorax
4.27098	0	chr3R	10886759	10887230	TTS (NM_169373)	TTS (NM_169373)	1454	NM_141780	41320	Dm.31243	NM_141780	Leash	CG32471|CG4674|Dmel\CG4674|leash	leash
4.26412	0	chrX	7569185	7569811	Intergenic	(CCGAT)n|Simple_repeat|Simple_repeat	-4792	NM_132170	31675	Dm.17627	NM_132170	CG11369	Dmel\CG11369	uncharacterized protein
4.26412	0	chr3L	15804835	15805397	Intergenic	Intergenic	-3206	NM_206377	2768962	Dm.24890	NM_206377	CG6244	Dmel\CG6244	uncharacterized protein
4.26412	0	chrX	21891796	21892221	Intergenic	Intergenic	-251094	NM_001110601	5740386		NM_001110601	CG40813	Dmel\CG40813	uncharacterized protein
4.26239	0	chr2R	7371162	7371562	intron (NM_001043011, intron 2 of 23)	intron (NM_001043011, intron 2 of 23)	10507	NM_001043047	35652	Dm.2832	NM_078925	Dscam1	43Bc|CG17800|CT39257|DSCAM|DScam|DmDscam|Dm_2R:13579|Dm_2R:13612|Dmel\CG17800|DsCam|Dscam|Dscam-hv|Dsm|Neu1|dScam|dscam|dscam1|l(2)05518|l(2)43Bc|p270	Down syndrome cell adhesion molecule 1
4.25949	1	chr3R	25595571	25595830	intron (NM_001260374, intron 5 of 6)	intron (NM_001260374, intron 5 of 6)	1225	NM_079838	43087	Dm.1334	NM_079838	msi	CG5099|DMSIDNA|Dmel\CG5099|MSI|Msi|SIDNA|anon-EST:Liang-2.35|clone 2.35|dMSI|dMsi	musashi
4.25707	0	chr3L	16655678	16656002	intron (NM_140652, intron 2 of 4)	intron (NM_140652, intron 2 of 4)	2071	NR_001972	3772091	Dm.34189	NR_001972	snRNA:U12	73B U12|CR32162|Dmel\CR32162|U12|U12:73B|anon-WO0172774.79|dU12|snRNA:U12:73B	small nuclear RNA U12
4.25551	1	chr3L	11562189	11562810	promoter-TSS (NM_140218)	promoter-TSS (NM_140218)	-174	NM_001259788	39294	Dm.929	NM_140218	CG7394	BcDNA:RE52392|D.M.UKP|Dmel\CG7394|TIM14	uncharacterized protein
4.25462	0	chrX	15701074	15701369	promoter-TSS (NM_132826)	promoter-TSS (NM_132826)	38	NM_001258765	32505	Dm.5309	NM_132826	CG9240	Dmel\CG9240|anon-EST:Posey267	uncharacterized protein
4.25376	0	chr3L	10637684	10637961	promoter-TSS (NM_168415)	promoter-TSS (NM_168415)	57	NM_001144460	39203	Dm.2823	NM_079297	E(z)	CG6502|Dmel\CG6502|E(Z)|E(z)1|EZ|EZH1/2|EZH2|E[z]|Ez|Su(z)301|l(3)1902|l(3)67Fa|l(3)B12|l(3)SG17|l(3)ds12|pco|pco/E(z)	Enhancer of zeste
4.24122	1	chr2R	20261798	20262152	TTS (NM_166382)	TTS (NM_166382)	835	NM_206182	37290	Dm.4751	NM_057557	PCNA	53/13|CG9193|DmPCNA|DmPCNA1|Dmel\CG9193|MUS209|Mus209|PCNA/mus209|Pcna|dPCNA|l(2)02448|l(2)56F|l(2)56Fa|l(2)s1534|mus 209|mus209|pcna	Proliferating cell nuclear antigen
4.24024	0	chr3R	25995933	25996332	TTS (NM_170252)	TTS (NM_170252)	864	NM_001260379	12798270	Dm.38831	NM_001260379	CG43116	Dmel\CG43116	uncharacterized protein
4.23919	1	chr3R	9034805	9036381	intron (NM_001170092, intron 1 of 2)	intron (NM_001170092, intron 1 of 2)	-1862	NM_057304	41085	Dm.1114	NM_057304	neur	0328/12|0971/15|1293/09|1315/05|BEST:LD21494|CG11988|Dmel\CG11988|Neur|l(3)j6B12|l(3)j9B8|l(3)j9B9|l(3)j9C8|l(3)neo37|neu	neuralized
4.23807	1	chr2L	712215	712996	intron (NR_124007, intron 1 of 1)	intron (NR_124007, intron 1 of 1)	2037	NR_124007	19836079		NR_124007	lncRNA:CR44988	CR44988|Dmel\CR44988	long non-coding RNA:CR44988
4.23561	1	chr2L	6920629	6921136	promoter-TSS (NM_164721)	promoter-TSS (NM_164721)	-84	NM_001258989	33968	Dm.1997	NM_057521	Hrb27C	10280|CG10377|Dmel\CG10377|HRB27C|HRP48|Hrb27-C|Hrb27C/Hrp48|Hrb27c|Hrb48|Hrp48|Hrp48/Hrb27C|Ov5|RRM7|Rbp7|hnRNP27C|hnRNP48|hrb27|hrb27C|hrb27c|hrp48|l(2)02647|l(2)10280|l(2)2647|linha|p50|rrm7	Heterogeneous nuclear ribonucleoprotein at 27C
4.2312	1	chr3R	15810454	15810818	promoter-TSS (NM_001275685)	promoter-TSS (NM_001275685)	43	NM_001275685	41913	Dm.3115	NM_142237	alpha-Man-IIb	CG4606|DM-GII.2|Dmel\CG4606|GM|GTD#24/1|Man'ase|ManIIb|alpha-M-II|alpha-Man-II b|dGMIIb	alpha-Mannosidase class II b
4.22344	1	chr2L	16323030	16323634	intron (NM_001273567, intron 3 of 6)	intron (NM_001273567, intron 3 of 6)	2088	NM_205999	34969	Dm.2150	NM_057594	cact	5848|BG:DS02740.15|CACT|CG5848|Cact|Cactus|Dmel\CG5848|Ikappa|NFkappabeta1A|cac|dip6|fs(2)ltoRN48|n(2)k17003	cactus
4.21775	1	chr2L	14261753	14262427	promoter-TSS (NM_165086)	promoter-TSS (NM_165086)	-937	NM_165086	43946	Dm.3218	NM_057442	wb	&agr1|2|2Lan|2]]|A1|BEST:CK02229|BG:DS03792.1|BG:DS03792.2|CG15288|CG32970|CG42677|CK02229|CT35236|DLAM|Dmel\CG42677|Dmel_CG15288|Dmel_CG32970|LM-A/alpha2|LanA1|alpha[[1|fus5|l(2)09437|l(2)34Fb|l(2)br1|l34Fb	wing blister
4.21597	1	chr3R	26036158	26037079	promoter-TSS (NM_080505)	promoter-TSS (NM_080505)	-420	NM_080505	43160	Dm.24100	NM_080505	E(spl)m7-HLH	CG8361|Dmel\CG8361|E(SPL)m7|E(spl) m7|E(spl)-M7|E(spl)-m7|E(spl)M7|E(spl)m7|ESPL|En(spl)m7|HLH-m7|HLHm7|HlHm7|M7|bHLHb35|m7	Enhancer of split m7, helix-loop-helix
4.20988	1	chr3R	29692281	29692617	promoter-TSS (NM_079825)	promoter-TSS (NM_079825)	-142	NM_079825	43495	Dm.24114	NM_079825	dmrt99B	CG15504|Dmel\CG15504	doublesex-Mab related 99B
4.20709	0	chr2L	6459658	6460141	TTS (NM_205915)	TTS (NM_205915)	3632	NM_135185	33900	Dm.11192	NM_135185	frj	CG9526|CT26954|Dmel\CG9526|Frj|MBOAT	farjavit
4.20602	1	chr3R	7977482	7977970	promoter-TSS (NM_141495)	promoter-TSS (NM_141495)	43	NM_001275427	40941	Dm.5969	NM_141495	CD98hc	CG2791|Dmel\CG2791|RE39378p|cd98hc	CD98 heavy chain
4.20136	0	chrX	19153647	19154380	promoter-TSS (NM_001144748)	promoter-TSS (NM_001144748)	-555	NM_001144748	32898	Dm.3638	NM_133123	RhoGAP18B	5-131|CG17015|CG42274|CG7481|CG7502|CG7531|Dmel\CG42274|Dmel_CG7481|Dmel_CG7502|whir	Rho GTPase activating protein at 18B
4.20084	1	chr3L	12083085	12083396	Intergenic	Intergenic	-1410	NM_001169959	37066	Dm.3301	NM_137449	Sema5c	BEST:CK02567|BG01245|CG5661|CK02567|CT17880|Dmel\CG5661|Dsema3a|Sema 5c|Sema-3a|Sema-5C|Sema-5c|Sema3A|sema 5c|sema-5c|sema5c	Semaphorin 5c
4.19893	1	chr2L	8416578	8416843	intron (NM_001298822, intron 1 of 5)	intron (NM_001298822, intron 1 of 5)	967	NM_001298822	34170	Dm.21410	NM_058111	Akap200	AKAP200|Akap 200|BcDNA:LP02734|CG13388|DAKAP200|Dmel\CG13388|EP(2)2254|MESR2|akap200|anon-WO0118547.134|anon-WO0118547.213|dpo	A kinase anchor protein 200
4.19697	0	chr3R	27442504	27442762	Intergenic	Intergenic	-1689	NM_001300632	19835591		NM_001300632	CG44290	Dmel\CG44290|lincRNA.869	uncharacterized protein
4.19625	0	chrX	11872582	11872860	promoter-TSS (NM_132532)	promoter-TSS (NM_132532)	58	NM_132531	32145	Dm.31084	NM_132531	CG11802	Dmel\CG11802	uncharacterized protein
4.19625	1	chr3L	17654136	17654457	promoter-TSS (NM_168743)	promoter-TSS (NM_168743)	-16	NM_079405	326198	Dm.7750	NM_079405	Krn	CG32179|CG8056|CT19073|Dmel\CG32179|KRN|Ker|gritz|keren|keren/spitz2|krn|s-krn|skrn	Keren
4.19421	0	chr3L	14227881	14228155	promoter-TSS (NM_001038921)	promoter-TSS (NM_001038921)	-832	NM_001038921	39572	Dm.33462	NM_001038917	nuf	CG32140|CG33991|CG7867|CIP-D2|Cy3-23|D2|Dmel\CG33991|EP3077|FIP3|NUF|Nuf|Nuf1|Nuf2p|anon-D2	nuclear fallout
4.19421	0	chr3L	17990389	17990665	intron (NM_001259892, intron 4 of 7)	intron (NM_001259892, intron 4 of 7)	-8686	NR_133261	26067249		NR_133261	lncRNA:CR45921	CR45921|Dmel\CR45921	long non-coding RNA:CR45921
4.19421	1	chr3L	18228703	18228965	Intergenic	Intergenic	-1795	NR_133263	26067262		NR_133263	lncRNA:CR45935	CR45935|Dmel\CR45935|lincRNA.600	long non-coding RNA:CR45935
4.1928	1	chr3L	15516968	15517311	promoter-TSS (NM_140514)	promoter-TSS (NM_140514)	-83	NM_140514	39676	Dm.25942	NM_140514	CG13454	Dmel\CG13454	uncharacterized protein
4.19156	1	chr3R	24870657	24871018	promoter-TSS (NM_143046)	promoter-TSS (NM_143046)	-21	NM_143046	42971	Dm.3241	NM_143046	CycB3	CG5814|Cyc B3|Dmel\CG5814|anon-WO0118547.414|cycB3|l(3)L6540	Cyclin B3
4.18228	1	chr2L	14443802	14444347	Intergenic	Intergenic	4935	NR_124255	19836223		NR_124255	lncRNA:CR45726	CR45726|Dmel\CR45726	long non-coding RNA:CR45726
4.17955	1	chr2L	3849443	3849834	Intergenic	Intergenic	-2313	NR_124058	19835085		NR_124058	lncRNA:CR45451	CR45451|Dmel\CR45451	long non-coding RNA:CR45451
4.17715	1	chr2R	24513651	24514173	intron (NM_138078, intron 2 of 4)	intron (NM_138078, intron 2 of 4)	1085	NM_166675	37912	Dm.7406	NM_138078	Letm1	B4D|CG4589|DmLETM1|Dmel\CG4589|anon-60Da|anon60Da|dLetm1|l(2)k10502|letm1	Leucine zipper and EF-hand containing transmembrane protein 1
4.17625	1	chr3R	8289023	8289273	TTS (NM_141522)	TTS (NM_141522)	1272	NM_141521	40976	Dm.31234	NM_141521	Nazo	BcDNA:GM23845|CG11671|Dmel\CG11671	nazo
4.17382	1	chr2R	16772358	16772781	promoter-TSS (NM_001316424)	promoter-TSS (NM_001316424)	-69	NM_001274104	36876		NM_137311	unc-104	CG8566|DUNC104|DUnc-104|DmCG8566|DmDUnc104|DmKlp53D|Dmel\CG8566|Dunc104|Imac|KIF 1B|KIF1A|KIF1A/1B|Klp53D|Unc-104|Unc104|bris|imac|unc104	uncoordinated-104
4.1667	1	chr3L	11832606	11833041	intron (NM_079306, intron 1 of 6)	intron (NM_079306, intron 1 of 6)	755	NM_001259795	39340	Dm.2549	NM_079306	CycA	0033/02|0040/24|0046/23|0104/07|0245/34|0521/06|0545/13|1329/16|1449/05|CG5940|CLD3|CYCA|Cyc A|DmcycA|Dmel\CG5940|S(rux)3B|anon-WO0140519.128|cycA|cyclin A|dCycA|hari|l(3)03946|l(3)183|l(3)68Ea|l(3)j3C8|l(3)neo114|l(3)rsg11|rsg11	Cyclin A
4.16349	1	chr2L	14490018	14490298	promoter-TSS (NM_057569)	promoter-TSS (NM_057569)	-701	NM_057569	34847	Dm.5413	NM_057569	noc	BG:DS04641.1|CG4491|Dmel\CG4491|Noc|NocA|br22|el|l(2)35Ba|l(2)35Ba/nocA|l(2)br22|l35Ba|nocA|noc[A]	no ocelli
4.16042	0	chr3R	29092255	29092710	intron (NM_001276123, intron 1 of 7)	intron (NM_001276123, intron 1 of 7)	-2886	NR_125289	19835581		NR_125289	lncRNA:CR45030	CR45030|Dmel\CR45030	long non-coding RNA:CR45030
4.15976	0	chrX	18287279	18287937	Intergenic	CpG	-4772	NR_123941	19834898		NR_123941	lncRNA:CR15061	CG15061|CR15061|Dmel\CR15061	long non-coding RNA:CR15061
4.15976	0	chrX	22392776	22393418	Intergenic	Intergenic	-51130	NM_001298593	33128	Dm.17217	NM_134614	CG14621	Dmel\CG14621|Slc35e1|lincRNA.1043	uncharacterized protein
4.14959	1	chr2R	20951469	20951835	TTS (NM_001032274)	TTS (NM_001032274)	1550	NM_001032274	3772359	Dm.7445	NM_001032274	CG33704	Dmel\CG33704|NEST:bs05b09|NEST:bs14b07|NEST:bs27f10|NEST:bs29a11|NEST:bs30h04|bs30h04.y1	uncharacterized protein
4.14663	1	chr3R	7037413	7037724	promoter-TSS (NR_125092)	promoter-TSS (NR_125092)	-310	NR_125092	19835626		NR_125092	lncRNA:CR44933	CR44933|Dmel\CR44933|lincRNA.702	long non-coding RNA:CR44933
4.14632	1	chr2R	10437750	10438106	promoter-TSS (NM_176127)	promoter-TSS (NM_176127)	-57	NM_165773	36104	Dm.12982	NM_078960	Galphao	Bkh|CG2204|DG[[o]]|DGalpha0|DGalpha[[o]]|DROGPAD|Dmel\CG2204|G(o)alpha47A|G-alpha-47A|G-oalpha|G-oalpha47A|G-oalpha47a|G[[o]]|G[[o]]alpha|G[[oalpha]]|Galpha47A|Galpha[[047A]]|Galpha[[0]]|Galpha[[o]]|Galpha[[o]]47A|Galphai/o|Galphao47A|Go|Go-alpha|Goa|Goalpha|Goalpha47a|alpha(o)|bkh|dGalphao|dgo|dgoalpha|drogpad|goalpha|like GNAO	G protein alpha o subunit
4.14206	1	chr3R	10353180	10353546	intron (NM_079578, intron 1 of 2)	intron (NM_079578, intron 1 of 2)	3181	NM_079578	41265	Dm.3109	NM_079578	jumu	5295|CG4029|Dmel\CG4029|Dmjumu|Dom|Dwhn|E(var)631|Jumeau|Jumu|Scim31|Whn|jumeaux|jumu/Dom|l(3)06142|l(3)06439	jumeau
4.13824	1	chr2R	8656111	8656482	intron (NM_078937, intron 1 of 5)	intron (NM_078937, intron 1 of 5)	-4800	NR_124473	19835420		NR_124473	lncRNA:CR44281	CR44281|Dmel\CR44281	long non-coding RNA:CR44281
4.13419	0	chr2R	22510396	22510729	intron (NM_001103947, intron 11 of 12)	intron (NM_001103947, intron 11 of 12)	3537	NM_001274206	37573	Dm.3051	NM_166535	px	CG4444|Dmel\CG4444|l(2)k08134|l(2)k08316	plexus
4.13221	1	chr3R	26881847	26882097	promoter-TSS (NM_170294)	promoter-TSS (NM_170294)	238	NM_079798	43235	Dm.31285	NM_079798	T48	48|CG5507|Dmel\CG5507|Ubx-t48|anon-97D|t48	Transcript 48
4.13041	1	chr3L	6813641	6814032	Intergenic	Intergenic	23678	NM_079224	38752	Dm.2556	NM_079224	vvl	CF1A|CG10037|Cf1-a|Cf1a|Cf1a/drifter|Cfla|DFR|Dfr|Dfr/Vvl|Dmel\CG10037|Drf|VVL|Vv1|Vvl|dfr|dfr-vvl|dfr/vvl|drf|prd3|sep|ut|vvl/dfr|vvl/dfr/ut	ventral veins lacking
4.12606	0	chrX	19640984	19641227	TTS (NM_167675)	TTS (NM_167675)	1764	NM_134492	32967	Dm.3567	NM_134492	CG12237	16769716|Dmel\CG12237	uncharacterized protein
4.12539	0	chr2L	11106534	11107009	promoter-TSS (NM_135644)	promoter-TSS (NM_135644)	-126	NM_001259046	34542	Dm.7219	NM_135643	Reps	CG6192|Dmel\CG6192|REPS	RALBP1 associated Eps domain containing
4.12431	1	chr2R	13472285	13472548	intron (NM_079998, intron 2 of 6)	intron (NM_079998, intron 2 of 6)	-4926	NM_001259370	12798442	Dm.37104	NM_001259370	CG43192	Dmel\CG43192|noncoding_6564|noncoding_6907	uncharacterized protein
4.12431	0	chr2R	25243089	25243804	5' UTR (NM_001274250, exon 2 of 9)	5' UTR (NM_001274250, exon 2 of 9)	-3021	NM_166708	246609	Dm.14981	NM_166708	CG30429	Dmel\CG30429|Q8MLN3_DROME	uncharacterized protein
4.12253	1	chr3L	10659563	10660029	5' UTR (NM_168416, exon 1 of 4)	5' UTR (NM_168416, exon 1 of 4)	185	NM_168416	39206	Dm.21249	NM_168416	CG32066	CG6487|CG6491|Dmel\CG32066	uncharacterized protein
4.12245	1	chr2L	4574272	4575009	intron (NM_001258946, intron 1 of 46)	intron (NM_001258946, intron 1 of 46)	3578	NM_134998	33661	Dm.34160	NM_134998	HP6	CG15636|Dmel\CG15636|UMB|UMBREA|Umbrea|umbrea	Heterochromatin protein 6
4.12031	1	chr3L	14781906	14782268	intron (NM_001169974, intron 1 of 6)	intron (NM_001169974, intron 1 of 6)	4325	NM_140466	39611	Dm.4521	NM_140466	bmm	ATGL|ATGL/bmm|Atgl|BMM|Bmm|CG5295|Dmel\CG5295	brummer
4.11518	0	chr3L	21787780	21788109	Intergenic	Intergenic	-10784	NR_133298	26067285		NR_133298	lncRNA:CR45958	CR45958|Dmel\CR45958	long non-coding RNA:CR45958
4.10856	1	chr4	1088651	1089225	5' UTR (NM_166822, exon 1 of 11)	5' UTR (NM_166822, exon 1 of 11)	140	NM_001014701	43825	Dm.1886	NM_079894	sv	CG11049|Cat|D-Pax2|D-pax-2|D-pax2|DPax-2|DPax2|Dmel\CG11049|Dpax-2|Dpax2|PAX2|Pax2|Pax2/5/8|Pax258|Sv|d-Pax2|dPax2|dPax258|en(lz)4G/I|l(4)40|pax2/sparkling|pol|shaven/sparkling|spa|spa-sv	shaven
4.10811	1	chr3L	9136897	9137826	promoter-TSS (NM_140033)	promoter-TSS (NM_140033)	-180	NM_140032	39051	Dm.15456	NM_140032	Use1	CG14181|Dmel\CG14181|FBgn 35965	Unconventional SNARE in the ER 1
4.10532	0	chr3L	11018031	11018534	Intergenic	Intergenic	-5253	NM_143709	44006	Dm.3344	NM_143709	Fad2	CG7923|Dmel\CG7923|desatF|desatF-alpha|dsat-F|fad|fad2	Fad2
4.10135	1	chr2L	8289630	8290414	intron (NM_001103651, intron 2 of 12)	intron (NM_001103651, intron 2 of 12)	-5136	NR_073743	14462725		NR_073743	lncRNA:CR43752	CR43752|Dmel\CR43752	long non-coding RNA:CR43752
4.09987	0	chr3L	690352	690784	promoter-TSS (NM_167839)	promoter-TSS (NM_167839)	51	NM_001274290	38084	Dm.9403	NM_138208	RabX6	CG12015|DmRabX6|Dmel\CG12015|rabX6|rabx6	RabX6
4.09723	1	chr3R	27149931	27150394	intron (NM_001104473, intron 1 of 4)	intron (NM_001104473, intron 1 of 4)	907	NM_001300627	43271	Dm.2180	NM_001104473	CG6051	Dmel\CG6051|blr2	uncharacterized protein
4.08705	1	chr2R	6195531	6196070	5' UTR (NM_136365, exon 1 of 10)	5' UTR (NM_136365, exon 1 of 10)	209	NM_001273793	35546	Dm.17870	NM_136365	Ptr	CG11212|Dmel\CG11212|Dmptr|Ptr_Dm|ptc-related-gene|ptr	Patched-related
4.08632	0	chr3L	2262714	2263004	promoter-TSS (NM_139449)	promoter-TSS (NM_139449)	-60	NM_139449	38290	Dm.27041	NM_139449	CG13807	Dmel\CG13807	uncharacterized protein
4.07326	1	chr2L	107761	108071	promoter-TSS (NM_164360)	promoter-TSS (NM_164360)	-21	NM_164357	48552	Dm.7020	NM_080184	Sam-S	CG2674|Dmel\CG2674|M(2)21A-B|M(2)21AB|METK|SamS|Sams|Su(z)5|m(2)21ab	S-adenosylmethionine Synthetase
4.06882	1	chr3L	21135774	21136308	promoter-TSS (NM_141027)	promoter-TSS (NM_141027)	11	NM_141027	40332	Dm.2089	NM_141027	CG10565	Dmel\CG10565	uncharacterized protein
4.06635	1	chr2R	13593168	13593483	promoter-TSS (NM_137047)	promoter-TSS (NM_137047)	14	NM_137046	36513	Dm.433	NM_137046	CG6191	BcDNA:GH06193|Dmel\CG6191|Dromel_CG6191_FBtr0087678_mORF	uncharacterized protein
4.06283	0	chr2L	12682661	12683096	intron (NM_001298948, intron 4 of 4)	intron (NM_001298948, intron 4 of 4)	4274	NM_078834	34673	Dm.4704	NM_078834	pdm2	CG12287|CG15486|CG15487|Dmel\CG12287|Oct-2|Oct2|Pdm|Pdm-2|Pdm2|dOct2|dPOU-28|dPOU28|dPOU28/pdm-2|dim|dpou28|miti|pdm|pdm-2	POU domain protein 2
4.05942	1	chr3L	14131260	14131984	promoter-TSS (NM_140438)	promoter-TSS (NM_140438)	-298	NM_140438	39569	Dm.955	NM_140438	Sox21b	CG13483|CG32139|CG6419|Dmel\CG32139|SOXB2.2|Sox B2-2|Sox21B|SoxB2.2	Sox21b
4.05803	1	chr2R	15897670	15897924	intron (NM_001103863, intron 1 of 19)	intron (NM_001103863, intron 1 of 19)	-1370	NM_206124	2768844	Dm.34227	NM_206124	CG33463	Dmel\CG33463	uncharacterized protein
4.05521	1	chr3R	16898895	16899299	intron (NR_048412, intron 2 of 6)	intron (NR_048412, intron 2 of 6)	735	NR_074018	12798430		NR_048412	lncRNA:iab8	CG31270|CR43261|Dmel\CR43261|Dmel_CG31270|iab|iab-8|iab-8 ncRNA|iab-8ncRNA|miR-iab-8|mpa|msa	long non-coding RNA:iab8
4.05441	1	chrX	6988660	6988948	intron (NM_001258628, intron 1 of 5)	intron (NM_001258628, intron 1 of 5)	2318	NM_132145	31644	Dm.5368	NM_132145	bou	BcDNA:RE28342|CG14430|Dmel\CG14430|JNXL4|jnL4|l(1)6Ea|l(1)jnL4	boudin
4.05441	1	chr2R	10595991	10596350	intron (NM_001014519, intron 1 of 6)	intron (NM_001014519, intron 1 of 6)	12484	NM_176143	36118	Dm.7369	NM_078962	psq	BTB-V|BtbV|CG2368|Dmel\CG2368|Lola|PSQ|Pipsqueak|Piq|Psq|eyeful|pip|psk|psq-1|rum|zep	pipsqueak
4.05441	0	chrX	20163785	20164971	intron (NM_001272812, intron 1 of 3)	intron (NM_001272812, intron 1 of 3)	1452	NM_001272812	33015	Dm.4427	NM_134530	Phf7	CG9576|Dmel\CG9576|dPhf7	PHD finger protein 7
4.05441	0	chrX	23282861	23283166	non-coding (NR_156773, exon 1 of 1)	non-coding (NR_156773, exon 1 of 1)	718	NR_156773	26067184		NR_156773	pre-rRNA:CR45856	CR45856|Dmel\CR45856|pre-rRNA-Psi:CR45856	ribosomal RNA primary transcript:CR45856
4.05343	1	chr3R	23732844	23733390	promoter-TSS (NM_170089)	promoter-TSS (NM_170089)	-106	NM_142920	42802	Dm.3423	NM_142920	Rpn9	0718/06|718/06|CG10230|CT28749|Dmel\CG10230|PSMD13|Rpn4|Rpn94|S11|l(3)S071806|l(3)S071806b|p39A|rpn9	Regulatory particle non-ATPase 9
4.04476	1	chr2R	23208780	23209058	Intergenic	Intergenic	2620	NM_137925	37681	Dm.5600	NM_137925	LS2	CG3162|Dmel\CG3162|cg3162	Large Subunit 2
4.03425	0	chr3R	24790990	24791296	intron (NM_143029, intron 1 of 6)	intron (NM_143029, intron 1 of 6)	-1007	NM_143028	42951		NM_143028	CG13634	Dmel\CG13634	uncharacterized protein
4.03186	0	chr2R	23553812	23554083	TTS (NM_057626)	TTS (NM_057626)	765	NM_137962	37730	Dm.3686	NM_137962	pita	CG3941|Dmel\CG3941|PITA|Pita|spdk	pita
4.03126	0	chr3L	15843688	15844305	promoter-TSS (NR_048279)	promoter-TSS (NR_048279)	66	NM_168635	39727		NM_168635	meru	CG12712|CG15714|CG32150|Dmel\CG32150	meru
4.03126	0	chr3L	22864579	22865041	promoter-TSS (NM_176391)	promoter-TSS (NM_176391)	-32	NM_001275295	326267	Dm.29231	NM_176391	CG33170	BcDNA:AT30788|CG8244|Dmel\CG33170	uncharacterized protein
4.02943	1	chr2R	14503339	14504007	promoter-TSS (NM_206111)	promoter-TSS (NM_206111)	-185	NM_206111	44250	Dm.3414	NM_166056	Cpsf160	CG10110|CPSF|CPSF-160|CPSF160|Cpsf|Dmel\CG10110|anon-WO0118547.217|cpsf|dCPSF-160	Cleavage and polyadenylation specificity factor 160
4.02839	0	chr2R	16322046	16322342	promoter-TSS (NM_166162)	promoter-TSS (NM_166162)	8	NM_137274	36825	Dm.2109	NM_137274	CG4282	Dmel\CG4282	uncharacterized protein
4.0239	1	chr2R	6515786	6516192	intron (NM_001103730, intron 1 of 6)	CpG	-5694	NR_124443	19835862		NR_124443	lncRNA:CR45127	CR45127|Dmel\CR45127	long non-coding RNA:CR45127
4.0239	1	chr3L	13391991	13392410	Intergenic	Intergenic	-2194	NM_140383	39502	Dm.2164	NM_140383	Poc1	CG10191|Dmel\CG10191|Pix|poc1	Proteome of centrioles 1
4.02114	1	chr3L	1367109	1368468	intron (NM_001274324, intron 3 of 7)	intron (NM_001274324, intron 3 of 7)	-2840	NM_080051	44856	Dm.1452	NM_080051	ru	CG1214|Dmel\CG1214|Rho-3|Rho-related [62A1]|Rho3|rho-3|rho3	roughoid
4.01758	1	chr3L	13084118	13084556	Intergenic	Intergenic	-1685	NR_073928	14462854		NR_073928	lncRNA:CR43652	CR43652|Dmel\CR43652|chr3L_13074711_13075073	long non-coding RNA:CR43652
4.01679	1	chr3L	12467922	12468201	promoter-TSS (NM_079318)	promoter-TSS (NM_079318)	-40	NM_001014582	39419		NM_079318	eyg	BK27|Bk27|CG10488|Dmel\CG10488|EYG|Eyg|lun	eyegone
4.01679	1	chr3R	14284378	14284653	intron (NM_057422, intron 1 of 7)	intron (NM_057422, intron 1 of 7)	2388	NM_134281	41737	Dm.6437	NM_057421	trx	4720|4733|CG8651|DMTRXIII|Dmel\CG8651|NR0A5|R-bx|Rg-bx|TRX|TrX|Trx|Trx-G|Trx/MLL|l(3)bx[v]|l(3)j14A6|l(3)j3A2|l(3)s5452|tqrx|trx-g|trxG|trxI and trxII	trithorax
4.01572	0	chr3R	30470091	30470526	intron (NM_170492, intron 1 of 8)	intron (NM_170492, intron 1 of 8)	4258	NM_170492	43620	Dm.1381	NM_170492	PH4alphaEFB	BcDNA:SD05564|CG12088|CG1473|CG31022|Dmel\CG31022|PH4-aEFB|PH4alpha-EFB	prolyl-4-hydroxylase-alpha EFB
4.0155	1	chr2L	15331702	15332032	Intergenic	Intergenic	-1999	NM_057252	34903	Dm.4764	NM_057252	esg	4B7|BG:DS07851.7|CG3758|Dmel\CG3758|Esg|br43|dgl|flg|l(2)07082|l(2)35Ce|l(2)4B7|l(2)br43|l(2)esg|l35Ce|shof|wiz	escargot
4.00434	1	chr3R	25626777	25627092	promoter-TSS (NM_143151)	promoter-TSS (NM_143151)	-10	NM_001014665	43092	Dm.1335	NM_143151	Ssadh	CG4685|DmSSADH|Dmel\CG4685|SSADH|anon-WO0118547.428|ssadh	Succinic semialdehyde dehydrogenase
4.00133	0	chr3R	13904861	13905086	TTS (NM_169560)	TTS (NM_169560)	3120	NM_169560	41697	Dm.1755	NM_169560	ems	CG2988|Dmel\CG2988|E4|EMS|Ems|W13|ant	empty spiracles
4.00087	1	chr3R	26796198	26796566	Intergenic	Intergenic	-2659	NM_170287	43222	Dm.2347	NM_079794	Tl	CG5490|CT17414|Dmel\CG5490|EP(3)1051|EP1051|Fs(1)Tl|Fs(3)Tl|T1|TL|TOL|TOLL|Toll-1|Toll1|dToll|dToll1|mat(3)9|mel(3)10|mel(3)9|tl|toll|toll-1	Toll
3.99045	1	chr2L	2576625	2577005	promoter-TSS (NM_134847)	promoter-TSS (NM_134847)	-137	NM_001298637	33441	Dm.14229	NM_134846	insv	BcDNA:RE55538|CG3227|Dmel\CG3227|Insv	insensitive
3.98935	1	chr2R	11397861	11398246	promoter-TSS (NM_136839)	promoter-TSS (NM_136839)	-621	NM_136839	246397	Dm.19183	NM_136839	sprt	CG30023|CG9026|Dmel\CG30023	sprite
3.98935	1	chr2L	20770275	20770607	promoter-TSS (NM_134301)	promoter-TSS (NM_134301)	-290	NM_001273712	35341	Dm.2073	NM_057606	cad	38E.19|CAD|CG1759|Cad|Dmel\CG1759|S67|anon-WO2004063362.83|cd	caudal
3.9845	1	chr2L	8950005	8950352	intron (NM_164840, intron 1 of 3)	intron (NM_164840, intron 1 of 3)	1038	NM_164840	34215	Dm.366	NM_135414	C1GalTA	C1GALT1|C1beta3GalT1|CG9520|Dmel\CG9520|anon-WO0144478.18|dC1GalT|dC1GalT1|dC1beta3GalT1	Core 1 Galactosyltransferase A
3.9845	1	chr3L	11325012	11325464	promoter-TSS (NR_124885)	promoter-TSS (NR_124885)	-238	NR_124885	19835141		NR_124885	lncRNA:CR44723	CR44723|Dmel\CR44723|lincRNA.509	long non-coding RNA:CR44723
3.9845	0	chr3L	14363743	14364638	intron (NM_001274907, intron 4 of 4)	intron (NM_001274907, intron 4 of 4)	5517	NM_001104135	39579	Dm.27141	NM_001104135	CG13481	Dmel\CG13481	uncharacterized protein
3.9845	0	chr3L	17455712	17456061	TTS (NM_140725)	TTS (NM_140725)	-4223	NR_124969	19835846		NR_124969	lncRNA:CR44565	CR44565|Dmel\CR44565|lincRNA.590	long non-coding RNA:CR44565
3.9845	1	chr3L	23580513	23580846	intron (NM_001043162, intron 3 of 7)	intron (NM_001043162, intron 3 of 7)	24754	NM_001170027	3355150	Dm.33791	NM_001043162	AGO3	Ago-3|Ago3|BEST:LD15785|CG40300|Dmel\CG40300|ago3|dAgo3	Argonaute 3
3.98384	1	chr2R	25011177	25011767	promoter-TSS (NM_166704)	promoter-TSS (NM_166704)	-9	NM_166704	38001	Dm.2632	NM_079136	zip	CG15792|DROMHC|Dm nmII|Dmel\CG15792|DmnmII|Dronm-MII|E(br)|MHC|Mhc-c|Mhc-c[1]|Myo|Myo II|Myo-II|Myo-II HC|Myo15|Myo2|MyoII|NMM|NMMII|ZIP|Zip|anon-WO0140519.37|l(2)02957|l(2)17F1|myo II|myoII|myosin-II|nmMHC|nmy-2|zip/MyoII|zpr	zipper
3.98121	0	chr2L	18882860	18883159	Intergenic	Intergenic	-1748	NM_057426	35147	Dm.4717	NM_057426	tup	CG10619|Dmel\CG10619|Isl|Islet|TUP|Tup|isl|islet|l(2)37Aa|l(2)E41	tailup
3.97996	1	chr2R	18677943	18678368	TTS (NM_176226)	TTS (NM_176226)	3015	NM_001299657	19835622		NM_001299656	CG44435	CG15086|Dmel\CG44435	uncharacterized protein
3.97918	1	chr3R	10868407	10868856	promoter-TSS (NM_206473)	promoter-TSS (NM_206473)	11	NM_141773	41309	Dm.1144	NM_141773	SelR	BcDNA:RE36040|BcDNA:RH61230|CG6584|Dmel\CG6584|EP3340|MsrB|dMsrB|selR	Selenoprotein R
3.97917	1	chr2R	21524428	21524749	intron (NM_057410, intron 1 of 4)	intron (NM_057410, intron 1 of 4)	2168	NM_057410	37455		NM_057410	Egfr	C-erb|CG10079|D-EGFR|D-Egf|DEGFR|DER|DER flb|DER/EGFR|DER/top|DER/torpedo|DER1|DEgfr|Degfr|Der|DmHD-33|Dmel\CG10079|EC2-4|EFG-R|EGF-R|EGFR|EGFr|EGfr|EK2-6|Egf|Egf-r|EgfR|El|Elp|Elp-1|Elp-B1|Elp-B1RB1|Flb|HD-33|TOP|Top|Tor|Torpedo/DER|Torpedo/Egfr|c-erbB|d-egf-r|dEGFR|dEGFR1|dEGFr|dEgfr|degfr|der|egfr|flb|l(2)05351|l(2)09261|l(2)57DEFa|l(2)57EFa|l(2)57Ea|mor1|top|top/DER|top/flb|torpedo/Egfr|torpe…	Epidermal growth factor receptor
3.97426	1	chr3R	5367201	5367998	promoter-TSS (NR_073982)	promoter-TSS (NR_073982)	707	NM_169050	40640	Dm.1068	NM_141273	Cerk	CG16708|CerK|DCERK|Dcerk|Dmel\CG16708|dCerk|dcerk	Ceramide kinase
3.97156	1	chr3L	11018791	11019159	Intergenic	Intergenic	-4560	NM_143709	44006	Dm.3344	NM_143709	Fad2	CG7923|Dmel\CG7923|desatF|desatF-alpha|dsat-F|fad|fad2	Fad2
3.97145	1	chr2R	15352129	15352954	intron (NM_001299521, intron 2 of 10)	intron (NM_001299521, intron 2 of 10)	2408	NM_137189	36703	Dm.9126	NM_137189	unc-5	AAF7419|CG8166|CG8168|CT20824|Dmel\CG8166|Dunc5|UNC-5|UNC5|UNC5D|Unc-5|Unc5|Unc5d|dUnc5|unc5	unc-5
3.97082	1	chr3R	20551956	20552488	promoter-TSS (NM_206521)	promoter-TSS (NM_206521)	89	NM_001275828	42428	Dm.2627	NM_169899	Stat92E	CG4257|D-STAT|D-Stat|D-stat|D-stat/stat92E|DRODSRC|DSRC|DSTAT|DmSTAT|Dmel\CG4257|Dstat|Dstat 92E|Dstat92E|SD-stat|STAT|STAT 92E|STAT92E|STAT92e|Stat|Stat1alpha-like|Stat92|Stat92e|d-STAT|dSTAT|dSTAT92E|dSTAT92E/marelle|dstat|l(3)06346|l(3)j6C8|mrL|mrl|mrl stat92E|pSTAT|stat|stat92|stat92E|stat92e|stat[92E]	Signal-transducer and activator of transcription protein at 92E
3.9683	1	chr3R	5118355	5118873	Intergenic	CpG	-9436	NM_001259995	12798230	Dm.38892	NM_001259995	CG43131	Dmel\CG43131	uncharacterized protein
3.96444	1	chr3R	10109089	10109678	promoter-TSS (NM_169325)	promoter-TSS (NM_169325)	-160	NM_169325	37528	Dm.5279	NM_137801	Fmr1	AT24755|BcDNA:GM08679|CG6203|DFMRP|DFmr1|Dmel\CG6203|EP(3)3517|FMR|FMR1|FMRP|FMRp|FXR|Fmrp|cg6203|dFMR|dFMR1|dFMRP|dFXR|dFXR1|dFXRP|dFmr1|dFmrp|dfmr|dfmr1|dfxr|dfxr1|dmfr1|fmr|fmr1	Fmr1
3.96371	0	chr3L	16743033	16743856	Intergenic	Intergenic	9898	NM_140661	39872	Dm.1978	NM_140661	CG9701	Dmel\CG9701	uncharacterized protein
3.96231	1	chr2L	2181013	2182695	promoter-TSS (NR_073692)	promoter-TSS (NR_073692)	-108	NR_073692	14462666		NR_073692	lncRNA:CR43751	CG15383|CG43751|CR43751|Dmel\CR43751	long non-coding RNA:CR43751
3.96168	1	chrX	11854927	11855228	promoter-TSS (NM_167310)	promoter-TSS (NM_167310)	55	NM_001272537	32142	Dm.18759	NM_132528	ATP7	Atp7|Atp7A|CG1886|DmATP7|Dmel\CG1886|atp7|dmATP7|lincRNA.S9122	ATP7
3.9611	1	chr2R	9414117	9414477	promoter-TSS (NM_165674)	promoter-TSS (NM_165674)	-45	NM_001299319	53558	Dm.1561	NM_080252	wun2	BEST:CK02248|CG8805|CK02248|Dmel\CG8805|DrPAP2[G]|LPP-like|N14|Pap2G|Tunen|WUN-like|Wun2|wun-2	wunen-2
3.95992	1	chr2R	23578409	23578905	intron (NM_166609, intron 1 of 4)	intron (NM_166609, intron 1 of 4)	-2433	NM_057832	37734	Dm.6653	NM_057831	apt	3041|Apt|CG5393|Dmel\CG5393|TDF|TDF/APT|Tdp|l(2)03041|l(2)06369|l(2)09049|l(2)59Ea|l(2)k11531|tdf	apontic
3.9557	0	chr2R	19491696	19492216	promoter-TSS (NM_137582)	promoter-TSS (NM_137582)	-110	NM_137582	37245	Dm.13289	NM_137582	Oseg6	CG11237|Dmel\CG11237|IFT144|OSEG|OSEG6|WDR19|Wdr19|oseg6	Outer segment 6
3.94666	0	chr3R	15644433	15645206	Intergenic	Intergenic	7651	NM_001260193	12798414	Dm.38888	NM_001260193	CG43336	CG5302|Dmel\CG43336|SPH73	uncharacterized protein
3.94368	1	chr2R	23523573	23524066	promoter-TSS (NM_137959)	promoter-TSS (NM_137959)	-37	NM_137959	37723	Dm.13577	NM_137959	mi	CG5360|Dmel\CG5360|l(2)SH0818|l(2)SH2 0818	minus
3.94137	0	chr2R	19825420	19825735	Intergenic	Intergenic	-1001	NM_079073	37272	Dm.2660	NM_079073	Toll-7	CG8595|CT24947|Dmel\CG8595|TOLL 7|Tl-7|Toll|Toll 7|dTLR7|dToll7|toll|toll-7	Toll-7
3.9401	1	chr3R	12646885	12647219	promoter-TSS (NR_163202)	promoter-TSS (NR_163202)	-975	NR_163202	39877393		NR_163202	lncRNA:CR46351	CR46351|Dmel\CR46351|TCONS_00043412	long non-coding RNA:CR46351
3.93522	1	chr2R	11401051	11401370	Intergenic	CpG	-3778	NM_136839	246397	Dm.19183	NM_136839	sprt	CG30023|CG9026|Dmel\CG30023	sprite
3.93314	1	chr3R	21641835	21642646	intron (NM_001300526, intron 2 of 7)	intron (NM_001300526, intron 2 of 7)	3588	NR_133432	26067374		NR_133432	lncRNA:CR46056	CR46056|Dmel\CR46056	long non-coding RNA:CR46056
3.92992	1	chr2L	8165625	8166588	intron (NM_001042881, intron 1 of 29)	intron (NM_001042881, intron 1 of 29)	3033	NM_001273297	34112	Dm.18615	NM_135344	Piezo	CG18103|CG31608|CG44122|CG8486|DmPiezo|Dmel\CG44122|Dmel_CG18103|Dmel_CG8486|Dmpiezo|OrfKD|anon-EST:Liang-1.32|clone 1.32|fos28F|fos500|piezo	piezo
3.92992	0	chrX	15694082	15694660	promoter-TSS (NR_123924)	promoter-TSS (NR_123924)	244	NR_123925	19835254		NR_123925	lncRNA:CR45526	CR45526|Dmel\CR45526	long non-coding RNA:CR45526
3.92844	1	chr3R	19356474	19357101	Intergenic	Intergenic	2736	NM_001260265	12798476	Dm.37372	NM_001260265	CG43203	CG42793|Dmel\CG43203|noncoding_17732	uncharacterized protein
3.92815	1	chr2R	13826195	13826545	promoter-TSS (NM_176169)	promoter-TSS (NM_176169)	-1	NM_001299464	36529	Dm.607	NM_137060	CG6329	Dmel\CG6329	uncharacterized protein
3.92771	1	chr3L	18625450	18626334	promoter-TSS (NM_001275090)	promoter-TSS (NM_001275090)	-67	NM_001275088	40032	Dm.5509	NM_140792	MYPT-75D	CG6896|Dmel\CG6896|MYPT75-D|MYPT75D|Mypt-75d	MYPT-75D
3.92407	1	chr2R	9137811	9138149	promoter-TSS (NM_206061)	promoter-TSS (NM_206061)	-47	NM_136616	35931	Dm.7268	NM_136616	alc	8057|AMPKbeta|CG8057|Dmel\CG8057|FBgn0033383|betaAMPK|l(2)45Ad	alicorn
3.92219	1	chr3L	15756398	15756781	Intergenic	Intergenic	-1437	NR_133244	26067508		NR_133244	lncRNA:CR46197	CR46197|Dmel\CR46197|lincRNA.579	long non-coding RNA:CR46197
3.92156	1	chr2L	12010481	12011097	TTS (NM_057748)	TTS (NM_057748)	2411	NM_057748	34615	Dm.409	NM_057748	Rh5	CG5279|DMELRH5|Dm Rh5|Dmel\CG5279|RH5|Rh|rh5	Rhodopsin 5
3.92156	1	chr3L	16020672	16021025	non-coding (NR_133246, exon 4 of 4)	non-coding (NR_133246, exon 4 of 4)	658	NR_124952	19834725		NR_124952	lncRNA:CR43949	CG43949|CR43949|Dmel\CR43949	long non-coding RNA:CR43949
3.91532	1	chr2R	11398824	11399454	Intergenic	Intergenic	-1707	NM_136839	246397	Dm.19183	NM_136839	sprt	CG30023|CG9026|Dmel\CG30023	sprite
3.9146	1	chrX	2326187	2326450	promoter-TSS (NM_130643)	promoter-TSS (NM_130643)	-101	NM_001258558	31218	Dm.26437	NM_130642	CG14050	Dmel\CG14050|EG:BACH48C10.1|H48C10.1	uncharacterized protein
3.9146	0	chr3L	3976357	3976954	Intergenic	Intergenic	3756	NM_001274460	14462830	Dm.38918	NM_001274460	CG43915	Dmel\CG43915	uncharacterized protein
3.9146	1	chr2L	6213539	6213929	Intergenic	Intergenic	-11314	NM_080269	53584	Dm.1720	NM_080269	Ugt37B1	AC 005285A|CG9481|DmeUgt37b1|Dmel\CG9481|UGT37B1|Ugt37b1	UDP-glycosyltransferase family 37 member B1
3.9146	0	chr2L	12436267	12436527	promoter-TSS (NM_001273487)	promoter-TSS (NM_001273487)	-293	NM_001273487	34658	Dm.6819	NM_057911	eRF3	CG6382|DSUP35|Dmel\CG6382|Dsup35|Elf|delf|dsup35|elf	eukaryotic translation release factor 3
3.9146	1	chrX	13229975	13230618	intron (NM_001272575, intron 1 of 8)	(ACAT)n|Simple_repeat|Simple_repeat	6270	NM_167355	318134	Dm.34102	NM_167355	CG32639	Dmel\CG32639	uncharacterized protein
3.9146	1	chr2R	15133275	15133686	intron (NM_001259401, intron 1 of 6)	intron (NM_001259401, intron 1 of 6)	4654	NM_001259404	36678	Dm.11696	NM_137169	chn	CG11798|Chn|Dmel\CG11798|EPIL#6|EPIL6|anon-EST:Liang-1.13|clone 1.13|l(2)02064|l(2)k04218|taco	charlatan
3.90529	1	chr3L	13077237	13077679	Intergenic	Intergenic	5194	NR_073928	14462854		NR_073928	lncRNA:CR43652	CR43652|Dmel\CR43652|chr3L_13074711_13075073	long non-coding RNA:CR43652
3.89972	1	chrX	5907948	5908193	promoter-TSS (NM_167054)	promoter-TSS (NM_167054)	-65	NM_167054	31523	Dm.2138	NM_132049	CG12236	Dmel\CG12236	uncharacterized protein
3.89368	1	chr2L	3863203	3863516	5' UTR (NM_001273081, exon 1 of 8)	5' UTR (NM_001273081, exon 1 of 8)	229	NM_001273081	33609	Dm.4387	NM_134966	TTLL4B	CG3964|DmCG3964|Dmel\CG3964|TTLL4	Tubulin tyrosine ligase-like 4B
3.88656	1	chr3L	9714118	9714426	promoter-TSS (NM_168364)	promoter-TSS (NM_168364)	-52	NM_168363	39137	Dm.915	NM_140092	vsg	BEST:GH15083|CG16707|Dmel\CG16707|GH15083|Vsg|anon-WO0118547.164	visgun
3.88013	1	chr3L	18622019	18623199	promoter-TSS (NM_140791)	promoter-TSS (NM_140791)	-83	NM_140791	40031	Dm.6386	NM_140791	bora	CG6897|Dmel\CG6897	aurora borealis
3.87646	0	chr2L	4810901	4811148	TTS (NR_124076)	TTS (NR_124076)	921	NR_124076	19835041		NR_124076	lncRNA:CR45297	CR45297|Dmel\CR45297	long non-coding RNA:CR45297
3.87546	1	chr2L	8511806	8512110	promoter-TSS (NM_135392)	promoter-TSS (NM_135392)	-92	NM_135392	34183	Dm.358	NM_135392	CG13096	Dmel\CG13096	uncharacterized protein
3.87315	1	chr3L	5981057	5981405	Intergenic	Intergenic	2639	NR_124804	19835955		NR_124804	lncRNA:CR45439	CR45439|Dmel\CR45439	long non-coding RNA:CR45439
3.87191	0	chr2R	24948279	24948567	promoter-TSS (NM_138143)	promoter-TSS (NM_138143)	-45	NM_138142	37992	Dm.9386	NM_138142	CG2790	BcDNA:GH03108|Dmel\CG2790	uncharacterized protein
3.86792	1	chr3L	21476482	21476775	promoter-TSS (NM_079478)	promoter-TSS (NM_079478)	-149	NM_079478	40374	Dm.5749	NM_079478	croc	CG5069|Dmel\CG5069|Dmfd1|FD1|FoxC|fd1|fd78E	crocodile
3.86627	1	chr3R	10614225	10614574	promoter-TSS (NM_057229)	promoter-TSS (NM_057229)	-123	NM_057228	41273	Dm.2272	NM_057228	hth	1323/07|1422/04|CG17117|Dm-HTH|Dmel\CG17117|HTH|Hth|MEIS1|Meis1|P53|anon-EST:Liang-2.13|clone 2.13|dtl|hth1|hth2|l(3)05745|l(3)86Ca	homothorax
3.86329	1	chr3R	14570644	14571147	exon (NM_169587, exon 6 of 6)	exon (NM_169587, exon 6 of 6)	-1251	NM_057508	41767	Dm.1197	NM_057508	Cys	BcDNA:RH72992|CG8050|Dmel\CG8050|anon-EST:Liang-2.34|clone 2.34|cys	Cystatin-like
3.86158	1	chr2R	13222245	13222662	promoter-TSS (NM_165973)	promoter-TSS (NM_165973)	6	NM_137005	36460	Dm.21576	NM_137005	Fsn	BEST:GH20696|CG4643|DFsn|Dmel\CG4643|FBXO2|Wals|dFsn|fsn	F-box synaptic protein
3.84649	0	chr3R	31252474	31252900	promoter-TSS (NM_170546)	promoter-TSS (NM_170546)	-79	NM_170546	43697	Dm.5492	NM_170546	qless	CG15565|CG31005|CG3684|Dmel\CG31005|Qless|anon-WO0118547.422	qless
3.8447	1	chr3R	5109981	5110302	promoter-TSS (NM_001259995)	promoter-TSS (NM_001259995)	-963	NM_001259995	12798230	Dm.38892	NM_001259995	CG43131	Dmel\CG43131	uncharacterized protein
3.8447	1	chr2R	12958364	12958642	Intergenic	Intergenic	4950	NM_136987	36430	Dm.6200	NM_136987	CG13321	Dmel\CG13321	uncharacterized protein
3.8447	1	chr3L	14196272	14196950	intron (NM_001038920, intron 1 of 9)	intron (NM_001038920, intron 1 of 9)	5738	NM_001259824	39572	Dm.33462	NM_001038917	nuf	CG32140|CG33991|CG7867|CIP-D2|Cy3-23|D2|Dmel\CG33991|EP3077|FIP3|NUF|Nuf|Nuf1|Nuf2p|anon-D2	nuclear fallout
3.8447	0	chr3R	17449516	17449790	promoter-TSS (NM_079662)	promoter-TSS (NM_079662)	-795	NM_079662	42101	Dm.2410	NM_079662	Eh	CG5400|DMEHAB|Dmel\CG5400|Drm-EH|EH|EHAB|eh	Eclosion hormone
3.8447	1	chr3L	17669155	17669464	promoter-TSS (NR_002488)	promoter-TSS (NR_002488)	-75	NM_001300172	39970	Dm.11355	NM_140744	Crtc	CG6064|CRTC|Dmel\CG6064|ORE-12|TORC|TORC1|TORC2|Tor-C2|cg6064|crtc|dTORC|dTORC2|mTORC1	CREB-regulated transcription coactivator
3.8447	0	chrX	19329461	19330456	intron (NM_001169324, intron 13 of 13)	intron (NM_001169324, intron 13 of 13)	-7852	NM_133150	32926	Dm.3073	NM_133150	out	BcDNA:LD28120|CG8062|Dmel\CG8062|Out	outsiders
3.8447	0	chr3R	25445789	25446063	intron (NM_001276026, intron 1 of 5)	intron (NM_001276026, intron 1 of 5)	27132	NM_170654	47220	Dm.1740	NM_080146	Fur1	CG10772|Dfur1|Dfurin1|Dmel\CG10772|Furin|Furl|Klip1|dFur1|dFurin 1|dKLIP-1|fur-1|fur1|fur[1]|furin|l(3)rL205	Furin 1
3.84468	1	chr3R	5685270	5685567	promoter-TSS (NM_141317)	promoter-TSS (NM_141317)	16	NM_141317	40701	Dm.11663	NM_141317	Rab23	CG2108|DmRab23|Dmel\CG2108|Q9VNG6|rab23	Rab23
3.83758	1	chr2L	13878723	13879155	promoter-TSS (NM_078838)	promoter-TSS (NM_078838)	-18	NM_078838	34803	Dm.1977	NM_078838	CenG1A	AGAP|BG:DS08220.1|CG16866|CG16867|CG31811|CG7982|CenG1a|Dmel\CG31811|cenG|cenG1A|cenG1a|ceng1A	Centaurin gamma 1A
3.83614	1	chr3L	18015197	18015574	intron (NM_001259892, intron 3 of 7)	intron (NM_001259892, intron 3 of 7)	10647	NM_001316451	39999	Dm.21411	NM_079409	Eip75B	57B|75B|BcDNA:GM02640|CG8127|DmE75|DmE75A|DmE75B|Dmel\CG8127|E75|E75-C|E75A|E75B|E75C|EP1121b|EiP75|Eip75|Eip75 A|Eip75A|Mgn00274|NR1D3|Rev-Erb|anon-WO0172774.31|anon-WO0172774.32|dE75|eip75B|l(3)07041|l(3)j11A6|l(3)j12E8|l(3)j3A6|l(3)j5E1|l(3)neo25	Ecdysone-induced protein 75B
3.83136	0	chr2R	6395101	6395323	Intergenic	Intergenic	106560	NR_133106	26067392		NR_133106	lncRNA:CR46075	CR46075|Dmel\CR46075|lincRNA.255	long non-coding RNA:CR46075
3.83001	1	chr3R	26002207	26002706	TTS (NR_125261)	TTS (NR_125261)	1255	NR_125261	19836099		NR_125261	lncRNA:CR45037	CR45037|Dmel\CR45037	long non-coding RNA:CR45037
3.82909	1	chr3L	21346816	21347416	promoter-TSS (NM_141050)	promoter-TSS (NM_141050)	-47	NM_141050	40363	Dm.24788	NM_141050	ebd2	CG12972|Dmel\CG12972	earthbound 2
3.82812	1	chr2L	19363650	19363919	promoter-TSS (NM_136112)	promoter-TSS (NM_136112)	-557	NM_001273638	35207	Dm.4769	NM_057993	dnt	CG17559|DNT|Dmel\CG17559	doughnut on 2
3.82767	1	chrX	3742923	3743239	intron (NM_001272291, intron 1 of 7)	intron (NM_001272291, intron 1 of 7)	3184	NM_001272291	318206	Dm.7071	NM_130717	Tlk	BEST:GH17330|BcDNA:GH07910|CG12462|CG2829|CG32781|CG32782|CG33219|CG34412|Dmel\CG34412|Dmel_CG32781|Dmel_CG32782|EP(X)1408|EP(X)1413|EP1408|EP1413|GH17330|TLK|anon-WO03040301.114|anon-WO03040301.116|dtlk|l(1)G0054|tlk	Tousled-like kinase
3.82612	1	chr3R	9872175	9872627	Intergenic	Intergenic	-2280	NM_001144558	41217	Dm.4030	NM_001038952	Glut4EF	BcDNA:GH25505|BcDNA:GM06804|BcDNA:RE66512|BcDNA:RH63124|CG11676|CG12802|CG12804|CG12805|CG32469|CG33975|CG34360|CG43757|D-Glut4EF|Dmel\CG34360|Dmel_CG12802|Dmel_CG33975|stretch	Glucose transporter 4 enhancer factor
3.82612	0	chr3L	15669844	15670453	Intergenic	Intergenic	8281	NM_001259845	12797913	Dm.35924	NM_001259845	CG43082	Dmel\CG43082	uncharacterized protein
3.82473	1	chr3R	21824794	21825311	TTS (NR_125226)	TTS (NR_125226)	1360	NR_125226	19835972		NR_125226	lncRNA:CR45632	CR45632|Dmel\CR45632|lincRNA.829	long non-coding RNA:CR45632
3.82348	0	chr3L	4613797	4614241	promoter-TSS (NM_001202122)	promoter-TSS (NM_001202122)	-923	NM_001202122	48973	Dm.1531	NM_080195	Src64B	C-src1|CG7524|D-Src64B|D-src|DSRC64|DSrc|DSrc64|DSrc64B|Dm SRC1|DmHD-358|Dmel\CG7524|Dsrc|Dsrc64|Dsrc64B|HD-358|MRE5|SRC 64B|SRC64B|Src|Src1|Src64|Src64b|c-Src|c-src|dSrc|dSrc64B|dsrc|src|src1|src64|src64B|src64b	Src oncogene at 64B
3.81793	1	chr3L	744947	745691	intron (NM_001274293, intron 1 of 1)	CpG	-4081	NM_079152	38091	Dm.2147	NM_079152	emc	0094/26|0203/10|0587/01|0977/09|Ach|CG1007|Dm0688|Dmel\CG1007|Emc|bHLHb28|gov|l(3)04322|l(3)05592|l(3)61Da|l(3)j4E11|ms(3)61CD	extra macrochaetae
3.81793	1	chr3R	4350395	4350752	Intergenic	CpG	-3927	NM_079497	40549	Dm.2495	NM_079497	hkb	5953|CG9768|Dmel\CG9768|HKB|Hkb|anon-82B3|gurt	huckebein
3.81589	0	chr3R	4899758	4900120	Intergenic	Intergenic	3522	NR_125069	19835045		NR_125069	lncRNA:CR45580	CR45580|Dmel\CR45580	long non-coding RNA:CR45580
3.80946	1	chr3R	7102790	7103478	intron (NM_001275400, intron 5 of 9)	intron (NM_001275400, intron 5 of 9)	5290	NM_001170065	40850	Dm.33420	NM_079526	Alh	AF10|CG1070|Dalf|Dmel\CG1070|anon-WO0118547.226|dAF10|l(3)84Be|l(3)g2|l(3)g5|l(3)j13A6|l(3)j8C8|l(3)j8c8|l(3)r13|l(3j8C8|stk	Alhambra
3.80894	0	chr2L	9138033	9138441	intron (NM_001042884, intron 3 of 8)	intron (NM_001042884, intron 3 of 8)	12500	NM_176001	34237	Dm.6376	NM_176001	CG32982	CG18566|CG9584|CG9585|Dmel\CG32982|p78	uncharacterized protein
3.80843	1	chr3L	14950424	14950768	non-coding (NR_133241, exon 1 of 1)	non-coding (NR_133241, exon 1 of 1)	712	NR_133241	26067305		NR_133241	lncRNA:CR45978	CR45978|Dmel\CR45978|lincRNA.556	long non-coding RNA:CR45978
3.80704	0	chr2L	12622567	12623330	intron (NM_001298947, intron 1 of 3)	intron (NM_001298947, intron 1 of 3)	4165	NM_001298947	34669	Dm.4744	NM_057311	nub	CG15488|CG15489|CG34395|CG6246|Dmel\CG34395|Dmel_CG15488|Dmel_CG15489|Dmel_CG6246|NUB|Nb|Nub|Oct-1|Oct1|PDM-1|PDM1|POU33F1|Pdm|Pdm-1|Pdm1|dOct1|dPOU-19|dPOU-19/pdm-1|dPOU19|nb|pdm|pdm-1|pdm1|twn	nubbin
3.80622	1	chr2L	8030775	8031359	promoter-TSS (NM_164780)	promoter-TSS (NM_164780)	57	NM_001259008	34096	Dm.5272	NM_135333	Cka	5836|CG7392|CKA|Dcka|Dmel\CG7392|anon-WO0172774.174|anon-WO0172774.175|anon-WO0172774.177|anon-WO0172774.179|cka|l(2)05836|l(2)s1883	Connector of kinase to AP-1
3.80622	1	chr3R	25633658	25634580	Intergenic	Intergenic	-3724	NM_143152	43093	Dm.7493	NM_143152	jigr1	CG17383|Dmel\CG17383|JIGR-1|JIGR1|bs29f05.y1|son	jing interacting gene regulatory 1
3.80591	0	chr2R	20667139	20667600	promoter-TSS (NM_137664)	promoter-TSS (NM_137664)	-63	NM_137664	37344	Dm.13937	NM_137664	Fem-1	CG9025|Dmel\CG9025|dFEM-1|dFEM1B	Fem-1
3.80559	1	chr2L	1062520	1062807	intron (NM_164403, intron 1 of 4)	CpG	-14610	NM_164401	33277	Dm.33495	NM_134718	IA-2	CG11344|CG31795|CG4355|Dmel\CG31795|IA2|R-PTPX/1A2|anon-WO0153538.69|ia2	IA-2 protein tyrosine phosphatase
3.80048	0	chrX	21367373	21367666	promoter-TSS (NM_001031916)	promoter-TSS (NM_001031916)	-520	NM_001031916	3772670	Dm.2637	NM_001031916	bbx	CG1414|CG32527|Dmel\CG1414|anon-19Fb|tu2	bobby sox
3.79452	0	chr2L	7293475	7293961	Intergenic	Intergenic	-13441	NM_078778	34009	Dm.6628	NM_078778	wg	Br|CG4889|D.int-1|DWint-1|DWnt-1|Dint-1|Dm Wg|Dm-1|Dmel\CG4889|Dwnt-1|Gla|I|Sp|WG|WNT|Wg|Wnt|Wnt-1|Wnt/Wg|Wnt1|beta-catenin|dWnt|fg|int-1|l(2)02657|l(2)SH1281|l(2)SH2 1281|l(2)rO727|l(2)wg|spd|wgl|wnt|wnt1	wingless
3.79347	0	chr3L	3845793	3846169	promoter-TSS (NM_168042)	promoter-TSS (NM_168042)	-225	NM_168042	38451	Dm.6063	NM_079183	Awh	CG1072|Dmel\CG1072|awh|l(3)63Ea|l(3)63Ea/Awh|l(3)64Ea|l(3)SH9|l63Ea	Arrowhead
3.79159	1	chr2R	16499996	16500299	promoter-TSS (NM_166178)	promoter-TSS (NM_166178)	-31	NM_166178	36846	Dm.14046	NM_058159	Sema2a	112/40|BcDNA:LD09561|CG4700|CT14922|D-Sema II|D-Sema-II|D-Sema2a|D-SemaII|D-semaII|Dmel\CG4700|Dsema-II|Sema-2a|SemaII|dSema-II|l(2)03021|sema 2a|sema II|sema-2a|sema-II|sema2a|semaII	Semaphorin 2a
3.79159	0	chr3L	18224201	18224811	Intergenic	Intergenic	-6123	NR_133263	26067262		NR_133263	lncRNA:CR45935	CR45935|Dmel\CR45935|lincRNA.600	long non-coding RNA:CR45935
3.79159	0	chr2R	20840641	20840938	Intergenic	Intergenic	3294	NR_124671	19835537		NR_124671	lncRNA:CR44667	CR44667|Dmel\CR44667|lincRNA.367	long non-coding RNA:CR44667
3.79115	1	chr2L	3827244	3827758	TTS (NM_057382)	TTS (NM_057382)	1826	NM_057382	33607	Dm.4659	NM_057382	slp1	CG16738|Dmel\CG16738|Dmslp1|FD6|FoxG|SLP|SLP1|Slp|Slp-1|Slp1|l(2)05965|sko1|slp|slp-1|slp-2	sloppy paired 1
3.79007	1	chrX	525730	526763	intron (NM_080136, intron 3 of 4)	intron (NM_080136, intron 3 of 4)	-3020	NM_080294	31000	Dm.4473	NM_080294	elav	44C11|9F8A9|CG4262|Dmel\CG4262|EC7|EG:65F1.2|ELAV|END1-2|ElaV|Elav|Elav-9F8A9|dHuR|elav-1|elav-2|elav-3|fliJ|l(1)1Be|l(1)EC7|l(1)G0031|l(1)G0319|weg	embryonic lethal abnormal vision
3.79007	1	chr3L	19043947	19044481	intron (NM_001275100, intron 1 of 3)	intron (NM_001275100, intron 1 of 3)	1235	NM_001275100	44843	Dm.1816	NM_080049	nkd	CG11614|CG18224|Dmel\CG11614|Nkd|naked	naked cuticle
3.78913	1	chr3R	25646727	25647059	promoter-TSS (NM_001104451)	promoter-TSS (NM_001104451)	-353	NM_001104451	43093	Dm.7493	NM_143152	jigr1	CG17383|Dmel\CG17383|JIGR-1|JIGR1|bs29f05.y1|son	jing interacting gene regulatory 1
3.77931	0	chr2R	14383065	14383715	exon (NM_137116, exon 5 of 12)	exon (NM_137116, exon 5 of 12)	5293	NM_137116	36601		NM_137116	Dh44-R1	CG8422|DH-R|DH44-R1|DH44R1|DH[[44]]-R1|Dh44R1|DmeCG8422|Dmel\CG8422|anon-WO0170980.100|anon-WO0170980.101	Diuretic hormone 44 receptor 1
3.77895	0	chr3R	26801784	26802385	intron (NM_001276066, intron 1 of 3)	intron (NM_001276066, intron 1 of 3)	-2428	NR_003904	5740228	Dm.36167	NR_003904	snoRNA:Me28S-U1554	CR34689|Dmel\CR34689|Me28S-Um1554	ncRNA
3.77772	1	chrX	18843445	18844025	promoter-TSS (NM_133102)	promoter-TSS (NM_133102)	72	NM_133102	32877	Dm.214	NM_133102	htk	ARID4B|CG34422|CG7274|CG7282|Dmel\CG34422|Dmel_CG7274|Dmel_CG7282|Q9VWP3_DROME	hat-trick
3.77479	1	chrX	2982755	2983469	intron (NM_001258578, intron 4 of 10)	intron (NM_001258578, intron 4 of 10)	-5939	NM_001272267	31292	Dm.4017	NM_080320	kirre	CG3653|CT12279|DUF|DUF/KIRRE|Dmel\CG3653|Duf|Duf/Kirre|EG:163A10.1|Kirre|RH09239|duf|duf/kirre	kin of irre
3.77479	1	chr2R	15740110	15740322	intron (NM_001299537, intron 1 of 3)	intron (NM_001299537, intron 1 of 3)	4720	NM_001299537	36736		NM_137212	CG30089	CG12305|CG12966|CG12967|Dmel\CG30089	uncharacterized protein
3.77479	0	chr3L	15806896	15807152	Intergenic	Intergenic	-1298	NM_206377	2768962	Dm.24890	NM_206377	CG6244	Dmel\CG6244	uncharacterized protein
3.77479	0	chrX	23439201	23439751	Intergenic	Intergenic	98557	NR_133545	26067192		NR_133545	2SrRNA:CR45864	CR45864|Dmel\CR45864	2S ribosomal RNA:CR45864
3.77171	1	chr3R	13935780	13936689	Intergenic	Intergenic	7226	NM_142064	41698		NM_142064	Art9	CG9929|DART9|Dmel\CG9929	Arginine methyltransferase 9
3.76861	0	chrX	10939130	10939529	intron (NM_001298174, intron 2 of 6)	intron (NM_001298174, intron 2 of 6)	8392	NM_001042804	32028	Dm.17524	NM_132441	Myo10A	10A|AAF47980|CG16922|CG2136|CG2174|CG43657|DmXV|Dmel\CG43657|Dmel_CG16922|Dmel_CG2174|Myo20|Syph|myo10A	Myosin 10A
3.76861	1	chr2R	11799910	11800293	intron (NM_001259339, intron 3 of 4)	intron (NM_001259339, intron 3 of 4)	9735	NM_136857	36258	Dm.23708	NM_136857	ths	CG12443|DFGF8-1|DmThs|Dmel\CG12443|FGF8-like1|Neu4|Ths|fgf8-like	thisbe
3.76388	1	chr2L	3580742	3580966	promoter-TSS (NM_057534)	promoter-TSS (NM_057534)	-85	NM_057534	33581	Dm.4726	NM_057534	sob	CG3242|Dmel\CG3242|SOB|Sob|org1	sister of odd and bowl
3.76084	1	chr2R	7477552	7478075	promoter-TSS (NM_165531)	promoter-TSS (NM_165531)	-651	NM_165528	45398	Dm.7844	NM_136441	Aldh-III	ALDH|ALDH-III|AldhIII|CG11140|CT41571|Dhap|Dmel\CG11140|FALDH|l(2)03610	Aldehyde dehydrogenase type III
3.76083	1	chr3R	8179994	8180769	intron (NM_001144554, intron 1 of 8)	intron (NM_001144554, intron 1 of 8)	1063	NM_001144554	40962	Dm.5963	NM_169206	grn	CG9656|CG9656-PA|Dmel\CG9656|GATAc|GRAIN|Gata-c|Gata2|Grn|dGATA-2|dGATAc|dGatac|gra|l(3)84Fa	grain
3.75945	1	chr3R	9591195	9591623	promoter-TSS (NM_141661)	promoter-TSS (NM_141661)	100	NM_141661	41163	Dm.11523	NM_141661	CG8312	Dmel\CG8312	uncharacterized protein
3.75713	1	chr2R	12210919	12211447	promoter-TSS (NM_079981)	promoter-TSS (NM_079981)	60	NM_079981	44219		NM_079981	Sr-CII	CG8856|CT25430|Dmel\CG8856|SR-CII|dSR-CII	Scavenger receptor class C, type II
3.7541	0	chr2L	22032997	22033369	non-coding (NR_124436, exon 1 of 1)	non-coding (NR_124436, exon 1 of 1)	558	NR_124436	19836086		NR_124436	lncRNA:CR45335	CR45335|Dmel\CR45335	long non-coding RNA:CR45335
3.75315	1	chr2R	23702318	23702686	promoter-TSS (NM_166622)	promoter-TSS (NM_166622)	25	NM_080132	46326	Dm.1775	NM_080132	l(2)dtl	CG11295|Cdt2|DTL83|Dmel\CG11295|L2DTL|cdt2	lethal-(2)-denticleless
3.7506	1	chr3R	13877090	13877467	Intergenic	Intergenic	-2362	NM_080086	45396	Dm.27469	NM_080086	E5	CG9930|Dmel\CG9930	E5
3.75056	1	chr2L	1075653	1076306	intron (NM_164403, intron 1 of 4)	intron (NM_164403, intron 1 of 4)	1832	NM_164403	33281	Dm.251	NM_078726	S	CG4385|Dmel\CG4385|E(Raf)2B|EC2-2|EK2-2|ES2-4|EY2-4|Star/asteroid|fltr|l(2)05671|l(2)07056|l(2)21Eb|l(2)c00080|l(2)k09538|l(2)rK134|s|star	Star
3.74447	0	chr3R	20258104	20258491	intron (NM_001260274, intron 2 of 18)	intron (NM_001260274, intron 2 of 18)	5527	NM_001260274	53560	Dm.5727	NM_080253	cic	CG43122|CG5060|CG5067|CIC|Cic|Dmel\CG43122|Dmel_CG5060|Dmel_CG5067|E(Dl)D49|cics|fet	capicua
3.73282	0	chr3L	15351663	15352066	Intergenic	Intergenic	15172	NM_001259836	39663	Dm.2661	NM_079357	Toll-6	18w-like|CG7250|CT22359|Dmel\CG7250|TOLL 6|Tl-6|Toll|Toll 6|dTLR6|dToll6|toll|toll-6	Toll-6
3.73176	1	chrX	779402	779860	intron (NM_001103389, intron 1 of 1)	intron (NM_001103389, intron 1 of 1)	1897	NM_001103389	31023	Dm.1697	NM_080296	fz3	CG16785|DFz3|Dfz3|Dm Fz3|Dmel\CG16785|EG:34F3.6|Fz3|dFz3|dfz3	frizzled 3
3.72931	0	chr3R	12325791	12326146	TTS (NM_141918)	TTS (NM_141918)	-1379	NR_125147	19834940		NR_125147	lncRNA:CR45584	CR45584|Dmel\CR45584	long non-coding RNA:CR45584
3.7279	1	chr3L	15231760	15232298	Intergenic	Intergenic	-3590	NM_080018	44497	Dm.3403	NM_080018	Tollo	CG6890|CT21344|Dmel\CG6890|TOLL 8|Tl-8|Toll-8|Toll8|dTLR8|dToll8|toll|tollo|tollo/toll-8	tollo
3.72726	1	chr4	704253	704633	promoter-TSS (NM_079889)	promoter-TSS (NM_079889)	-208	NM_079889	43812	Dm.6503	NM_079889	ey	CG1464|DPax-6|Dmel\CG1464|EY|EYEL|Ey|Ey/Pax6|OK107|Pax-6|Pax6|Pax6/ey|eye|l(4)102CDh|l(4)102CDr|l(4)33|pax6	eyeless
3.72102	0	chr3R	15584538	15585040	Intergenic	Intergenic	-31956	NM_142221	41897	Dm.27304	NM_142221	AOX4	CG18516|DmAO4|Dmel\CG18516	Aldehyde oxidase 4
3.71608	1	chr3L	11627903	11628220	promoter-TSS (NM_206334)	promoter-TSS (NM_206334)	24	NM_001274789	59176	Dm.11226	NM_144417	CG18815	APT1|Dmel\CG18815|anon-EST:Posey232	uncharacterized protein
3.71509	0	chr2R	11548522	11548813	Intergenic	Intergenic	-20457	NM_165841	36240	Dm.22056	NM_078976	en	153867_at|Apa|CG9015|Dmel\CG9015|EN|En|EnR|Eng|Engr|Engrailed|Engrailed/Invected|Es|V|en1|spa2|spt	engrailed
3.71509	0	chr2R	11553118	11553353	Intergenic	Intergenic	-25025	NM_165841	36240	Dm.22056	NM_078976	en	153867_at|Apa|CG9015|Dmel\CG9015|EN|En|EnR|Eng|Engr|Engrailed|Engrailed/Invected|Es|V|en1|spa2|spt	engrailed
3.71322	0	chr3L	3637921	3638718	intron (NM_001104023, intron 1 of 5)	intron (NM_001104023, intron 1 of 5)	11967	NM_001104023	38436	Dm.27049	NM_001104023	dar1	CG12029|Dar1|Dmel\CG12029|l(3)63Ed|l(3)SH5	dendritic arbor reduction 1
3.71189	1	chr3L	3147966	3148416	promoter-TSS (NM_001347744)	promoter-TSS (NM_001347744)	-39	NM_001347744	38375	Dm.11718	NM_139516	Usp5	CG12082|DmUSP5|DmUsp5|Dmel\CG12082|Q9VZU7|USP5|leon|usp5	Ubiquitin specific protease 5
3.7111	1	chr2R	13555709	13556245	promoter-TSS (NM_137043)	promoter-TSS (NM_137043)	28	NM_137043	36509	Dm.604	NM_137043	link	CG13333|Dmel\CG13333	link
3.70973	1	chrX	5332506	5332852	promoter-TSS (NM_080002)	promoter-TSS (NM_080002)	-63	NM_080002	44317	Dm.1840	NM_080002	CanB	BcDNA:RH11383|CG4209|CNB|CaNB|Can|CnB|Dmel\CG4209|canB-4F|dCnB1	Calcineurin B
3.70973	1	chrX	15319935	15320320	promoter-TSS (NR_047806)	promoter-TSS (NR_047806)	-90	NR_047806	12797980		NR_047806	mir-4957	CR43533|Dmel\CR43533|dme-mir-4957	mir-4957 stem loop
3.7087	1	chr2L	2196723	2196998	intron (NM_001272983, intron 1 of 2)	intron (NM_001272983, intron 1 of 2)	1052	NM_001272983	5740746	Dm.33408	NM_001103584	CG34172	Dmel\CG34172	uncharacterized protein
3.70752	0	chr2R	19449313	19449574	5' UTR (NM_166356, exon 1 of 2)	5' UTR (NM_166356, exon 1 of 2)	156	NM_166356	37238	Dm.7174	NM_079071	betaTub56D	1t|A1ZBL0_DROME|B1t|BETA 56D|CG9277|DTB2|Dmbeta1|Dmel\CG9277|T|TBB1_DROME|TUB56D|Tub|Tub2D|Tubulin|beta|beta-Tub|beta-Tub56D|beta-tub|beta-tub 56D|beta-tub56D|beta-tubulin|beta-tubulin56D|beta1|beta1-Tubulin|beta1-tub|beta1Tub|beta1t|beta1tub|beta56D|betaTub|betaTub1|beta[[1]] tubulin|beta[[1]]-tubulin|betatub(56D)|betatub56D|l(2)k00705|tubulin	beta-Tubulin at 56D
3.70539	1	chr2R	20623305	20623664	promoter-TSS (NM_137652)	promoter-TSS (NM_137652)	-55	NM_001299709	37330		NM_137651	CG11180	Dmel\CG11180	uncharacterized protein
3.70489	0	chrX	191432	191724	intron (NM_001031861, intron 2 of 7)	intron (NM_001031861, intron 2 of 7)	15605	NM_001038726	3354987	Dm.3352	NM_001031861	tyn	CG17131|CG17131-ORFA|CG17131-ORFB|Dmel\CG17131|EP(X)1421|EP1421|P277|SP71|l(1)G0259	trynity
3.70489	0	chr2R	1522969	1523330	intron (NM_001015167, intron 1 of 5)	intron (NM_001015167, intron 1 of 5)	-1369	NM_001015168	3354925	Dm.35882	NM_001015167	Maf1	CG40196|CR41604|Dmel\CG40196|dMaf1	Maf1
3.70489	1	chrX	7295836	7296168	intron (NM_167124, intron 2 of 6)	intron (NM_167124, intron 2 of 6)	-4704	NM_001298049	31664	Dm.93	NM_132161	unc-119	CG1659|DmUNC-119|Dmel\CG1659|Unc-119|Unc119|anon-EST:Posey123|dm unc-119	unc-119
3.70489	1	chr3L	11245885	11246096	promoter-TSS (NR_124876)	promoter-TSS (NR_124876)	-963	NR_124876	19835946		NR_124876	lncRNA:CR44713	CR44713|Dmel\CR44713	long non-coding RNA:CR44713
3.70489	1	chrX	17302492	17302790	promoter-TSS (NM_078661)	promoter-TSS (NM_078661)	171	NM_132985	32722	Dm.7886	NM_132985	CG5445	Dmel\CG5445	uncharacterized protein
3.70489	1	chrX	18309343	18309646	promoter-TSS (NM_001298473)	promoter-TSS (NM_001298473)	-203	NM_001298473	32813		NM_080356	upd1	CG5993|Dmel\CG5993|OS|Os|UPD|Upd|Upd1|l(1)YC43|l(1)YM55|od|odsy|os|sis-C|sis-c|sisC|sy|unp|upa|upd	unpaired 1
3.70489	1	chr3R	18922896	18923504	promoter-TSS (NM_169841)	promoter-TSS (NM_169841)	-870	NM_169841	42267	Dm.7819	NM_142504	Xrp1	2515|CG17836|DM28|Dmel\CG17836|XRP1|anon-EST:Liang-2.44|clone 2.44|l(3)02515|xrp1	Xrp1
3.70489	1	chr3R	30214787	30215356	Intergenic	Intergenic	-1274	NM_079851	43598	Dm.24118	NM_079851	CecB	CG1878|Cec|Cec B|Dmel\CG1878|cec|cecB|cedcB|crpB	Cecropin B
3.70022	1	chr3R	31222492	31222949	intron (NM_001260456, intron 2 of 6)	intron (NM_001260456, intron 2 of 6)	2018	NM_143596	43694	Dm.4416	NM_143596	CG12054	Dmel\CG12054	uncharacterized protein
3.69915	1	chr3L	5970496	5971270	intron (NM_001274529, intron 1 of 2)	intron (NM_001274529, intron 1 of 2)	5124	NM_001274529	38674	Dm.860	NM_139749	CG10479	Dmel\CG10479	uncharacterized protein
3.69532	1	chrX	10479097	10479464	promoter-TSS (NM_132405)	promoter-TSS (NM_132405)	-90	NM_080344	31979	Dm.897	NM_080344	PPP4R2r	BcDNA:LD29930|CG2890|Dmel\CG2890|PP4R|PP4R2|PP4R2r|PP4r2|PPP4R2|Ppp4R2|R2	Protein phosphatase 4 regulatory subunit 2-related protein
3.69375	1	chr3R	30021620	30022143	promoter-TSS (NM_170459)	promoter-TSS (NM_170459)	340	NM_001276167	43563	Dm.4091	NM_143506	Mgat2	CG7921|Dmel\CG7921|GlcNAc-TII|GlcNAcT2|dMGAT2	Mannosyl (alpha-1,6-)-glycoprotein beta-1,2-N-acetylglucosaminyltransferase
3.69368	1	chr2L	1970438	1971041	promoter-TSS (NM_001272960)	promoter-TSS (NM_001272960)	-377	NM_001272960	326152	Dm.8473	NM_134787	erm	CG31670|CG7312|Dfezf|Dmel\CG31670|Erm|dFezf|dfezl	earmuff
3.69076	1	chrX	7013264	7013630	promoter-TSS (NM_132149)	promoter-TSS (NM_132149)	215	NM_132148	31648	Dm.14895	NM_132148	CG3032	Dmel\CG3032	uncharacterized protein
3.69051	0	chr3R	8843648	8843961	intron (NM_001104242, intron 3 of 6)	intron (NM_001104242, intron 3 of 6)	2485	NM_169246	41062	Dm.7093	NM_057349	pyd	CG11782|CG11962|CG12409|CG31349|CG43140|CG9729|CG9731|CG9763|CT36877|DZO-1|Dmel\CG43140|Dmel_CG31349|Dmel_CG9731|Pch|Pyd|Pyd/ZO-1|Tamou|ZO-1|ZO1|dzo-1|pyd(Z01)|tam|xvt	polychaetoid
3.68983	1	chr3L	5929378	5929665	TTS (NM_168152)	TTS (NM_168152)	1105	NM_001014568	38668	Dm.11461	NM_001014566	CG33523	BcDNA:GH09028|CG10727|CG10977|CG32410|Dmel\CG33523|Vap-33B|dVAP-B	uncharacterized protein
3.6886	1	chr2L	6695048	6695462	intron (NM_001144330, intron 9 of 13)	intron (NM_001144330, intron 9 of 13)	-5862	NM_001144331	33941	Dm.19009	NM_078771	Tsp	CG11326|CT31613|D-TSP|DTSP|Dmel\CG11326|SP295|TSP|tsp	Thrombospondin
3.6881	1	chr2R	9442030	9442582	promoter-TSS (NM_165676)	promoter-TSS (NM_165676)	-740	NM_136644	35971	Dm.7305	NM_136644	ced-6	CED-6|CG11804|Ced-6|Dmel\CG11804|ced6|dCed-6|dced-6|drCed-6|drCed6|drced-6	ced-6
3.6881	1	chr2R	12460275	12460779	intron (NM_078989, intron 1 of 1)	intron (NM_078989, intron 1 of 1)	7337	NM_078989	36363	Dm.4470	NM_078989	Lac	CG12369|CT24921|Dmel\CG12369|bulb|l(2)k11012|l(2)k11012b|lac	Lachesin
3.67119	1	chr3L	13022458	13022827	promoter-TSS (NR_003867)	promoter-TSS (NR_003867)	46	NM_001300125	39479	Dm.3895	NM_140367	AdenoK	CG11255|DmAdk2|Dmel\CG11255	Adenosine Kinase
3.66782	1	chr2L	2987978	2988262	promoter-TSS (NM_058024)	promoter-TSS (NM_058024)	4	NM_058024	44441	Dm.20302	NM_058024	Bem46	CG18642|Dmel\CG18642|c1.6	Bem46
3.66642	1	chr3L	7328610	7328992	promoter-TSS (NM_168200)	promoter-TSS (NM_168200)	41	NM_139846	38808	Dm.870	NM_139846	CG8602	Dmel\CG8602|anon-WO0118547.349|anon-WO0118547.382	uncharacterized protein
3.66636	1	chrX	18910139	18910803	TTS (NM_001103557)	TTS (NM_001103557)	-1881	NR_123954	19835283		NR_123954	lncRNA:CR44708	CR44708|Dmel\CR44708|lincRNA.1016	long non-coding RNA:CR44708
3.66594	1	chr2L	3541088	3541422	intron (NM_001298661, intron 1 of 2)	CpG	1522	NM_164545	49638	Dm.5721	NM_080527	drm	CG10016|Dmel\CG10016|drum	drumstick
3.66594	1	chr2R	12454962	12455277	intron (NM_078989, intron 1 of 1)	intron (NM_078989, intron 1 of 1)	1929	NM_078989	36363	Dm.4470	NM_078989	Lac	CG12369|CT24921|Dmel\CG12369|bulb|l(2)k11012|l(2)k11012b|lac	Lachesin
3.66594	1	chr3R	16630088	16630454	intron (NM_001104344, intron 3 of 13)	intron (NM_001104344, intron 3 of 13)	4980	NM_001144593	42025	Dm.7092	NM_169724	Fas1	CG6588|DROFAS|DROFAS1|DROFASI|Dmel\CG6588|FGM222E05|Fas I|FasI|MRE24|fas I|fas-I|fas1|fasI|gasI	Fasciclin 1
3.66562	1	chr3R	23142050	23142346	promoter-TSS (NM_001038976)	promoter-TSS (NM_001038976)	-292	NM_001038976	42737	Dm.2371	NM_001038976	hh	CG4637|Dmel\CG4637|HH|Hg|Hh|Mir|Mrt|anon-WO0134654.19|anon-WO0182946.19|bar|bar-3|bar3|hg|l(3)hh|l(3)neo56|l(3)neo57	hedgehog
3.66292	1	chr2R	10484956	10485339	5' UTR (NM_001299359, exon 1 of 1)	5' UTR (NM_001299359, exon 1 of 1)	105	NM_001273941	14462577		NM_001273941	pre-lola-G	CG44025|Dmel\CG44025	pre-lola-G
3.6605	0	chr2L	7294879	7295551	Intergenic	Intergenic	-11944	NM_078778	34009	Dm.6628	NM_078778	wg	Br|CG4889|D.int-1|DWint-1|DWnt-1|Dint-1|Dm Wg|Dm-1|Dmel\CG4889|Dwnt-1|Gla|I|Sp|WG|WNT|Wg|Wnt|Wnt-1|Wnt/Wg|Wnt1|beta-catenin|dWnt|fg|int-1|l(2)02657|l(2)SH1281|l(2)SH2 1281|l(2)rO727|l(2)wg|spd|wgl|wnt|wnt1	wingless
3.65708	1	chr4	386725	387108	exon (NM_205874, exon 3 of 10)	exon (NM_205874, exon 3 of 10)	1406	NM_001258493	43789	Dm.1399	NM_166758	dati	CG10204|CG2052|DmLin29|Dmel\CG2052|Lin29	datilografo
3.65065	0	chr3L	18252904	18253257	TTS (NM_140778)	TTS (NM_140778)	992	NM_140778	40011	Dm.9729	NM_140778	CheA75a	BcDNA:HL02449|CG7313|Dmel\CG7313	Chemosensory protein A 75a
3.64529	0	chr2R	20033501	20034153	Intergenic	Intergenic	-16732	NR_124641	19835251		NR_124641	lncRNA:CR44630	CR44630|Dmel\CR44630	long non-coding RNA:CR44630
3.64203	1	chr3L	14979203	14979796	promoter-TSS (NM_140473)	promoter-TSS (NM_140473)	-121	NM_140473	39623	Dm.27144	NM_140473	CG3349	Dmel\CG3349	uncharacterized protein
3.63866	1	chrX	15482263	15482586	promoter-TSS (NM_167448)	promoter-TSS (NM_167448)	50	NM_001272645	32482	Dm.169	NM_132806	CG6340	Dmel\CG6340	uncharacterized protein
3.63616	1	chr3R	23347191	23347507	promoter-TSS (NM_079738)	promoter-TSS (NM_079738)	-779	NM_079738	42758	Dm.1294	NM_079738	DNApol-epsilon255	6768|BAB17608|CG6768|DNA pol epsilon|DNApol-epsilon|Dmel\CG6768|Polepsilon|Polepsilon255|dpolepsilon|dpolepsilon255|dpolepsilonp255|l(3)pl10|l(3)pl10R|pl[10]|pol-epsilon	DNA polymerase epsilon 255kD subunit
3.63499	0	chr3L	1167381	1167862	intron (NM_001274313, intron 2 of 4)	intron (NM_001274313, intron 2 of 4)	9655	NM_001274313	44254	Dm.3003	NM_079155	bab2	BAB|BAB2|BTB-II|Bab2|BtbII|CG13911|CG9102|Dmel\CG9102|bab|bab-II	bric a brac 2
3.63499	1	chrX	5046665	5047230	intron (NR_123794, intron 1 of 3)	intron (NR_123794, intron 1 of 3)	-1326	NM_001169202	31429	Dm.1677	NM_080338	ovo	CG15467|CG6824|Dmel\CG6824|Fs(1)K1103|Fs(1)K1237|Fs(1)K155|OVO|Ovo|Ovo-D|Shv|Svb|Svb/Ovo|fs(1)K1237|fs(1)M1|fs(1)M38|ovo/shavenbaby|ovo/svb|ovoD|svb|svb/ovo	ovo
3.63499	1	chr2L	7495397	7495643	exon (NM_135281, exon 1 of 13)	exon (NM_135281, exon 1 of 13)	787	NM_001273272	34030	Dm.13216	NM_135281	Ziz	BcDNA:RH71439|CG15819|CG42533|CG6630|Dm ziz|Dmel\CG42533|Dmel_CG15819|Dmel_CG6630	Zizimin
3.63499	1	chr3R	11993674	11994054	promoter-TSS (NM_176478)	promoter-TSS (NM_176478)	-549	NM_176466	41455	Dm.7048	NM_079600	mfas	87A7-9/7|BEST:GH06752|CG3359|Dmel\CG3359|Mfas|anon-87Af|anon-EST:Liang-97|anon-WO0140519.174|clone 97|gh06752	midline fasciclin
3.63499	1	chrX	19895124	19895345	intron (NM_001258845, intron 1 of 5)	intron (NM_001258845, intron 1 of 5)	1405	NM_001258845	33000	Dm.31021	NM_134516	Hers	CG11936|CG15619|CG32529|Dmel\CG32529|HERS	Histone gene-specific Epigenetic Repressor in late S phase
3.63499	0	chrX	23261561	23261853	Intergenic	Intergenic	18570	NR_133544	5740577		NR_133544	5.8SrRNA:CR40454	CR40454|Dmel\CR40454	5.8S ribosomal RNA
3.63449	1	chr2R	11085229	11085776	promoter-TSS (NM_001259331)	promoter-TSS (NM_001259331)	-84	NM_001259331	12798403	Dm.36791	NM_001259331	CG43188	Dmel\CG43188|MIP03057|noncoding_5956	uncharacterized protein
3.6326	0	chr2R	7061636	7062146	promoter-TSS (NM_136412)	promoter-TSS (NM_136412)	-159	NM_136412	35627	Dm.3144	NM_136412	Pgant3	BcDNA:GH09147|CG4445|Dmel\CG4445|anon-WO0118547.119|pgant3	Polypeptide N-Acetylgalactosaminyltransferase 3
3.63108	1	chr3L	4169953	4170847	promoter-TSS (NM_139608)	promoter-TSS (NM_139608)	-4	NM_139608	38500	Dm.7704	NM_139608	Ero1L	CG1333|Dmel\CG1333|ERO1-L|Ero1|Ero1l|ero1L|kiga|l(3)64Ag|l(3)SH22	Endoplasmic reticulum oxidoreductin-1-like
3.63031	0	chr3L	13402312	13402860	Intergenic	Intergenic	-1461	NM_080079	45328	Dm.1457	NM_080079	sens	1228/04|CG10714|CG32120|Dmel\CG32120|Gfi1|Ly|Ly-1|SENS|Sen|Sens|Senseless|Ss|l(3)70Ad|sen|sense	senseless
3.62829	0	chr3L	5994673	5995053	Intergenic	Intergenic	-2345	NM_168153	38677	Dm.15592	NM_168153	PVRAP	CG13292|CG32406|CG6062|Dmel\CG32406	PVR adaptor protein
3.62058	0	chr3R	31606328	31606619	intron (NM_170555, intron 1 of 5)	intron (NM_170555, intron 1 of 5)	3342	NM_170556	43724	Dm.1390	NM_079870	CycG	CG 11525|CG11525|Dmel\CG11525|anon-EST:Liang-1.25|anon-EST:Liang-2.24|chr3R:27424276..27424475|clone 1.25|clone 2.24|cycG|dCycG|i205|i261	Cyclin G
3.61583	1	chr2L	19936772	19937048	intron (NM_136167, intron 1 of 5)	intron (NM_136167, intron 1 of 5)	1657	NM_136167	35277	Dm.17935	NM_136167	sick	CG10662|CG13958|CG13959|CG13960|CG13961|CG13964|CG33316|CG34343|CG42589|CG43720|Dm_2L:104545|Dmel\CG43720|Dmel_CG10662|Dmel_CG13958|Dmel_CG13964|Dmel_CG33316|Dmel_CG34343|Dmel_CG42589	sickie
3.61447	1	chr2L	19326652	19327383	promoter-TSS (NR_124381)	promoter-TSS (NR_124381)	-350	NR_124381	19835692		NR_124381	lncRNA:CR45258	CR45258|Dmel\CR45258	long non-coding RNA:CR45258
3.61274	1	chr2L	14439585	14440210	Intergenic	Intergenic	-9075	NR_124254	19835519		NR_124254	lncRNA:CR44732	CR44732|Dmel\CR44732|lincRNA.132	long non-coding RNA:CR44732
3.61267	1	chr3L	11215726	11215949	promoter-TSS (NM_168453)	promoter-TSS (NM_168453)	58	NM_001300101	39268	Dm.15398	NM_140197	CG42671	CG18490|CG34240|Dmel\CG42671|Dmel_CG18490|Dmel_CG34240	uncharacterized protein
3.60847	0	chr2L	172815	173221	intron (NM_001272875, intron 3 of 13)	intron (NM_001272875, intron 3 of 13)	-9802	NM_001272874	44205	Dm.3450	NM_079979	spen	136/24|BcDNA:GM01870|CG18497|Dmel\CG18497|E(E2F)2A|E(Raf)2A|E(Sev-CycE)2A|EK2-9|EY2-7|En(yan[ACT])2-7|SPEN|Spen|Splitends|l(2)03350|l(2)k06805|l(2)k07612|l(2)k08102|poc|rno|spe|yip1	split ends
3.60847	1	chr2R	19266972	19267598	Intergenic	Intergenic	-2793	NM_001274155	44855	Dm.3492	NM_080534	rib	CG7230|Dmel\CG7230|RIB|Rib|fus1|gene 5	ribbon
3.60719	1	chr2R	5760280	5760604	promoter-TSS (NM_136340)	promoter-TSS (NM_136340)	-35	NM_136339	35511	Dm.491	NM_136339	CG7791	Dmel\CG7791	uncharacterized protein
3.60608	1	chr2R	8030852	8031168	promoter-TSS (NM_079956)	promoter-TSS (NM_079956)	-273	NM_001273864	44108	Dm.3727	NM_079956	Optix	CG18455|D-Six3|Dmel\CG18455|Dsix3|OPTIX|Six3|anon-WO0153538.79|opt|optix|opx|six3	optix
3.60289	1	chr3R	4603220	4603786	Intergenic	Intergenic	-3754	NR_125066	19835543		NR_125065	lncRNA:CR44317	CR44317|Dmel\CR44317|lincRNA.671	long non-coding RNA:CR44317
3.60266	0	chr3L	18627748	18628191	intron (NM_001275088, intron 2 of 8)	CpG	2010	NM_001275090	40032	Dm.5509	NM_140792	MYPT-75D	CG6896|Dmel\CG6896|MYPT75-D|MYPT75D|Mypt-75d	MYPT-75D
3.59534	1	chr2L	166208	166732	intron (NM_001272875, intron 3 of 13)	intron (NM_001272875, intron 3 of 13)	7438	NM_164374	44205	Dm.3450	NM_079979	spen	136/24|BcDNA:GM01870|CG18497|Dmel\CG18497|E(E2F)2A|E(Raf)2A|E(Sev-CycE)2A|EK2-9|EY2-7|En(yan[ACT])2-7|SPEN|Spen|Splitends|l(2)03350|l(2)k06805|l(2)k07612|l(2)k08102|poc|rno|spe|yip1	split ends
3.58916	1	chr3R	11887625	11888393	promoter-TSS (NM_141869)	promoter-TSS (NM_141869)	-841	NM_141869	41438	Dm.13686	NM_141869	mthl5	CG6965|Dmel\CG6965|Gia|Mth-5|Mthl5|anon-WO0170980.70|anon-WO0170980.71	methuselah-like 5
3.58799	1	chr3R	4478342	4478772	intron (NM_001275326, intron 1 of 8)	CpG	292	NM_169008	326148	Dm.21128	NM_141217	CG31523	CG9798|Dmel\CG31523	uncharacterized protein
3.5829	1	chrX	15732056	15732409	promoter-TSS (NM_132832)	promoter-TSS (NM_132832)	54	NM_132832	32511	Dm.5312	NM_132832	CG8191	Dmel\CG8191	uncharacterized protein
3.58271	0	chr3L	17380160	17380416	promoter-TSS (NM_168724)	promoter-TSS (NM_168724)	-758	NM_001259885	39936	Dm.14940	NM_140716	Cad74A	CG6445|CT20086|Cad74B|DCad74B|Dmel\CG6445|cad74A	Cadherin 74A
3.58218	0	chrX	22369827	22370389	Intergenic	Intergenic	-74119	NM_001298593	33128	Dm.17217	NM_134614	CG14621	Dmel\CG14621|Slc35e1|lincRNA.1043	uncharacterized protein
3.58131	1	chr3R	28634656	28634927	5' UTR (NM_143367, exon 1 of 6)	5' UTR (NM_143367, exon 1 of 6)	308	NM_143367	43387	Dm.1356	NM_143367	CG10011	Dmel\CG10011	uncharacterized protein
3.58051	1	chr3L	16411652	16412113	promoter-TSS (NM_140636)	promoter-TSS (NM_140636)	-54	NM_079382	39826	Dm.6723	NM_079382	fax	CG4609|Dmel\CG4609|Fax|anon-EST:Liang-1.34|anon-WO0172774.62|anon-WO0172774.63|anon-WO0172774.65|anon-WO0172774.66|anon-WO0172774.67|anon-WO0172774.68|anon-WO0172774.69|clone 1.34|fac	failed axon connections
3.5704	1	chr3L	319670	319915	promoter-TSS (NM_167826)	promoter-TSS (NM_167826)	92	NM_167826	45374	Dm.1632	NM_080083	fwd	CG7004|Dmel\CG7004|Fwd|PI4K|PI4K3B|PI4KIIIbeta|anon-WO0118547.259	four wheel drive
3.56851	0	chr3R	4752191	4752920	exon (NM_169018, exon 5 of 5)	exon (NM_169018, exon 5 of 5)	2520	NM_001275334	40593	Dm.1063	NM_141236	atms	Atms|CG2503|Dmel\CG2503|PAF|PAF1|Paf1|anon-WO0172774.113|anon-WO0172774.114|anon-WO0172774.116|l(3)01456|l(3)02466|l(3)rK509	antimeros
3.56754	0	chr2L	1460676	1461252	Intergenic	CpG	18238	NM_001258909	12797876	Dm.37565	NM_001258909	CG43402	Dmel\CG43402	uncharacterized protein
3.56508	0	chr3L	3397835	3398167	Intergenic	Intergenic	3913	NR_124771	19835496		NR_124771	lncRNA:CR45737	CR45737|Dmel\CR45737	long non-coding RNA:CR45737
3.56508	1	chrX	10211722	10212020	intron (NM_001103466, intron 1 of 1)	intron (NM_001103466, intron 1 of 1)	503	NM_132381	31949	Dm.4063	NM_132381	CG15309	BcDNA:GH10478|Dmel\CG15309	uncharacterized protein
3.56508	1	chr3L	16484041	16484291	promoter-TSS (NM_079383)	promoter-TSS (NM_079383)	-516	NM_079383	39833	Dm.2987	NM_079383	aos	Aos|Argos|CG4531|DmAos|Dmel\CG4531|arg|gil|l(3)05845|l(3)05959|l(3)j5E11|l(3)rJ472|l(3)rJ812|l(3)rQ526|rlt|sty	argos
3.56508	1	chr2L	18735427	18735691	promoter-TSS (NR_124369)	promoter-TSS (NR_124369)	-189	NR_124369	19836042		NR_124369	lncRNA:CR44769	CR44769|Dmel\CR44769|lincRNA.187	long non-coding RNA:CR44769
3.56508	0	chrX	21378460	21378798	intron (NM_001258862, intron 3 of 11)	intron (NM_001258862, intron 3 of 11)	2519	NM_001258865	33117	Dm.6612	NM_078709	slgA	CG1417|Dmel\CG1417|EE85|PRODH|sl|slg|tu3	sluggish A
3.56361	1	chr3R	16525320	16525939	intron (NM_001144589, intron 2 of 16)	intron (NM_001144589, intron 2 of 16)	1787	NR_133408	26067349		NR_133408	lncRNA:CR46030	CR46030|Dmel\CR46030	long non-coding RNA:CR46030
3.55873	1	chr2L	19865654	19866037	promoter-TSS (NM_001273681)	promoter-TSS (NM_001273681)	-336	NM_001273681	35277	Dm.17935	NM_136167	sick	CG10662|CG13958|CG13959|CG13960|CG13961|CG13964|CG33316|CG34343|CG42589|CG43720|Dm_2L:104545|Dmel\CG43720|Dmel_CG10662|Dmel_CG13958|Dmel_CG13964|Dmel_CG33316|Dmel_CG34343|Dmel_CG42589	sickie
3.55753	0	chrX	8908116	8908439	exon (NM_001201635, exon 2 of 18)	exon (NM_001201635, exon 2 of 18)	1209	NM_001103447	31826	Dm.5516	NM_078537	rdgA	CG10966|CG12660|CG15352|CG34344|CG42667|DGK|DGK2|Dmel\CG42667|Dmel_CG10966|Dmel_CG12660|Dmel_CG15352|Dmel_CG34344|RDGA|RdgA|dDGK2|dgk-5|x35	retinal degeneration A
3.55588	1	chr2L	18951663	18951948	promoter-TSS (NM_136075)	promoter-TSS (NM_136075)	32	NM_001299141	35151	Dm.30848	NM_136075	Nedd8	CG10679|Dmel\CG10679|NEDD8|Nedd|dNEDD8|nedd8	Nedd8
3.55417	1	chr2R	10645424	10645819	promoter-TSS (NM_136756)	promoter-TSS (NM_136756)	-114	NM_136756	36123	Dm.558	NM_136756	Elp2	CG1187|CG11887|D-elp2|Dmel\CG11887|StIP|Stip|elp-2|elp2	Elongator complex protein 2
3.55384	1	chr3L	22132711	22133723	Intergenic	Intergenic	-2873	NM_168948	40453	Dm.2994	NM_168948	olf413	CG12673|CG14461|CG7495|CR33185|Dmel\CG12673|Olf413	olf413
3.55236	1	chr3R	7162535	7163009	promoter-TSS (NM_169177)	promoter-TSS (NM_169177)	-36	NM_001275407	40861	Dm.1085	NM_057263	sas	CG2507|Dmel\CG2507|SAS|Sas|l(3)84Cd|rfd	stranded at second
3.54859	1	chrX	1236620	1236942	promoter-TSS (NM_001316632)	promoter-TSS (NM_001316632)	-97	NM_001272195	31071	Dm.12259	NM_130541	CG3638	BG00376|Dmel\CG3638|EG:33C11.3|TTYH2	uncharacterized protein
3.54505	1	chrX	11368040	11368605	promoter-TSS (NM_132485)	promoter-TSS (NM_132485)	-123	NM_001298191	32081	Dm.134	NM_132485	Tim8	BcDNA:SD06593|CG1728|Dmel\CG1728	Tim8
3.54495	1	chr3L	19184343	19184708	non-coding (NR_133276, exon 1 of 1)	non-coding (NR_133276, exon 1 of 1)	201	NR_133276	26067268		NR_133276	lncRNA:CR45941	CR45941|Dmel\CR45941	long non-coding RNA:CR45941
3.54277	0	chr3R	10696883	10697175	promoter-TSS (NM_001260099)	promoter-TSS (NM_001260099)	-126	NM_001260099	41279	Dm.14326	NM_057906	pug	CG4067|Dmel\CG4067|MTHFD|Pug|bs14h02.y1|pugD	pugilist
3.5375	1	chr3L	19896711	19897161	promoter-TSS (NR_037751)	promoter-TSS (NR_037751)	-545	NR_037751	10178829		NR_037751	lncRNA:CR32218	CG8037|CR32218|Dmel\CR32218	long non-coding RNA:CR32218
3.53095	1	chr2R	19870384	19870822	Intergenic	Intergenic	1858	NR_124634	19835235		NR_124634	lncRNA:CR44460	CR44460|Dmel\CR44460|lincRNA.351	long non-coding RNA:CR44460
3.52739	0	chrX	21973172	21974009	Intergenic	Intergenic	-169512	NM_001110601	5740386		NM_001110601	CG40813	Dmel\CG40813	uncharacterized protein
3.52735	1	chr2L	15426460	15427333	Intergenic	CpG	-1316	NM_057253	34906		NM_057253	wor	BG:DS03023.1|CG4158|Dmel\CG4158|Wor|br35|l(2)35Da|l(2)br35|l35Da	worniu
3.5228	1	chr2R	25198291	25198814	intron (NM_001274250, intron 3 of 8)	CpG	-8428	NM_001274251	38011	Dm.14982	NM_166707	CG9380	Dmel\CG9380	uncharacterized protein
3.51994	0	chr2L	8001900	8002271	intron (NM_001298806, intron 3 of 6)	intron (NM_001298806, intron 3 of 6)	2201	NM_135327	34090	Dm.19795	NM_135327	Wwox	CG7221|DmWWOX|Dmel\CG7221|WWOX|anon-EST:Posey177	WW domain containing oxidoreductase
3.51992	1	chr3L	5653668	5654033	promoter-TSS (NM_139726)	promoter-TSS (NM_139726)	-831	NM_139726	38639	Dm.13816	NM_139726	lin-28	BcDNA:RE05342|CG17334|Dmel\CG17334|EP(3)0915|LIN-28|Lin-28|Lin28|lin28	lin-28
3.51984	1	chr2L	21853347	21853758	Intergenic	CpG	-1542	NR_124422	19835662		NR_124422	lncRNA:CR44917	CR44917|Dmel\CR44917	long non-coding RNA:CR44917
3.51684	0	chr2L	13850580	13851338	TTS (NM_135840)	TTS (NM_135840)	1559	NM_135840	34802		NM_135840	CG7968	BG:DS00941.15|DS00941.15|Dmel\CG7968	uncharacterized protein
3.51463	0	chr2L	19949218	19949537	intron (NM_001273675, intron 2 of 5)	intron (NM_001273675, intron 2 of 5)	-9336	NM_136169	35279	Dm.4187	NM_136169	COX4	C-IV s.4|CG10664|COX|COX IV|COXIV|CX41|CX42|CcO IV|CoIV|Cox4|CoxIV|Dmel\CG10664|IV|cox4|dCOX-IV	Cytochrome c oxidase subunit 4
3.51343	1	chr2L	7056975	7057848	exon (NM_164739, exon 2 of 4)	exon (NM_164739, exon 2 of 4)	1110	NM_078774	33991	Dm.2756	NM_078774	Mnn1	CG13778|CG33266|Dmel\CG13778|MEN1|Menin|Menin1|Mnn|menin|mnn1	Menin 1
3.51311	1	chr3R	5075443	5075975	Intergenic	Intergenic	11003	NM_001300237	40616	Dm.24160	NM_079507	corto	7128|CG2530|CP-1|Ccf|Corto|Dmel\CG2530|anon-WO02059370.59|ccf|l(3)07128|l(3)neo31|l(3)neo32	corto
3.51311	1	chr2R	6626957	6627316	3' UTR (NM_165476, exon 4 of 4)	3' UTR (NM_165476, exon 4 of 4)	-2559	NM_001032222	3772720	Dm.28642	NM_001032222	CG33919	Dmel\CG33919	uncharacterized protein
3.51311	1	chrX	13563472	13563867	promoter-TSS (NM_001347789)	promoter-TSS (NM_001347789)	-154	NM_001272592	32312	Dm.17452	NM_167374	Tpst	CG1573|CG15758|CG15759|CG32629|CG32629/CG32632|CG32632|DmTPST|Dmel\CG32632|Dmel_CG15758|Dmel_CG32629|TANGO13|TPST|Tango13	Tyrosylprotein sulfotransferase
3.51159	1	chr2L	10413766	10414060	promoter-TSS (NM_135554)	promoter-TSS (NM_135554)	-104	NM_001169465	34422	Dm.3297	NM_135554	Klp31E	CG5300|DmCG5300|DmKlp31D|DmKlp31E|Dmel\CG5300|KIF 21A|KIF21A/B|KLP31E	Kinesin-like protein at 31E
3.50871	1	chr4	503385	503736	intron (NM_001258496, intron 1 of 13)	intron (NM_001258496, intron 1 of 13)	1750	NM_001272130	43795	Dm.3906	NM_079884	zfh2	CG1449|Dmel\CG1449|ZFH-2|ZFH2|Zfh-2|Zfh2|zfh-2	Zn finger homeodomain 2
3.50871	0	chr2L	18301703	18302121	Intergenic	Intergenic	6772	NR_124359	19835083		NR_124359	lncRNA:CR43353	CG43353|CR43353|Dmel\CR43353|lincRNA.182	long non-coding RNA:CR43353
3.50871	0	chrX	21774437	21774795	intron (NR_133534, intron 1 of 1)	intron (NR_133534, intron 1 of 1)	142725	NR_133536	26067356		NR_133534	lncRNA:flam	COM|COM/flam|CR46037|Dmel\CR46037|flam|lincRNA.1041	flamenco
3.50823	1	chr3R	24582496	24582998	TTS (NM_143015)	TTS (NM_143015)	117	NM_001043287	42930	Dm.1319	NM_143014	REPTOR	CG13624|DM23|DM24|Dmel\CG13624|anon-WO0153538.65|reptor	Repressed by TOR
3.50705	1	chrX	11805331	11805740	promoter-TSS (NM_167307)	promoter-TSS (NM_167307)	-171	NM_167307	32133	Dm.2924	NM_078577	Hsc70-3	A4V4C4_DROME|BiP|Bip|CG1579|CG4147|Dmel\CG4147|GRP78|Grp78|HSC-70|HSC3|HSC70|HSC70-3|HSP70|HSP7C_DROME|Hsc-3|Hsc-70-3|Hsc3|Hsc3-BiP/GRP78|Hsc3p|Hsc70|Hsp-c3|anon-WO0138581.7|bip|dBiP|dBip|dhsc70|dmHsc72|hsc3|hsc70|hsc70-3|hsc72|l(1)G0102|l(1)G0111|l(1)G0292|l(1)G0341|l(1)G0407|l(1)G0466	Heat shock 70-kDa protein cognate 3
3.50519	1	chr2R	22803232	22803581	TTS (NM_166558)	TTS (NM_166558)	2897	NM_166558	37618	Dm.7295	NM_166555	CycB	2g|3510|CG3510|CYC-B|CYCB|Cyc B|Cycb|DmcycB|Dmel\CG3510|chr2R:18312808..18312907|cyc B|cyc-B|cycB|cycb|cyclin B|cyclinB|mAbF2F4	Cyclin B
3.49995	1	chrX	2434963	2435220	Intergenic	Intergenic	-6124	NM_080310	31227	Dm.5740	NM_080310	gt	CG7952|DM17|Dmel\CG7952|EG:BACH7M4.5|GIAN_DROME|GT|Giant|Gt|l(1)3Aa|l(1)giant	giant
3.49684	0	chr3L	18222104	18222474	Intergenic	Intergenic	-8340	NR_133263	26067262		NR_133263	lncRNA:CR45935	CR45935|Dmel\CR45935|lincRNA.600	long non-coding RNA:CR45935
3.49684	0	chrX	21964328	21964525	Intergenic	Intergenic	-178676	NM_001110601	5740386		NM_001110601	CG40813	Dmel\CG40813	uncharacterized protein
3.49518	1	chrX	2949176	2949420	TTS (NM_130690)	TTS (NM_130690)	1264	NM_130690	31289	Dm.33035	NM_130690	CG3603	BcDNA:RH09070|Dmel\CG3603	uncharacterized protein
3.49518	1	chrX	6863855	6864413	promoter-TSS (NM_001298041)	promoter-TSS (NM_001298041)	31	NM_001298041	3771905	Dm.21221	NM_001031887	CG43736	CG14433|CG32737|CG32737 ORF A|CG32737-ORFA|CG32737-ORFB|CG33691|CG33692|CG4564|CG4571|Dmel\CG43736|Dmel_CG33691|Dmel_CG33692	uncharacterized protein
3.49518	1	chr3L	16025484	16025735	intron (NM_168643, intron 1 of 3)	intron (NM_168643, intron 1 of 3)	2129	NM_168643	39751	Dm.12824	NM_168643	Notum	CG13076|Dmel\CG13076|Not|Nt|Wf|anon-WO0118547.482|anon-WO03062410.10|anon-WO03062410.8|l(3)72CDf|l(3)72Da|notum|ntm|wf	notum
3.49518	1	chr3R	19329717	19330489	non-coding (NR_048428, exon 2 of 2)	non-coding (NR_048428, exon 2 of 2)	367	NR_048429	12798475		NR_048428	lncRNA:CR43258	CR43258|Dmel\CR43258|lincRNA.813	long non-coding RNA:CR43258
3.49064	0	chr3L	17496589	17496930	intron (NM_001169989, intron 2 of 8)	intron (NM_001169989, intron 2 of 8)	1879	NM_168735	317900	Dm.34002	NM_168735	edin	CG32185|Dmel\CG32185|Edin	elevated during infection
3.48821	1	chr2L	7049859	7050170	promoter-TSS (NM_164738)	promoter-TSS (NM_164738)	-354	NM_164738	45683	Dm.7402	NM_080765	milt	CG13777|CG31630|CG43227|Dmel\CG43227|Dmel_CG13777|Dmel_CG31630|Milt|Milton|anon-WO0153538.19|l(2)k04704	milton
3.48754	0	chr2R	14157402	14157695	promoter-TSS (NM_144123)	promoter-TSS (NM_144123)	-60	NM_144123	50224	Dm.30976	NM_144123	CG13018	Dmel\CG13018	uncharacterized protein
3.4874	0	chr2L	21332246	21332560	intron (NM_001273745, intron 1 of 2)	intron (NM_001273745, intron 1 of 2)	647	NM_001273745	35404	Dm.23895	NM_078887	dimm	CG8667|DIMM|Dimm|Dmel\CG8667|Mistr|bHLHa16|c929|dim	dimmed
3.48449	1	chr3R	24630167	24630583	promoter-TSS (NM_170157)	promoter-TSS (NM_170157)	84	NM_170157	42934	Dm.31277	NM_143017	atl	ATL|Atl|CG6668|Dmel\CG6668|dAtl	atlastin
3.48081	0	chr2L	285483	285928	promoter-TSS (NR_133059)	promoter-TSS (NR_133059)	21	NM_134670	33198	Dm.3940	NM_134670	CG3625	Dmel\CG3625	uncharacterized protein
3.48032	1	chr3L	14452557	14453198	intron (NM_001144481, intron 2 of 6)	intron (NM_001144481, intron 2 of 6)	-4304	NM_140447	39583	Dm.13627	NM_140447	bbg	BBG|C96|CG42230|CG9587|CG9598|Dmel\CG42230|Dmel_CG9587|Dmel_CG9598	big bang
3.47993	0	chrX	8523893	8524201	intron (NM_001272407, intron 1 of 7)	intron (NM_001272407, intron 1 of 7)	5651	NM_132259	31791	Dm.2982	NM_132259	PIP82	CG11219|Dmel\CG11219	PIP82
3.47225	1	chr2R	9714638	9715026	intron (NM_057600, intron 2 of 2)	intron (NM_057600, intron 2 of 2)	2511	NM_057600	36001	Dm.7204	NM_057600	dap	CDI4|CDKN2B|CG1772|CIB1|Cdi4|DAP|Dac|Dacapo|Dap|Decapo|Dmel\CG1772|E(Sev-CycE)2B|P15|cdi4|dacapo/cyclin-dependent kinase interactor 4|l(2)04454|p21|p21[dacapo]|p27|p27[Dap]|p27cip/kip	dacapo
3.46768	0	chr2R	23882238	23882523	promoter-TSS (NM_058029)	promoter-TSS (NM_058029)	20	NM_058029	37787	Dm.3921	NM_058029	CG4882	Dmel\CG4882|GM14313|LD24471|UD1|anon-60Aa	uncharacterized protein
3.46654	0	chr2L	2494081	2494414	intron (NM_057692, intron 1 of 3)	intron (NM_057692, intron 1 of 3)	1292	NM_164490	33435	Dm.7946	NM_057692	oaf	CG9884|Dmel\CG9884|l(2)22Fb|l(2)ND1|tnd	out at first
3.46647	1	chr3R	10600121	10600557	intron (NM_001014613, intron 4 of 7)	intron (NM_001014613, intron 4 of 7)	13937	NM_057230	41273	Dm.2272	NM_057228	hth	1323/07|1422/04|CG17117|Dm-HTH|Dmel\CG17117|HTH|Hth|MEIS1|Meis1|P53|anon-EST:Liang-2.13|clone 2.13|dtl|hth1|hth2|l(3)05745|l(3)86Ca	homothorax
3.45976	0	chr2L	3819669	3820633	Intergenic	Intergenic	2427	NR_073714	14462690		NR_073714	lncRNA:CR44077	CR44077|Dmel\CR44077	long non-coding RNA:CR44077
3.45761	1	chr2L	4054196	4054473	intron (NM_001273084, intron 2 of 8)	intron (NM_001273084, intron 2 of 8)	21618	NR_124062	19835330		NR_124062	asRNA:CR44984	CR44984|Dmel\CR44984	antisense RNA:CR44984
3.45618	1	chr3L	19636594	19637718	TTS (NM_140881)	TTS (NM_140881)	-1373	NM_176363	40143	Dm.12913	NM_140880	wnd	CG8789|DLK|DLK/ZPK|Dmel\CG8789|MAPKKK|Wnd|Wnd/DLK	wallenda
3.45425	1	chr3R	25247399	25247692	promoter-TSS (NR_163215)	promoter-TSS (NR_163215)	-31	NM_143102	43039	Dm.20253	NM_143102	RpS27	CG10423|Dmel\CG10423|Q9VBU9_DROME|Rp S27|anon-EST:Posey295	Ribosomal protein S27
3.45354	1	chr3R	11354425	11355094	non-coding (NR_133376, exon 1 of 1)	non-coding (NR_133376, exon 1 of 1)	411	NR_133376	26067330		NR_133376	lncRNA:CR46009	CR46009|Dmel\CR46009	long non-coding RNA:CR46009
3.453	1	chr3L	22877951	22878348	promoter-TSS (NM_141170)	promoter-TSS (NM_141170)	35	NM_141169	40508	Dm.6422	NM_141169	Chro	CG10712|CHRIZ|CHRIZ/CHRO|CHRO|CHRO/CHRIZ|Chiz|Chr|Chriz|Chro(Chriz)|Dmel\CG10712|anon-EST:fe2E3|chro	Chromator
3.4503	0	chr3R	5096610	5096860	Intergenic	Intergenic	-9663	NM_001259993	40616	Dm.24160	NM_079507	corto	7128|CG2530|CP-1|Ccf|Corto|Dmel\CG2530|anon-WO02059370.59|ccf|l(3)07128|l(3)neo31|l(3)neo32	corto
3.44759	0	chr3R	19354271	19354637	3' UTR (NM_001260265, exon 2 of 2)	3' UTR (NM_001260265, exon 2 of 2)	403	NM_001260265	12798476	Dm.37372	NM_001260265	CG43203	CG42793|Dmel\CG43203|noncoding_17732	uncharacterized protein
3.44548	1	chr2R	19142535	19143302	intron (NM_001014536, intron 2 of 10)	intron (NM_001014536, intron 2 of 10)	1286	NM_001014536	37201	Dm.14700	NM_166329	ena	CG15112|Dmel\CG15112|ENA/VASP|Ena|Enb|VASP|Vasp|enb|l(2)02029	enabled
3.44521	1	chr3L	908398	908802	promoter-TSS (NM_080044)	promoter-TSS (NM_080044)	-512	NM_080044	44786	Dm.1818	NM_080044	nerfin-1	CG13906|Dmel\CG13906|Nerfin|Nerfin-1|nerfin	nervous fingers 1
3.44373	1	chr2R	10417883	10418418	promoter-TSS (NM_078959)	promoter-TSS (NM_078959)	-568	NM_078959	36098	Dm.14039	NM_078959	Prx2540-2	CG11765|DPx-2540-2|DPx2540|Dmel\CG11765|Prx2540	Peroxiredoxin 2540-2
3.44242	0	chr2R	24969653	24970196	promoter-TSS (NM_206219)	promoter-TSS (NM_206219)	113	NM_138145	37996	Dm.1584	NM_138145	CG3776	DmP29|Dmel\CG3776|EP(2)0835|Jhebp29|P29	uncharacterized protein
3.4412	1	chr2R	15898061	15898343	intron (NM_001103863, intron 1 of 19)	intron (NM_001103863, intron 1 of 19)	-1775	NM_206124	2768844	Dm.34227	NM_206124	CG33463	Dmel\CG33463	uncharacterized protein
3.43913	1	chr3R	6903435	6903841	non-coding (NR_125091, exon 2 of 2)	non-coding (NR_125091, exon 2 of 2)	1044	NR_125091	19835097		NR_125091	lncRNA:CR43252	CG43252|CR43252|Dmel\CR43252	long non-coding RNA:CR43252
3.43345	0	chr2R	24197690	24197988	promoter-TSS (NM_138052)	promoter-TSS (NM_138052)	15	NM_138052	37876	Dm.1982	NM_138052	CG3356	Dmel\CG3356	uncharacterized protein
3.43162	0	chr2R	10056269	10056632	promoter-TSS (NM_136704)	promoter-TSS (NM_136704)	-376	NM_136704	36048	Dm.19893	NM_136704	magu	CG2264|CT7504|Dmel\CG2264|PENT|Pent|pent	magu
3.43047	1	chr2L	12543376	12543867	intron (NR_037735, intron 1 of 1)	intron (NR_037735, intron 1 of 1)	445	NR_037735	10178872		NR_037735	lncRNA:CR42746	CR42746|Dmel\CR42746	long non-coding RNA:CR42746
3.43047	1	chr3L	15517846	15518070	promoter-TSS (NM_140514)	promoter-TSS (NM_140514)	503	NM_079362	39677	Dm.2763	NM_079362	mex1	CG7936|Dmel\CG7936	midgut expression 1
3.42674	1	chr2R	24174248	24174618	promoter-TSS (NM_080381)	promoter-TSS (NM_080381)	8	NM_080380	37872	Dm.5214	NM_080380	mRpS17	CG4326|Dmel\CG4326|MRP-S17	mitochondrial ribosomal protein S17
3.42527	1	chr4	58900	59222	intron (NR_073611, intron 2 of 3)	intron (NR_073611, intron 2 of 3)	-2020	NM_001258473	43767	Dm.3166	NM_079878	ci	CG2125|CI|CID|Ce|Ci|Ci/GLI|Ci/Gli|Ci155|CiD|Ci[D]|Dmel\CG2125|Gli|Siah|ci-D|ci155|ciD|ci[D]|d Ci|l(4)102ABc|l(4)13|l(4)17	cubitus interruptus
3.42527	1	chrX	2134077	2134348	intron (NM_001297874, intron 1 of 4)	intron (NM_001297874, intron 1 of 4)	2410	NM_057523	31181	Dm.5733	NM_057523	ph-p	CG18412|CG18414|Dmel\CG18412|EG:87B1.5|PH|PH-p|PHP|Ph|Ph-p|PhP|dPh|ph|ph-P|ph-proximal|ph[P]|ph[p]|phm|php	polyhomeotic proximal
3.42527	1	chr3L	3785122	3785375	intron (NM_001104024, intron 1 of 10)	intron (NM_001104024, intron 1 of 10)	2712	NM_168038	38438	Dm.6508	NM_168037	CG32264	CG10857|CG10860|CG12604|CG14978|Dmel\CG32264	uncharacterized protein
3.42527	1	chrX	5770934	5771293	promoter-TSS (NM_132031)	promoter-TSS (NM_132031)	-333	NM_132031	31503	Dm.13254	NM_132031	CG3097	Dmel\CG3097	uncharacterized protein
3.42527	1	chrX	8906890	8907139	promoter-TSS (NM_167171)	promoter-TSS (NM_167171)	-54	NM_001201635	31826	Dm.5516	NM_078537	rdgA	CG10966|CG12660|CG15352|CG34344|CG42667|DGK|DGK2|Dmel\CG42667|Dmel_CG10966|Dmel_CG12660|Dmel_CG15352|Dmel_CG34344|RDGA|RdgA|dDGK2|dgk-5|x35	retinal degeneration A
3.42527	0	chr2R	10547897	10548406	promoter-TSS (NR_133110)	promoter-TSS (NR_133110)	-891	NR_133110	26067584		NR_133110	lncRNA:acal	CR46278|Dmel\CR46278|acal	long non-coding RNA:acal
3.42527	0	chr2R	10548574	10548787	Intergenic	Intergenic	-1420	NR_133110	26067584		NR_133110	lncRNA:acal	CR46278|Dmel\CR46278|acal	long non-coding RNA:acal
3.42527	1	chrX	12012112	12012533	promoter-TSS (NM_001316624)	promoter-TSS (NM_001316624)	-55	NM_167314	32165	Dm.3430	NM_132547	regucalcin	CG1803|Dmel\CG1803|Regucalcin|T1	regucalcin
3.42527	1	chrX	17802086	17802396	intron (NM_078665, intron 1 of 3)	intron (NM_078665, intron 1 of 3)	11231	NM_078665	32758	Dm.2729	NM_078665	OdsH	CG6352|Dmel\CG6352|OdsH[mel]|Odsh|odsH|odsh	Ods-site homeobox
3.4231	0	chrX	22273772	22274331	Intergenic	Intergenic	22425	NM_001110620	5740411	Dm.35205	NM_001110620	CG41562	Dmel\CG41562	uncharacterized protein
3.42294	1	chr3L	15233228	15233496	Intergenic	Intergenic	-2257	NM_080018	44497	Dm.3403	NM_080018	Tollo	CG6890|CT21344|Dmel\CG6890|TOLL 8|Tl-8|Toll-8|Toll8|dTLR8|dToll8|toll|tollo|tollo/toll-8	tollo
3.41815	1	chr3R	6983689	6984045	intron (NM_206446, intron 1 of 6)	intron (NM_206446, intron 1 of 6)	15361	NM_206450	40835	Dm.3803	NM_206444	Antp	3.4|ANT-C|ANT-P|ANTC|ANTP|Ant|AntP|AntP1|Antp P1|Antp P2|Antp1|Aus|BG:DS07700.1|CG1028|DMANTPE1|DRO15DC96Z|DmAntp|Dmel\CG1028|Hu|Ns|Scx|antp|l(3)84Ba	Antennapedia
3.41815	0	chr3L	22147675	22147996	intron (NM_001275275, intron 1 of 10)	intron (NM_001275275, intron 1 of 10)	11745	NM_001275275	40453	Dm.2994	NM_168948	olf413	CG12673|CG14461|CG7495|CR33185|Dmel\CG12673|Olf413	olf413
3.41791	0	chr2L	5422967	5423384	Intergenic	Intergenic	-8667	NR_073723	14462703		NR_073723	lncRNA:CR43713	CR43713|Dmel\CR43713|lincRNA.47	long non-coding RNA:CR43713
3.41765	0	chr3R	19628090	19628422	promoter-TSS (NM_169866)	promoter-TSS (NM_169866)	-498	NM_169866	42339	Dm.12955	NM_142562	CG6231	Dmel\CG6231	uncharacterized protein
3.41519	1	chr3R	7124420	7124747	promoter-TSS (NM_169171)	promoter-TSS (NM_169171)	35	NM_141437	40851	Dm.20767	NM_141437	CG10098	Dmel\CG10098	uncharacterized protein
3.41029	0	chr3L	1413911	1414319	intron (NM_001274324, intron 3 of 7)	CpG	-2116	NM_138263	38164	Dm.5603	NM_138263	FucTD	CG9169|Dmel\CG9169	alpha1,3-fucosyltransferase D
3.40964	1	chr3L	15234342	15234831	Intergenic	Intergenic	-1033	NM_080018	44497	Dm.3403	NM_080018	Tollo	CG6890|CT21344|Dmel\CG6890|TOLL 8|Tl-8|Toll-8|Toll8|dTLR8|dToll8|toll|tollo|tollo/toll-8	tollo
3.408	0	chr2R	20178884	20179227	Intergenic	Intergenic	28372	NR_124648	19835466		NR_124648	lncRNA:CR45229	CR45229|Dmel\CR45229	long non-coding RNA:CR45229
3.40768	0	chr3L	18234031	18234362	TTS (NR_133264)	TTS (NR_133264)	564	NR_133264	26067264		NR_133264	lncRNA:CR45937	CR45937|Dmel\CR45937|lincRNA.600	long non-coding RNA:CR45937
3.40694	1	chr2R	11970557	11970960	promoter-TSS (NM_165856)	promoter-TSS (NM_165856)	72	NM_136872	36278	Dm.4505	NM_136872	ADD1	BEST:LD29214|CG8290|Dmel\CG8290|LD29214|dADD1|dAdd1|dadd1	ADD domain-containing protein 1
3.40565	1	chr2L	7811714	7812034	intron (NM_057270, intron 1 of 4)	intron (NM_057270, intron 1 of 4)	436	NM_057270	34068		NM_057270	LanB1	BcDNA:LD21794|CG7123|CT22015|Dmel\CG7123|EP-600|LM-B1/beta|LMbeta1|Lam-B1|LamB1|Lambeta|Lan B1|LanB|beta1|lamB1|laminin|mspl	LanB1
3.40406	1	chr3L	18138357	18138597	promoter-TSS (NM_080241)	promoter-TSS (NM_080241)	-925	NM_080241	50263	Dm.3391	NM_080241	geko	BcDNA:RE30284|CG13695|CG13696|CT33153|Dmel\CG13695|Geko|gk	geko
3.39998	1	chr2L	8875724	8876148	Intergenic	CpG	8061	NR_144653	19835174		NR_144653	lncRNA:CR44414	CR44414|Dmel\CR44414|lincRNA.81	long non-coding RNA:CR44414
3.39998	1	chr2R	22515565	22516419	intron (NM_001103947, intron 11 of 12)	intron (NM_001103947, intron 11 of 12)	-1893	NM_001274206	37573	Dm.3051	NM_166535	px	CG4444|Dmel\CG4444|l(2)k08134|l(2)k08316	plexus
3.39661	1	chr3R	27238876	27239268	promoter-TSS (NM_001316619)	promoter-TSS (NM_001316619)	13	NM_170324	43277	Dm.3768	NM_143288	CG31064	CG14261|CG6001|Dmel\CG31064|RUFY1	uncharacterized protein
3.39611	1	chr2L	19444658	19445258	promoter-TSS (NM_057991)	promoter-TSS (NM_057991)	-90	NM_001273649	35223	Dm.3220	NM_057364	RanGAP	CG9999|CT28175|Dmel\CG9999|RGP1_DROME|Ran|RanGap|RanGap1|Rangap|SD|Scl|Sd|Sd-RanGAP|Sd-RanGap|dRanGAP|ranGAP|ranGap|rangap	Ran GTPase activating protein
3.39402	1	chr3L	17999529	18000080	promoter-TSS (NM_168756)	promoter-TSS (NM_168756)	17	NM_168756	39999	Dm.21411	NM_079409	Eip75B	57B|75B|BcDNA:GM02640|CG8127|DmE75|DmE75A|DmE75B|Dmel\CG8127|E75|E75-C|E75A|E75B|E75C|EP1121b|EiP75|Eip75|Eip75 A|Eip75A|Mgn00274|NR1D3|Rev-Erb|anon-WO0172774.31|anon-WO0172774.32|dE75|eip75B|l(3)07041|l(3)j11A6|l(3)j12E8|l(3)j3A6|l(3)j5E1|l(3)neo25	Ecdysone-induced protein 75B
3.39364	1	chr3L	5366316	5366585	promoter-TSS (NM_168117)	promoter-TSS (NM_168117)	-5	NM_139703	38614	Dm.18872	NM_139703	Membrin	BcDNA:SD22572|CG4780|Dmel\CG4780|Memb|SNARE/membrin|membrin	membrin
3.39097	1	chr2R	21501939	21502199	promoter-TSS (NM_206194)	promoter-TSS (NM_206194)	-28	NM_206190	37451	Dm.20433	NM_079080	MESK2	BcDNA:GH12032|BcDNA:LD27504|BcDNA:RH10174|CG15668|CG15669|Dmel\CG15669|Mesk2|l(2)01467|mesk2	Misexpression suppressor of KSR 2
3.3878	1	chr3R	30781891	30782284	intron (NR_125303, intron 2 of 3)	intron (NR_125303, intron 2 of 3)	-1171	NM_170523	43650	Dm.4708	NM_057502	zfh1	CG1322|Dmel\CG1322|ZFH-1|ZFH1|Zfh-1|Zfh1|Zfh1a|l(3)00865|zfh-1|zfl-1|zhf1	Zn finger homeodomain 1
3.38751	1	chr3L	681693	682329	promoter-TSS (NM_001274289)	promoter-TSS (NM_001274289)	50	NM_001274289	38081	Dm.13583	NM_138205	CG3386	Dmel\CG3386	uncharacterized protein
3.38299	1	chr3R	21643644	21644829	intron (NM_001300526, intron 2 of 7)	intron (NM_001300526, intron 2 of 7)	-2065	NR_133433	26067375		NR_133433	lncRNA:CR46057	CR46057|Dmel\CR46057	long non-coding RNA:CR46057
3.38287	1	chr2L	21618620	21619091	promoter-TSS (NM_165387)	promoter-TSS (NM_165387)	-81	NM_136271	35417	Dm.7383	NM_136271	CG2201	Dmel\CG2201	uncharacterized protein
3.38233	1	chr3R	15669510	15670048	intron (NM_001275680, intron 1 of 4)	intron (NM_001275680, intron 1 of 4)	1801	NR_074016	14462477		NR_074016	lncRNA:CR43849	CR43849|Dmel\CR43849	long non-coding RNA:CR43849
3.38123	0	chr3R	17805058	17805354	promoter-TSS (NM_142402)	promoter-TSS (NM_142402)	43	NM_142402	42143	Dm.12904	NM_142402	CG17802	Dmel\CG17802	uncharacterized protein
3.37875	1	chr3L	21011070	21011700	intron (NM_001275205, intron 3 of 12)	intron (NM_001275205, intron 3 of 12)	-4865	NR_048303	12798435		NR_048303	scaRNA:PsiU6-40	CR43601|Dmel\CR43601|pugU6-40|snoRNA:skd-a	small Cajal body-specific RNA : PsiU6-40
3.3626	0	chr2R	9401687	9402047	TTS (NM_001259294)	TTS (NM_001259294)	-1538	NM_001032225	3772288	Dm.6564	NM_001032225	CG33774	BcDNA:GM20929|Dm_2R:21419|Dmel\CG33774	uncharacterized protein
3.36047	0	chr3L	21635261	21635822	exon (NM_168929, exon 1 of 3)	exon (NM_168929, exon 1 of 3)	236	NM_168929	40404	Dm.15066	NM_168929	ORMDL	CG14577|Dmel\CG14577	ORMDL
3.35565	0	chr3L	14420994	14421302	non-coding (NR_133238, exon 1 of 1)	non-coding (NR_133238, exon 1 of 1)	146	NR_133238	26067351		NR_133238	lncRNA:CR46032	CR46032|Dmel\CR46032	long non-coding RNA:CR46032
3.35537	1	chrX	7336977	7337619	promoter-TSS (NM_206638)	promoter-TSS (NM_206638)	-54	NM_001272380	31669	Dm.2943	NM_078515	CBP	BcDNA.GH12350|BcDNA:GH12350|CG1435|Dmel\CG1435|cbp|dCBP	sarcoplasmic calcium-binding protein
3.35537	1	chr3L	11343472	11343726	Intergenic	Intergenic	1517	NR_124886	19835745		NR_124886	lncRNA:CR45250	CR45250|Dmel\CR45250	long non-coding RNA:CR45250
3.35537	1	chrX	12578886	12579141	intron (NM_001144720, intron 1 of 3)	CpG	4180	NM_001272557	32205	Dm.21409	NM_132581	Pits	BEST:RE18684|BcDNA:RE48052|CG11138|CG1855|Dmel\CG11138|EP(X)1313|RE18684|pits	Protein interacting with Ttk69 and Sin3A
3.35537	0	chr3L	14364859	14365216	intron (NM_001274907, intron 4 of 4)	intron (NM_001274907, intron 4 of 4)	4670	NM_001104135	39579	Dm.27141	NM_001104135	CG13481	Dmel\CG13481	uncharacterized protein
3.35537	1	chrX	18534194	18534459	promoter-TSS (NM_176758)	promoter-TSS (NM_176758)	-337	NM_167625	32846	Dm.2877	NM_078678	Bx	Bd|CG10548|CG15048|CG44425|CG6500|DLMO|Dlmo|Dmel\CG44425|Dmel_CG15048|Dmel_CG6500|LMO|Lmo|Ptd|Rho|beadex/dLMO|bx|dLMO|dLmo|dlmo|dttg|fliH|hdp|hdp-a|hld	Beadex
3.35537	1	chrX	18976955	18977207	intron (NM_001272768, intron 2 of 6)	intron (NM_001272768, intron 2 of 6)	46722	NM_001298493	32889	Dm.4349	NM_133114	CG43759	CG12527|CG14188|CG32541|CG42506|Dmel\CG43759|Dmel_CG32541|Dmel_CG42506|EP(X)1644|LD15404	uncharacterized protein
3.35537	1	chrX	19764434	19764753	intron (NM_001298536, intron 1 of 5)	intron (NM_001298536, intron 1 of 5)	281	NM_001298536	32993	Dm.31109	NM_134511	CG12702	Dmel\CG12702|lincRNA.1023	uncharacterized protein
3.35537	0	chrX	22387848	22388111	Intergenic	Intergenic	-56248	NM_001298593	33128	Dm.17217	NM_134614	CG14621	Dmel\CG14621|Slc35e1|lincRNA.1043	uncharacterized protein
3.35453	0	chrX	18101181	18101466	promoter-TSS (NM_133040)	promoter-TSS (NM_133040)	-9	NM_133040	32791	Dm.17327	NM_133040	Mvb12	CG7192|Dmel\CG7192	Multivesicular body subunit 12
3.35367	0	chr3L	14136960	14137191	Intergenic	Intergenic	-1973	NR_133237	26067215		NR_133237	lncRNA:CR45887	CR45887|Dmel\CR45887	long non-coding RNA:CR45887
3.3479	1	chr3L	11092773	11093143	TTS (NM_140176)	TTS (NM_140176)	235	NM_001274768	39241	Dm.3098	NM_140175	JIL-1	2Ab17|CG6297|Dmel\CG6297|IL-1|JIL|JIL1|Jil-1|Jil1|MSK|MSK1|Su(var)3-1|Su(var)3-103|Su-var(3)1|Su-var(3)103|anon-WO0118547.379|mAb2A	JIL-1 kinase
3.34743	1	chr2L	9567423	9568404	promoter-TSS (NM_164859)	promoter-TSS (NM_164859)	872	NR_073748	14462732		NR_073748	lncRNA:CR44149	CR44149|Dmel\CR44149|lincRNA.91	long non-coding RNA:CR44149
3.34707	1	chrX	19636915	19637165	5' UTR (NM_001272791, exon 1 of 12)	5' UTR (NM_001272791, exon 1 of 12)	1329	NM_001272791	32965	Dm.11278	NM_134490	e(y)3	CG12238|Dmel\CG12238|SAYP|e(y)[3]|l(1)G0084|l(1)G0266|l(1)G0283|l(1)G0381|l(1)G0409|sayp	enhancer of yellow 3
3.34247	1	chrX	6986743	6987053	exon (NM_132145, exon 1 of 1)	exon (NM_132145, exon 1 of 1)	412	NM_132145	31644	Dm.5368	NM_132145	bou	BcDNA:RE28342|CG14430|Dmel\CG14430|JNXL4|jnL4|l(1)6Ea|l(1)jnL4	boudin
3.34232	1	chr3L	5771261	5771908	exon (NM_168135, exon 1 of 3)	exon (NM_168135, exon 1 of 3)	364	NM_168134	38648	Dm.6825	NM_139729	scny	2331|CG5505|Dmel\CG5505|Q9VRP5|Scny|USP36|Usp36|anon-WO0118547.247|dUSP36|dUsp36|et|l(3)02331|mule|usp36	scrawny
3.34059	1	chr3R	16869303	16869785	intron (NR_048412, intron 3 of 6)	intron (NR_048412, intron 3 of 6)	-13202	NR_048417	12798432		NR_048417	mir-iab-8	CR42997|Dmel\CR42997|MIR-iab-4as|MiR-iab8|dme-iab-8|dme-miR-iab-8|dme-mir-iab-8|iab-8|iab-8 miRNA|miR-iab-4AS|miR-iab-4as|miR-iab-8|miR-iab-8-5p|miR-iab8|miR-iab8-3p|miR-iab8-5p|mir-iab-4as|mir-iab-4as-5p|mir-iab8	mir-iab-8 stem loop
3.33578	1	chr2L	15480541	15481496	Intergenic	Intergenic	-2758	NM_057384	34908	Dm.3035	NM_057384	sna	BG:DS01845.1|CG3956|Dmel\CG3956|SNA|SNAIL|Sco|Sna|br28|br29|l(2)35Db|l(2)br28|l(2)br29|l(3)br28|l35Db|sn	snail
3.334	0	chr3L	21196645	21196901	promoter-TSS (NM_168885)	promoter-TSS (NM_168885)	-4	NM_168885	40336	Dm.20129	NM_168884	park	AAN12155.1|CG10523|Dmel\CG10523|Dpark|PARK|PARKIN|PK|Park|Parkin|SD01679|dParkin|dpark|dpk|park1|pk	parkin
3.33331	1	chr2L	20798296	20798800	intron (NM_165344, intron 1 of 2)	intron (NM_165344, intron 1 of 2)	833	NM_165344	35344	Dm.7117	NM_136215	CG9328	38E.22|BEST:LD01639|BcDNA:SD01241|Dmel\CG9328|LD01639	uncharacterized protein
3.32628	1	chr3L	20771377	20771599	promoter-TSS (NM_168869)	promoter-TSS (NM_168869)	19	NM_001275192	40291	Dm.5899	NM_140993	CG4042	Dmel\CG4042	uncharacterized protein
3.32264	1	chr2R	19455911	19456359	promoter-TSS (NM_206179)	promoter-TSS (NM_206179)	-35	NM_206172	2768852	Dm.2222	NM_206171	par-1	27C1|BcDNA:RH48823|CG11960|CG16701|CG30131|CG30132|CG8201|DPAR-1|DPar1|Dmel\CG8201|EMK|MARK|PAR-1|PAR1|Par-1|Par1|anon-WO0210402.19|dMARK|dPAR-1|dPAR1|dPar-1|dPar1|l(2)27C1|l(2)k06323|par1	par-1
3.31739	1	chrX	7320368	7320962	intron (NM_132162, intron 5 of 5)	intron (NM_132162, intron 5 of 5)	3105	NM_132162	31666	Dm.33486	NM_132162	Atg5	ATG5|CG1643|DmAtg5|Dmel\CG1643|atg5	Autophagy-related 5
3.31675	1	chr2L	15323300	15323726	Intergenic	Intergenic	-4612	NM_078850	34902	Dm.23880	NM_078850	nht	BG:DS07851.6|CG15259|DS07851.6|Dmel\CG15259|Nht|TAF4|TFIID|dTAF4L|dTAF[[II]]110|dmTAF4b	no hitter
3.31264	0	chrX	2180668	2181000	promoter-TSS (NR_123777)	promoter-TSS (NR_123777)	-18	NR_123777	19835588		NR_123777	asRNA:CR44690	CR44690|Dmel\CR44690	antisense RNA:CR44690
3.30931	0	chr3L	4623186	4623468	TTS (NM_168098)	TTS (NM_168098)	2108	NM_168098	317936		NM_168098	CG32246	Dmel\CG32246	uncharacterized protein
3.30692	1	chr2R	20040007	20040608	Intergenic	Intergenic	-17788	NR_124642	19835850		NR_124642	lncRNA:CR44631	CR44631|Dmel\CR44631	long non-coding RNA:CR44631
3.30585	1	chr3L	16472916	16473843	intron (NM_079383, intron 1 of 3)	intron (NM_079383, intron 1 of 3)	10271	NM_079383	39833	Dm.2987	NM_079383	aos	Aos|Argos|CG4531|DmAos|Dmel\CG4531|arg|gil|l(3)05845|l(3)05959|l(3)j5E11|l(3)rJ472|l(3)rJ812|l(3)rQ526|rlt|sty	argos
3.3044	1	chr3L	14165989	14166346	Intergenic	Intergenic	11370	NM_001274901	39570	Dm.1835	NM_079342	D	CG5893|DM10|DM23|DM33|DM36|DM63|Dachs|Dh|Dic|Dmel\CG5893|SOX70|SOX70D|SOXB2.1|SOXDP|Sox B2-1|Sox70|Sox70D|Sry-rDM10|Sry-rDM23|Sry-rDM33|Sry-rDM36|Sry-rDM63|fish|l(3)LG9|loD	Dichaete
3.30438	0	chr2R	21883929	21884242	intron (NM_137775, intron 1 of 6)	intron (NM_137775, intron 1 of 6)	773	NM_137775	5740472	Dm.32432	NM_137775	Fili	CG13487|CG34368|CG4054|CT13464|CT32855|Dmel\CG34368|Dmel_CG13487|Dmel_CG4045|Dmel_CG4054	Fish-lips
3.3021	0	chr2R	10681542	10681839	intron (NM_001201974, intron 1 of 5)	intron (NM_001201974, intron 1 of 5)	8345	NM_001201974	36125	Dm.4360	NM_165794	stan	CG11895|CT20776|Dmel\CG11895|Flam|Fmi|STAN|Stan|fmi|fmi/stan	starry night
3.3021	1	chr3R	25636652	25637154	promoter-TSS (NM_001347754)	promoter-TSS (NM_001347754)	-940	NM_143152	43093	Dm.7493	NM_143152	jigr1	CG17383|Dmel\CG17383|JIGR-1|JIGR1|bs29f05.y1|son	jing interacting gene regulatory 1
3.29983	0	chr2L	18920270	18920630	intron (NM_001299140, intron 7 of 10)	intron (NM_001299140, intron 7 of 10)	14326	NR_124373	19834994		NR_124373	lncRNA:CR44738	CR44738|Dmel\CR44738|lincRNA.191	long non-coding RNA:CR44738
3.29976	1	chr2L	5234043	5234369	intron (NM_175975, intron 2 of 3)	intron (NM_175975, intron 2 of 3)	3156	NM_175978	33753	Dm.7011	NM_175975	tkv	Atkv|Atr25D|Brk25D|Brk25D1|Brk25D2|CG14026|Dmel\CG14026|Dtfr|STK-A|TKV|TKV1|Tkv|dtfr|kv|l(2)04415|l(2)25Da|str|tkv1|tkva	thickveins
3.29858	1	chr2R	22689874	22690306	promoter-TSS (NR_124705)	promoter-TSS (NR_124705)	-405	NR_124705	19835316		NR_124705	lncRNA:CR44764	CR44764|Dmel\CR44764|lincRNA.377	long non-coding RNA:CR44764
3.29853	1	chr2L	9894186	9895123	promoter-TSS (NR_001640)	promoter-TSS (NR_001640)	-110	NR_001640	3772137		NR_001640	snoRNA:Me18S-G1620	CR32874|DmSnR56|Dm_18S.007|Dmel\CR32874|Me18S-G1620(U25)|U25snoRNA|snoRNA:U25|snoRNA:U25:30E	ncRNA
3.29496	1	chr2R	22317525	22318299	promoter-TSS (NM_001299784)	promoter-TSS (NM_001299784)	250	NM_166529	37549	Dm.6554	NM_057701	Gp150	CG5820|CT18251|Dmel\CG5820|GP150|anon-EST:fe2A1|gp150|l(2)52A|p150	Gp150
3.2882	1	chr3L	321336	321757	intron (NM_138184, intron 5 of 5)	intron (NM_138184, intron 5 of 5)	-1662	NM_080083	45374	Dm.1632	NM_080083	fwd	CG7004|Dmel\CG7004|Fwd|PI4K|PI4K3B|PI4KIIIbeta|anon-WO0118547.259	four wheel drive
3.28547	1	chr4	557041	557639	promoter-TSS (NM_166769)	promoter-TSS (NM_166769)	514	NR_073619	14462356		NR_073619	lncRNA:CR43958	CR43958|Dmel\CR43958	long non-coding RNA:CR43958
3.28547	1	chrX	693160	693840	intron (NM_001169159, intron 1 of 13)	intron (NM_001169159, intron 1 of 13)	6666	NM_057941	31017		NM_057941	sdk	BcDNA:LD22322|BcDNA:RE63453|CG5227|CT16627|Dmel\CG5227|EG:BACR19J1.1	sidekick
3.28547	0	chrX	3694154	3694413	intron (NM_001169183, intron 2 of 7)	intron (NM_001169183, intron 2 of 7)	4920	NM_001258584	31331	Dm.7389	NM_130715	Mnt	CG13316|CG2856|DmMnt|Dmel\CG13316|EG:114E2.2|MNT|Mad|Mad-3E|bHLHe43|dMad|dMnt|dmnt|mnt	Mnt
3.28547	1	chrX	4396706	4396996	intron (NR_123790, intron 3 of 4)	intron (NR_123790, intron 3 of 4)	-2811	NR_123791	19835374		NR_123790	lncRNA:CR32773	CG32773|CR32773|Dmel\CR32773	long non-coding RNA:CR32773
3.28547	1	chrX	7324981	7325301	intron (NM_132163, intron 1 of 2)	intron (NM_132163, intron 1 of 2)	927	NM_132163	31667	Dm.3611	NM_132163	Dok	CG2079|Ddok|Dmel\CG2079|l(1)G0331	Downstream of kinase
3.28547	1	chrX	13735816	13736023	promoter-TSS (NM_001272600)	promoter-TSS (NM_001272600)	-230	NM_001272600	44819	Dm.1817	NM_080046	g	AP-3delta|AP3delta|CG10986|CG11197|Dmel\CG10986|apl5|cg11197|delta|l(1)Mc19	garnet
3.28547	1	chrX	16637295	16637646	promoter-TSS (NM_167527)	promoter-TSS (NM_167527)	-56	NM_080535	43916	Dm.3059	NM_080535	Rok	CG9774|DROK|DRhk|DRok|Dmel\CG9774|Drok|ROCK|ROCK-1|ROCK1|ROCK2|ROK|ROKalpha/beta|Rhk|RhoK|Rock|Rok/ROCK|dROK|dRok|drok|rok	Rho kinase
3.28547	1	chrX	19786081	19786410	TTS (NR_123962)	TTS (NR_123962)	1911	NR_123962	19836010		NR_123962	lncRNA:CR44885	CR44885|Dmel\CR44885	long non-coding RNA:CR44885
3.28402	1	chr2L	4823799	4824325	intron (NM_001273118, intron 1 of 4)	intron (NM_001273118, intron 1 of 4)	2288	NM_135017	33681	Dm.14915	NM_135017	CG15628	Dmel\CG15628|anon-WO02059370.23	uncharacterized protein
3.28402	1	chr3L	11553399	11553765	promoter-TSS (NR_048256)	promoter-TSS (NR_048256)	-470	NM_168461	39293	Dm.33455	NM_140217	Mob2	BEST:GH06341|BcDNA:GH13236|CG11711|CG11712|DMob2|Dmel\CG11711|Dmob1|Dmob2|Mob1|MobI|dmob2|gh06341|trezor	Mob2
3.28178	1	chr2L	15333291	15333792	promoter-TSS (NM_057252)	promoter-TSS (NM_057252)	-325	NM_057252	34903	Dm.4764	NM_057252	esg	4B7|BG:DS07851.7|CG3758|Dmel\CG3758|Esg|br43|dgl|flg|l(2)07082|l(2)35Ce|l(2)4B7|l(2)br43|l(2)esg|l35Ce|shof|wiz	escargot
3.28082	1	chr3L	5869382	5869901	Intergenic	Intergenic	-1860	NM_139735	38658	Dm.857	NM_139735	CG5568	Dmel\CG5568	uncharacterized protein
3.2804	1	chr2L	18604866	18605250	promoter-TSS (NM_165256)	promoter-TSS (NM_165256)	-36	NM_136043	35111	Dm.6777	NM_136043	CG10413	Dmel\CG10413	uncharacterized protein
3.27876	1	chr2L	16263783	16264110	TTS (NM_135938)	TTS (NM_135938)	1805	NM_135938	34955	Dm.12032	NM_135938	CG4935	BG:DS02740.2|Dmel\CG4935|MET30	uncharacterized protein
3.27552	0	chr3L	8175658	8176106	promoter-TSS (NM_144350)	promoter-TSS (NM_144350)	96	NM_144350	53438	Dm.1556	NM_144350	RecQ4	CG7487|DmRECQ4|Dmel\CG7487|RECQ4|RECQL4|cg7487|dRecQ4	RecQ4 helicase
3.27494	1	chr3R	5211126	5211515	intron (NM_169025, intron 1 of 16)	intron (NM_169025, intron 1 of 16)	6136	NM_079508	40620	Dm.4251	NM_079508	cno	AF-6|CG2534|CG31537|CG42312|Canoe|Cno|Dmel\CG42312|Dmel_CG2534|Dmel_CG31537|EC3-10|anon-WO0172774.47|cno?|dlhA|lip|mis	canoe
3.27494	1	chrX	15680710	15681055	Intergenic	Intergenic	5406	NM_167455	32502	Dm.11700	NM_167455	CG12708	Dmel\CG12708	uncharacterized protein
3.27494	0	chr3L	19315668	19316548	intron (NM_079434, intron 2 of 5)	intron (NM_079434, intron 2 of 5)	-20910	NR_133278	26067367		NR_133278	asRNA:CR46048	CR46048|Dmel\CR46048|Mgn95005	antisense RNA:CR46048
3.26921	0	chr2L	7050759	7051101	exon (NM_164738, exon 1 of 4)	exon (NM_164738, exon 1 of 4)	562	NM_164738	45683	Dm.7402	NM_080765	milt	CG13777|CG31630|CG43227|Dmel\CG43227|Dmel_CG13777|Dmel_CG31630|Milt|Milton|anon-WO0153538.19|l(2)k04704	milton
3.26921	1	chr2L	17740583	17740983	intron (NM_165227, intron 3 of 23)	intron (NM_165227, intron 3 of 23)	11563	NM_001032109	35070	Dm.5768	NM_165224	CadN	B|CG7100|CT21941|Cad-N|D-cad|DN|DN-CAD|DN-CAd|DN-Cad|DN-cad|DNCad|DNcad|Dmel\CG7100|N-Cad|N-Cadh|N-cad|N-cadherin|NCAD|NCad|Ncad|S(DmcycE[JP])2.12|anon-EST:CL32|cad1|cadN|l(2)36Da|l(2)Bld|n-cad|ncad	Cadherin-N
3.2679	0	chrX	7301173	7301402	intron (NM_167124, intron 2 of 6)	CpG	-6652	NM_078514	31665	Dm.4389	NM_078514	brk	BRK|Brk|CG9653|Dm brk|Dmel\CG9653|ssg-1	brinker
3.2679	1	chr3L	12077779	12078226	intron (NM_001169959, intron 3 of 11)	intron (NM_001169959, intron 3 of 11)	3828	NM_137449	37066	Dm.3301	NM_137449	Sema5c	BEST:CK02567|BG01245|CG5661|CK02567|CT17880|Dmel\CG5661|Dsema3a|Sema 5c|Sema-3a|Sema-5C|Sema-5c|Sema3A|sema 5c|sema-5c|sema5c	Semaphorin 5c
3.26536	0	chr3L	1094385	1094703	intron (NM_001274310, intron 1 of 3)	intron (NM_001274310, intron 1 of 3)	6545	NM_001274310	38116	Dm.14837	NM_167852	bab1	BAB|BAB-1|BAB1|Bab1|CG13910|CG9097|Dmel\CG9097|anon-WO0118547.639|bab|bab-I|bric-a-brac	bric a brac 1
3.26496	1	chr3R	28585459	28585827	promoter-TSS (NR_048505)	promoter-TSS (NR_048505)	-379	NM_001300645	43383	Dm.22561	NM_079818	fkh	CG10002|Dmel\CG10002|Dmfkh|FKH|Fkh|Sebp2|dFoxA	fork head
3.26451	1	chr3R	31704804	31705073	non-coding (NR_125311, exon 1 of 1)	non-coding (NR_125311, exon 1 of 1)	560	NR_125311	19835433		NR_125311	lncRNA:CR45052	CR45052|Dmel\CR45052	long non-coding RNA:CR45052
3.26398	0	chrX	8714508	8715113	promoter-TSS (NM_132274)	promoter-TSS (NM_132274)	114	NM_001272424	31809	Dm.13440	NM_132273	CG2004	Dmel\CG2004	uncharacterized protein
3.25785	1	chr2L	16601813	16602106	promoter-TSS (NM_135957)	promoter-TSS (NM_135957)	46	NM_135957	34987	Dm.11210	NM_135957	mtgo	CG13260|CG13261|CG31738|CG42389|CG4668|CT15043|CT15049|Dmel\CG42389|Dmel_CG13260|Dmel_CG31738|anon-EST:Liang-1.16|clone 1.16	miles to go
3.25785	1	chr3L	22399281	22400448	intron (NR_133305, intron 1 of 1)	intron (NR_133305, intron 1 of 1)	7683	NR_133305	26067289		NR_133305	lncRNA:CR45962	CR45962|Dmel\CR45962	long non-coding RNA:CR45962
3.25764	1	chr2R	20051541	20052527	Intergenic	Intergenic	-6061	NR_124642	19835850		NR_124642	lncRNA:CR44631	CR44631|Dmel\CR44631	long non-coding RNA:CR44631
3.25609	1	chr3R	14326102	14326375	promoter-TSS (NM_169579)	promoter-TSS (NM_169579)	451	NM_142098	41744	Dm.18763	NM_142098	Afti	CG8538|Dmel\CG8538|dAfti	Aftiphilin
3.25508	0	chr3R	7246858	7247272	promoter-TSS (NM_141454)	promoter-TSS (NM_141454)	-25	NM_001300277	40871	Dm.1086	NM_141454	CG10053	BEST:LD41878|BEST:LD45537|Dmel\CG10053	uncharacterized protein
3.24664	1	chr2L	5055023	5055485	promoter-TSS (NM_135059)	promoter-TSS (NM_135059)	120	NM_001273153	33736	Dm.2931	NM_078755	His3.3A	CG5825|Dmel\CG5825|H3.3|H3.3A|His-3.3A|His3.3|PH3|dH3.3A	Histone H3.3A
3.24376	0	chr2L	9601929	9602341	Intergenic	Intergenic	-1263	NM_135457	34279	Dm.23863	NM_135457	CG4382	Dmel\CG4382	uncharacterized protein
3.24376	0	chr3R	31683473	31683745	Intergenic	Intergenic	-2590	NR_074070	14462531		NR_074070	lncRNA:CR44091	CR44091|Dmel\CR44091|lincRNA.915	long non-coding RNA:CR44091
3.24322	1	chr2R	9593916	9594409	intron (NM_136663, intron 1 of 3)	intron (NM_136663, intron 1 of 3)	117	NM_165685	246548	Dm.3536	NM_165685	CG30338	Dmel\CG30338	uncharacterized protein
3.24141	1	chr3R	26876482	26876796	promoter-TSS (NM_170293)	promoter-TSS (NM_170293)	9	NM_143254	43233	Dm.5470	NM_143254	CG5500	Dmel\CG5500	uncharacterized protein
3.23578	0	chr2L	20030797	20031128	intron (NM_165316, intron 1 of 4)	intron (NM_165316, intron 1 of 4)	3047	NM_165316	35286	Dm.5706	NM_165316	sNPF	38B.2|CG13968|Dmel\CG13968|Drm-sNPF|Drm-sNPF-1|Drm-sNPF-2|Drm-sNPF-3|Drm-sNPF-4|Drm-sNPF-AP1|LRLRFamide|SNPF|lrlrfa|s-NPF|sNPF-1|sNPF-1[4-11]|sNPF-2|sNPF-2[12-19]|sNPF-2s|sNPF-3|sNPF-4|sNPF1|sNPF1[1-11]|sNPF1[4-11|sNPF2[12-19]|sNPF3|short NPF|snpf	short neuropeptide F precursor
3.23465	1	chr2R	14815240	14815511	Intergenic	Intergenic	4612	NM_137148	36649	Dm.628	NM_137148	Pgm2b	CG10202|Dmel\CG10202|anon-WO0140519.148	Phosphoglucomutase 2b
3.23398	0	chr3L	13442437	13442754	promoter-TSS (NM_168546)	promoter-TSS (NM_168546)	1	NM_001274872	39513	Dm.4683	NM_140393	cmb	CG10732|Dmel\CG10732|NEST:bs28e06	combover
3.23137	1	chr2L	16324796	16325015	exon (NM_205999, exon 1 of 6)	exon (NM_205999, exon 1 of 6)	515	NM_205999	34969	Dm.2150	NM_057594	cact	5848|BG:DS02740.15|CACT|CG5848|Cact|Cactus|Dmel\CG5848|Ikappa|NFkappabeta1A|cac|dip6|fs(2)ltoRN48|n(2)k17003	cactus
3.2282	1	chr2R	24402333	24402736	promoter-TSS (NM_206213)	promoter-TSS (NM_206213)	146	NM_138064	37893	Dm.10858	NM_138064	Slik	CG4527|DPlkk1|Dmel\CG4527|PLKK1|Plkk/Slik|Plkk1|SLIK|SLK|Slik1|Slk|dPlkk|dPlkk/Slik|slik|slk	Sterile20-like kinase
3.22783	1	chr3L	15315429	15315926	Intergenic	Intergenic	-4246	NR_133242	26067524		NR_133242	lncRNA:CR46213	CR46213|Dmel\CR46213|lincRNA.565	long non-coding RNA:CR46213
3.22753	1	chr3R	6912187	6912568	intron (NM_206446, intron 2 of 6)	intron (NM_206446, intron 2 of 6)	-7695	NR_125091	19835097		NR_125091	lncRNA:CR43252	CG43252|CR43252|Dmel\CR43252	long non-coding RNA:CR43252
3.22749	1	chr3R	6886151	6886566	Intergenic	Intergenic	-1080	NR_125088	19835965		NR_125088	lncRNA:CR44931	CR44931|Dmel\CR44931|lincRNA.699	long non-coding RNA:CR44931
3.22462	1	chr2L	480605	481262	intron (NM_001272901, intron 1 of 7)	intron (NM_001272901, intron 1 of 7)	-1245	NM_001272903	33224	Dm.6739	NM_134685	cbt	CG4427|Cabot|Cabut|Cbt|Dmel\CG4427|EP(2)2237|EP2237|dTIEG	cabut
3.22462	1	chr3R	5263992	5264591	promoter-TSS (NM_169037)	promoter-TSS (NM_169037)	220	NR_133327	26067124		NR_133327	lncRNA:CR45793	CR45793|Dmel\CR45793|Mgn095159	long non-coding RNA:CR45793
3.22462	0	chr2L	11967547	11968105	intron (NR_047937, intron 1 of 1)	intron (NR_047937, intron 1 of 1)	3268	NR_047940	12798160		NR_047937	lncRNA:CR43314	CR43314|Dmel\CR43314|Dmel_CR31863|pri-mir-263a	long non-coding RNA::CR43314
3.22462	1	chr2R	24580254	24580658	promoter-TSS (NM_166677)	promoter-TSS (NM_166677)	-629	NM_138093	37928	Dm.5627	NM_138093	CG4681	Dmel\CG4681|anon-WO0140519.29	uncharacterized protein
3.22424	1	chr2L	12632470	12633124	intron (NM_001259078, intron 2 of 2)	intron (NM_001259078, intron 2 of 2)	13559	NM_001259079	34667	Dm.14720	NM_135730	Ref2	CG17031|Dmel\CG17031|REF2|cg17031|ref2	RNA and export factor binding protein 2
3.22321	0	chr3L	6825915	6826190	Intergenic	Intergenic	35894	NM_079224	38752	Dm.2556	NM_079224	vvl	CF1A|CG10037|Cf1-a|Cf1a|Cf1a/drifter|Cfla|DFR|Dfr|Dfr/Vvl|Dmel\CG10037|Drf|VVL|Vv1|Vvl|dfr|dfr-vvl|dfr/vvl|drf|prd3|sep|ut|vvl/dfr|vvl/dfr/ut	ventral veins lacking
3.22241	1	chr2L	1068342	1069194	intron (NM_164403, intron 1 of 4)	intron (NM_164403, intron 1 of 4)	9043	NM_164403	33281	Dm.251	NM_078726	S	CG4385|Dmel\CG4385|E(Raf)2B|EC2-2|EK2-2|ES2-4|EY2-4|Star/asteroid|fltr|l(2)05671|l(2)07056|l(2)21Eb|l(2)c00080|l(2)k09538|l(2)rK134|s|star	Star
3.22241	1	chr3L	19871020	19871411	promoter-TSS (NM_079448)	promoter-TSS (NM_079448)	76	NM_001275146	40169		NM_001275145	Usp32	CG8334|Dmel\CG8334|Q9VW49|USP15|usp32	Ubiquitin specific protease 32
3.22059	0	chr3L	3400804	3401164	TTS (NM_168031)	TTS (NM_168031)	6896	NR_124771	19835496		NR_124771	lncRNA:CR45737	CR45737|Dmel\CR45737	long non-coding RNA:CR45737
3.21566	1	chr3R	5038691	5039030	Intergenic	Intergenic	4165	NR_163203	39877394		NR_163203	lncRNA:CR46352	CR46352|Dmel\CR46352|TCONS_00036539	long non-coding RNA:CR46352
3.21556	1	chrX	4617429	4617649	promoter-TSS (NM_057326)	promoter-TSS (NM_057326)	-25	NM_057326	31391		NM_057326	peb	CG12212|Dmel\CG12212|EG:66A1.1|EP55|HNT|Hin|Hind|Hnt|PEB|Peb|anon-4Cg|hnd|hnt	pebbled
3.21556	1	chrX	8690106	8690398	promoter-TSS (NM_167166)	promoter-TSS (NM_167166)	-25	NM_001298095	31805	Dm.20735	NM_167166	Ppt1	CG12108|DmPpt1|Dmel\CG12108|PPT1|ppt1	Palmitoyl-protein thioesterase 1
3.21556	0	chrX	8766361	8766589	intron (NM_001272429, intron 3 of 4)	intron (NM_001272429, intron 3 of 4)	18878	NM_001272429	31813	Dm.3025	NM_132277	Lim1	BcDNA:GH04929|CG10760|CG11354|Dlim1|Dmel\CG11354|LIM1|Lim|dLim1|dlim-1|dlim1|lim1	LIM homeobox 1
3.21556	0	chrX	10219957	10220218	promoter-TSS (NM_144289)	promoter-TSS (NM_144289)	-23	NM_001298148	31953	Dm.3020	NM_132385	CG34408	BcDNA:GH09358|CG2967|CG32689|Dmel\CG34408|Dmel_CG2967|Dmel_CG32689|FBpp0111587	uncharacterized protein
3.21556	0	chrX	10344480	10344808	intron (NM_001272476, intron 3 of 3)	intron (NM_001272476, intron 3 of 3)	-3526	NR_002465	3772408	Dm.28460	NR_002465	snoRNA:U3:9B	9B U3 snoRNA|CR33662|Dm-830|Dmel\CR33662|U3 snoRNA|U3-snoRNA|chrX:10193506..10193607|snoRNA U3	ncRNA
3.21556	0	chr3L	11413941	11414372	Intergenic	Intergenic	8621	NR_124890	19834955		NR_124890	lncRNA:CR44363	CR44363|Dmel\CR44363	long non-coding RNA:CR44363
3.21556	1	chr3L	19043564	19043773	intron (NM_001275100, intron 1 of 3)	intron (NM_001275100, intron 1 of 3)	1781	NM_001275100	44843	Dm.1816	NM_080049	nkd	CG11614|CG18224|Dmel\CG11614|Nkd|naked	naked cuticle
3.21556	1	chr2R	23579611	23579918	intron (NM_166609, intron 1 of 4)	intron (NM_166609, intron 1 of 4)	-1326	NM_057832	37734	Dm.6653	NM_057831	apt	3041|Apt|CG5393|Dmel\CG5393|TDF|TDF/APT|Tdp|l(2)03041|l(2)06369|l(2)09049|l(2)59Ea|l(2)k11531|tdf	apontic
3.21359	1	chr3R	20829770	20830388	intron (NM_142661, intron 1 of 4)	CpG	501	NM_142661	42466	Dm.3123	NM_142661	AdSS	BcDNA:LD32788|CG17273|Dmel\CG17273|PURA_DROME	Adenylosuccinate Synthetase
3.21274	1	chr2L	21847383	21847808	Intergenic	Intergenic	-7499	NR_124422	19835662		NR_124422	lncRNA:CR44917	CR44917|Dmel\CR44917	long non-coding RNA:CR44917
3.21112	1	chr2L	20075125	20075535	promoter-TSS (NM_057469)	promoter-TSS (NM_057469)	128	NM_165319	35292	Dm.476	NM_165319	pr	38B.9|CG16784|Dmel\CG16784|PTPS|anon-38Bb	purple
3.20789	1	chrX	12940065	12940423	intron (NM_001103495, intron 2 of 6)	intron (NM_001103495, intron 2 of 6)	-1028	NM_001298244	32245	Dm.3314	NM_132614	fne	BEST:HL02010|BcDNA:HL02010|BcDNA:RE25290|CG4396|CR32646|Dmel\CG4396|Dmel_CR32646|FNE|Fne|MRE28|cg4396|lincRNA.985	found in neurons
3.20789	1	chr2R	15128321	15128839	promoter-TSS (NM_137169)	promoter-TSS (NM_137169)	-246	NM_001259403	36678	Dm.11696	NM_137169	chn	CG11798|Chn|Dmel\CG11798|EPIL#6|EPIL6|anon-EST:Liang-1.13|clone 1.13|l(2)02064|l(2)k04218|taco	charlatan
3.20753	1	chr3R	21478579	21479012	Intergenic	Intergenic	-3530	NM_142714	42543	Dm.10217	NM_142714	Fancm	CG7922|Dmel\CG7922|cg7922	Fanconi anemia group M helicase
3.20725	1	chr2R	19809963	19810279	Intergenic	Intergenic	-5433	NM_001202050	37271	Dm.26973	NM_137604	Obp56h	56h|CG13874|DmelObp56h|Dmel\CG13874|OBP56h	Odorant-binding protein 56h
3.20639	0	chr2L	368874	369121	Intergenic	Intergenic	-9115	NM_164382	33208	Dm.6423	NM_164382	al	A1|AL|Al|CG3935|Dmel\CG3935|L13-4|lambda13-4	aristaless
3.2043	0	chr2R	11556533	11556814	Intergenic	Intergenic	25962	NM_165844	36241	Dm.2658	NM_078977	tou	CG10897|Dm Tou|Dmel\CG10897|EP(2)0622|EP0622|EP622|TIP5|TOU|Tou|VI|anon-48Ad|gene VI	toutatis
3.20133	1	chr2L	17264038	17264465	Intergenic	Intergenic	-3517	NM_165209	35037	Dm.12527	NM_135986	beat-IIIc	BcDNA:RE14414|Beat-IIIC|Beat-IIIc|CG15138|CG6365|Dmel\CG15138|beat IIIc	beaten path IIIc
3.19982	0	chrX	8418121	8418392	intron (NM_001169230, intron 2 of 8)	intron (NM_001169230, intron 2 of 8)	-3109	NM_001272401	31773	Dm.2938	NM_078529	Trf2	CG11195|CG18009|Dmel\CG18009|TLF|TRF2|dTRF2|dTRF2L|dTRF2S|dTrf2|l(1)G0039|l(1)G0071|l(1)G0295|l(1)G0425|p79/TRF2|trf2	TATA box binding protein-related factor 2
3.19535	1	chr3L	2632601	2632885	intron (NM_167958, intron 1 of 7)	CpG	468	NM_167958	38327	Dm.11285	NM_139476	MEP-1	CG1244|Dmel\CG1244|MEP1|Q0E8J0_DROME|anon-EST:Liang-1.37|anon-WO0118547.584|clone 1.37|dMEP-1	MEP-1
3.19535	0	chr3R	24620909	24621159	exon (NM_143016, exon 4 of 6)	exon (NM_143016, exon 4 of 6)	4528	NM_079761	42933	Dm.1652	NM_079761	Syx18	CG13626|Dm Ufe1|DmSyx18|Dmel\CG13626|Syx|Ufe1/Syntaxin 18|gtx	Syntaxin 18
3.19535	0	chr3R	29541351	29541941	Intergenic	Intergenic	7010	NR_048512	12798296		NR_048512	lncRNA:CR43613	CR43613|Dmel\CR43613|lincRNA.892	long non-coding RNA:CR43613
3.19466	0	chr3R	4527620	4528008	intron (NM_001370010, intron 4 of 14)	intron (NM_001370010, intron 4 of 14)	-5434	NR_144648	318783		NR_144648	lncRNA:CR31526	CG31526|CR31526|Dmel\CR31526	long non-coding RNA:CR31526
3.19142	1	chr3R	11619047	11619383	promoter-TSS (NM_141835)	promoter-TSS (NM_141835)	691	NM_169404	41392	Dm.20930	NM_169404	Jupiter	BEST:LP05168|BcDNA:GH06373|BcDNA:LD21358|BcDNA:LD43690|BcDNA:RH53211|CG17238|CG18762|CG18763|CG31363|Dmel\CG31363|anon-EST:Liang-1.76|anon-WO0140519.173|clone 1.76|jupiter	jupiter
3.18503	0	chr2L	18693961	18694271	intron (NM_001299126, intron 1 of 3)	intron (NM_001299126, intron 1 of 3)	1310	NM_136052	35123	Dm.459	NM_136052	CG10383	Dmel\CG10383	uncharacterized protein
3.18496	0	chr2L	5245630	5245870	intron (NM_175975, intron 1 of 3)	intron (NM_175975, intron 1 of 3)	-1611	NM_175976	33753	Dm.7011	NM_175975	tkv	Atkv|Atr25D|Brk25D|Brk25D1|Brk25D2|CG14026|Dmel\CG14026|Dtfr|STK-A|TKV|TKV1|Tkv|dtfr|kv|l(2)04415|l(2)25Da|str|tkv1|tkva	thickveins
3.18405	1	chr3L	21523257	21523687	TTS (NM_141068)	TTS (NM_141068)	286	NM_168918	40386	Dm.7009	NM_141069	CG7611	Dmel\CG7611|WDR26	uncharacterized protein
3.18192	0	chr3R	19170595	19171040	TTS (NM_079679)	TTS (NM_079679)	-6183	NM_142531	42301	Dm.16716	NM_142531	CG14282	Dmel\CG14282	uncharacterized protein
3.1798	0	chr3L	5981734	5982322	Intergenic	Intergenic	1842	NR_124804	19835955		NR_124804	lncRNA:CR45439	CR45439|Dmel\CR45439	long non-coding RNA:CR45439
3.17855	1	chr2L	7056139	7056509	promoter-TSS (NM_164739)	promoter-TSS (NM_164739)	23	NM_078774	33991	Dm.2756	NM_078774	Mnn1	CG13778|CG33266|Dmel\CG13778|MEN1|Menin|Menin1|Mnn|menin|mnn1	Menin 1
3.17636	1	chrX	1517781	1518081	TTS (NM_130570)	TTS (NM_130570)	4861	NM_130570	31110	Dm.15	NM_130570	inc	CG14783|CG14784|CG32810|Dmel\CG32810|EG:196F3.2|INC|ins	insomniac
3.17619	1	chr3R	14511355	14511900	promoter-TSS (NM_142109)	promoter-TSS (NM_142109)	85	NM_001275636	41756	Dm.5609	NM_142109	HtrA2	CG8464|DmHtrA2|Dmel\CG8464|HtrA2/Omi|Omi|Omi/HtrA2|dOmi|domi|htrA2|htrA2/omi|omi	HTRA2-related serine protease
3.17458	1	chr2L	12679281	12679607	intron (NM_078834, intron 1 of 2)	intron (NM_078834, intron 1 of 2)	840	NM_078834	34673	Dm.4704	NM_078834	pdm2	CG12287|CG15486|CG15487|Dmel\CG12287|Oct-2|Oct2|Pdm|Pdm-2|Pdm2|dOct2|dPOU-28|dPOU28|dPOU28/pdm-2|dim|dpou28|miti|pdm|pdm-2	POU domain protein 2
3.17458	1	chr3R	21636787	21637519	intron (NM_001300526, intron 2 of 7)	intron (NM_001300526, intron 2 of 7)	1341	NM_169962	42550	Dm.7299	NM_079713	E2f1	CG6376|DRTF1/E2F|DmE2F-1|Dmel\CG6376|Dp|E(Sev-CycE)3A|E(var)3-93E|E(var)3-95E|E(var)93E|E2F|E2F-1|E2F1|E2f|Evar(3)164|dE2F|dE2F1|dE2f|dE2f1|de2f1|def21|drosE2F1|e2f|e2f1|l(3)07172|l(3)j3B1|l(3)j3C2|l(3)rM729	E2F transcription factor 1
3.17349	1	chr2R	11307724	11308099	promoter-TSS (NM_136827)	promoter-TSS (NM_136827)	32	NM_136827	36210	Dm.563	NM_136827	CG7745	CC8|Dmel\CG7745	uncharacterized protein
3.17182	1	chr3R	22153141	22153438	intron (NM_001043277, intron 3 of 19)	intron (NM_001043277, intron 3 of 19)	19454	NM_169997	42601	Dm.13728	NM_169997	SKIP	CG13863|CG13864|CG31163|CG5736|CG7086|CG7087|Dmel\CG31163	Shal K[+] channel interacting protein
3.16923	0	chr3L	119446	119676	Intergenic	Intergenic	5859	NR_124736	19834790		NR_124736	lncRNA:CR45401	CR45401|Dmel\CR45401	long non-coding RNA:CR45401
3.16865	1	chr2L	8300689	8301087	promoter-TSS (NM_001103651)	promoter-TSS (NM_001103651)	-142	NM_001103651	34132	Dm.7306	NM_057397	Btk29A	Btk|Btk29|Btk29a|C-src2|C-src4|CG18355|CG8049|CT2415|CT41718|DSrc28|DTec29|Dm SRC2|Dmel\CG8049|Dsrc28C|Dsrc29A|EC2-9|S13|SRC 29A|Src2|Src29A|Tec|Tec29|Tec29A|btk|btk29|btk29A|btk29a|c-src/fps|dsrc29A|fic|src-4|src2|src28C|src4|tec29	Btk family kinase at 29A
3.16824	0	chr2R	3602442	3603180	Intergenic	Intergenic	-44535	NM_001110912	5740597	Dm.37076	NM_001110912	RYa	CG40733|Dmel\CG40733|dRYamide	RYamide
3.16808	1	chr2R	10485483	10485842	promoter-TSS (NM_001299359)	promoter-TSS (NM_001299359)	-410	NM_001299359	14462577		NM_001273941	pre-lola-G	CG44025|Dmel\CG44025	pre-lola-G
3.16803	0	chr2L	18286917	18287764	Intergenic	Intergenic	-1620	NM_165248	318941		NM_165248	CG31787	Dmel\CG31787|p24	uncharacterized protein
3.16792	1	chr3L	14409764	14410435	promoter-TSS (NM_140446)	promoter-TSS (NM_140446)	-160	NM_079344	39581	Dm.2674	NM_079344	stwl	84|CG3836|Dmel\CG3836|Stwl|fs(3)02024|snw	stonewall
3.16768	1	chr2L	11225191	11225822	intron (NM_001169481, intron 2 of 8)	intron (NM_001169481, intron 2 of 8)	-9329	NR_003758	5740292		NR_003758	snoRNA:Me18S-G642	CR34664|Dmel\CR34664|Me18S-Gm642	ncRNA
3.16733	1	chr3R	15131756	15132065	promoter-TSS (NM_169609)	promoter-TSS (NM_169609)	16	NM_001202293	41817		NM_169609	CG42788	CG18442|CG31304|CG6934|CG6960|Dmel\CG42788|Dmel_CG31304|Dmel_CG6934|anon-WO0118547.79	uncharacterized protein
3.16708	1	chr2L	9992405	9992787	intron (NM_001273384, intron 4 of 4)	intron (NM_001273384, intron 4 of 4)	3976	NM_164884	318996	Dm.5569	NM_164884	CG31875	BcDNA:AT29184|CG5831|Desr|Dmel\CG31875	uncharacterized protein
3.16293	0	chr2L	5456394	5456653	Intergenic	Intergenic	-5116	NM_001273167	33770	Dm.6038	NM_135083	mid	CG6634|Dmel\CG6634|H15|H15r|H15r/nmr2|MID|Mid|Mid(H15)|TBX20|extra|los|nmr2	midline
3.16239	1	chr3L	16485450	16485758	exon (NM_176337, exon 4 of 6)	exon (NM_176337, exon 4 of 6)	-1954	NM_079383	39833	Dm.2987	NM_079383	aos	Aos|Argos|CG4531|DmAos|Dmel\CG4531|arg|gil|l(3)05845|l(3)05959|l(3)j5E11|l(3)rJ472|l(3)rJ812|l(3)rQ526|rlt|sty	argos
3.15854	0	chr2L	8281688	8283176	intron (NM_001103651, intron 5 of 12)	intron (NM_001103651, intron 5 of 12)	-4730	NM_057398	34132	Dm.7306	NM_057397	Btk29A	Btk|Btk29|Btk29a|C-src2|C-src4|CG18355|CG8049|CT2415|CT41718|DSrc28|DTec29|Dm SRC2|Dmel\CG8049|Dsrc28C|Dsrc29A|EC2-9|S13|SRC 29A|Src2|Src29A|Tec|Tec29|Tec29A|btk|btk29|btk29A|btk29a|c-src/fps|dsrc29A|fic|src-4|src2|src28C|src4|tec29	Btk family kinase at 29A
3.15683	1	chr2R	22700551	22700983	promoter-TSS (NM_166543)	promoter-TSS (NM_166543)	-172	NM_166543	37603		NM_057551	robo1	BEST:GM07780|CG13521|CT32892|D-Robo1|Dmel\CG13521|ROBO|Robo|Robo-1|Robo1|dRobo|dRobo1|robo|robo-1|robo1S|roundabout	roundabout 1
3.15642	0	chr3R	19027199	19027527	promoter-TSS (NM_142517)	promoter-TSS (NM_142517)	-5	NM_142517	42282	Dm.4656	NM_142517	NP15.6	CG6008|Dmel\CG6008|anon-WO0118547.281	NP15.6
3.15459	0	chrX	461848	462086	exon (NM_057346, exon 1 of 1)	exon (NM_057346, exon 1 of 1)	1220	NM_057346	30985	Dm.4781	NM_057346	ase	AS-C T8|AS-C T8ase|AS-T8|ASC|Ase|CG3258|Dmel\CG3258|EG:165H7.2|T1|T1A|T1a|T8|as-T8|ascT8|bHLHc28|sc/T8	asense
3.15208	1	chr2L	21309425	21309859	promoter-TSS (NM_001169565)	promoter-TSS (NM_001169565)	-153	NM_001169565	35402	Dm.3459	NM_136261	Mondo	154826_at|CG18362|ChREBP|Dmel\CG18362|Mio|anon-39Da|bHLHd12|dmondo|mio|mlx|mondo	mondo
3.15177	1	chr2R	14618637	14618880	promoter-TSS (NM_176174)	promoter-TSS (NM_176174)	-13	NM_143780	46080	Dm.3305	NM_143780	Sec61beta	CG10130|DSec61beta|Dmel\CG10130|Sec1|Sec61|Secbeta61|dSec61beta|l(2)07214|sec61b|sec61beta	Sec61 beta subunit
3.14942	1	chr2L	714954	715557	promoter-TSS (NM_078722)	promoter-TSS (NM_078722)	-272	NM_078722	33245		NM_078722	ds	CG17941|CT39575|DS|Dmel\CG17941|Ds|EP-822|cad2|dachs|l(2)01855|l(2)05142	dachsous
3.14756	1	chr3R	12128571	12128847	promoter-TSS (NM_141899)	promoter-TSS (NM_141899)	-508	NM_001260143	41472	Dm.4120	NM_141899	CG4702	4702|Dmel\CG4702	uncharacterized protein
3.14745	1	chr2L	14431268	14432261	promoter-TSS (NR_124254)	promoter-TSS (NR_124254)	-942	NR_124254	19835519		NR_124254	lncRNA:CR44732	CR44732|Dmel\CR44732|lincRNA.132	long non-coding RNA:CR44732
3.14566	0	chrX	3347552	3347981	intron (NR_123781, intron 1 of 1)	intron (NR_123781, intron 1 of 1)	634	NR_123781	19835523		NR_123781	lncRNA:CR44886	CR44886|Dmel\CR44886	long non-coding RNA:CR44886
3.14566	1	chr3L	5749722	5749990	TTS (NM_001347802)	TTS (NM_001347802)	2333	NM_079212	38643	Dm.2839	NM_079212	DnaJ-1	CG10578|DNAJ-1|DNAJ1|DROJ1|DmHsp40|Dmel\CG10578|DnaJ1|DnaJ1 64EF|DroJ1|EU3500|HSP40|HSP40/HDJ1|Hdj1|Hsp-40|Hsp40|anon-WO0140519.166|anon-WO0172774.135|dHDJ1|dHDJ1/HSP40|dHSP40|dHdj1|dhdJ1|dhdj-1|dhdj1|dnaJ-1|dnaj-1|droj1|hsp40	DnaJ-like-1
3.14566	0	chrX	9775052	9775286	Intergenic	Intergenic	-3573	NM_167201	31914	Dm.6677	NM_132352	CG1354	Dmel\CG1354	uncharacterized protein
3.14566	1	chr2L	13666100	13666342	intron (NM_001273518, intron 1 of 7)	intron (NM_001273518, intron 1 of 7)	696	NM_165048	34775	Dm.13847	NM_135822	CG18507	BG:DS01368.1|DS01368.1|Dmel\CG18507|bg:ds01368	uncharacterized protein
3.14566	1	chr3R	14283873	14284133	intron (NM_057422, intron 1 of 7)	intron (NM_057422, intron 1 of 7)	2900	NM_134281	41737	Dm.6437	NM_057421	trx	4720|4733|CG8651|DMTRXIII|Dmel\CG8651|NR0A5|R-bx|Rg-bx|TRX|TrX|Trx|Trx-G|Trx/MLL|l(3)bx[v]|l(3)j14A6|l(3)j3A2|l(3)s5452|tqrx|trx-g|trxG|trxI and trxII	trithorax
3.14566	1	chr3L	15846846	15847244	Intergenic	Intergenic	-2983	NM_168635	39727		NM_168635	meru	CG12712|CG15714|CG32150|Dmel\CG32150	meru
3.14566	0	chr2L	17287747	17288266	TTS (NM_001103701)	TTS (NM_001103701)	1766	NM_001103701	5740546		NM_001103701	CG15140	Dmel\CG15140	uncharacterized protein
3.14566	1	chr2R	19631829	19632106	promoter-TSS (NM_166368)	promoter-TSS (NM_166368)	-459	NM_001259499	37254	Dm.7773	NM_057383	sm	BcDNA:GH10856|CG9218|Dmel\CG9218|Sm|l(2)05338|smo	smooth
3.14566	1	chr3L	21490388	21490900	promoter-TSS (NM_141059)	promoter-TSS (NM_141059)	-58	NM_141059	40375	Dm.27887	NM_141059	Neu2	CG7204|Dmel\CG7204	Neuroectoderm-expressed 2
3.14566	1	chrX	22481915	22482387	promoter-TSS (NM_176776)	promoter-TSS (NM_176776)	69	NM_001298601	33136	Dm.21200	NM_176775	Cp110	CG14617|CG32501|CP110|DCP110|Dmel\CG14617	Centriolar coiled coil protein 110kDa
3.14566	1	chr3R	23300483	23300962	intron (NM_079737, intron 6 of 8)	intron (NM_079737, intron 6 of 8)	-5484	NM_001275943	42757	Dm.2370	NM_079737	pnt	0123/09|0608/07|0998/12|3520|CG17077|D-Ets-2|D-ets-2|DMPOINT1A|Dmel\CG17077|E(E2F)3D|EC3-2|EK3-2|ETS2|EY3-1|Ets|Ets1/2|Ets2|Ets58AB|Ets94F|PNT|PNT-P1|PNTP1|PNTP2|POINT|Pnt|Pnt-P1|Pnt2|PntP1|PntP2|Pointed|Pointed-P1|ets94F|l(3)07825|l(3)j1B7|l(3)s118306|png|pnt-P1|pnt-P2|pnt.P1|pntP2|pntegfr|pointed-RC|ptd	pointed
3.14558	0	chr3L	9360134	9360462	promoter-TSS (NM_206309)	promoter-TSS (NM_206309)	-18	NM_206309	39066	Dm.6403	NM_206309	Pdxk	CG34455|CG4446|Dmel\CG34455|Dmel_CG4446|dPdxk	Pyridoxal kinase
3.14515	1	chr2R	24068469	24068706	promoter-TSS (NM_001363931)	promoter-TSS (NM_001363931)	-102	NM_138035	37851	Dm.4183	NM_138035	yki	CG4005|Dmel\CG4005|YAP|YKI|Yki|yap	yorkie
3.14481	1	chr3L	15700480	15701383	Intergenic	Intergenic	-1081	NM_140544	39716	Dm.31201	NM_140544	comm2	CG7554|Dmel\CG7554	comm2
3.14471	0	chr2R	4754013	4754366	intron (NM_001042990, intron 3 of 8)	intron (NM_001042990, intron 3 of 8)	5000	NM_001042991	3355133	Dm.2175	NM_001042989	conu	BcDNA:LD04957|CG17082|CG40286|Dmel\CG17082	conundrum
3.14341	0	chr3L	8340380	8340841	promoter-TSS (NM_139954)	promoter-TSS (NM_139954)	-175	NM_139954	38943	Dm.33589	NM_139954	CG7083	Dmel\CG7083	uncharacterized protein
3.13866	0	chr3L	1370098	1370372	promoter-TSS (NM_080051)	promoter-TSS (NM_080051)	-393	NM_080051	44856	Dm.1452	NM_080051	ru	CG1214|Dmel\CG1214|Rho-3|Rho-related [62A1]|Rho3|rho-3|rho3	roughoid
3.13866	1	chrX	4446571	4447062	intron (NM_001169191, intron 2 of 7)	intron (NM_001169191, intron 2 of 7)	19681	NM_001258598	31379	Dm.1683	NM_080331	bi	BI|CG3578|Dm-OMB|Dm-omb|Dmel\CG3578|OMB|Omb|Qd|T3|TBX2|dm-omb|l(1)bi|l(1)omb|omb	bifid
3.13798	0	chrX	19258186	19258468	exon (NM_133143, exon 4 of 12)	exon (NM_133143, exon 4 of 12)	1516	NM_001298504	32919	Dm.17287	NM_133143	rictor	8002|CG8002|Dmel\CG8002|Rictor|dRICTOR|dRic|dRictor	rapamycin-insensitive companion of Tor
3.13775	1	chr2L	21628438	21628956	non-coding (NR_124415, exon 2 of 2)	non-coding (NR_124415, exon 2 of 2)	235	NR_124415	19835215		NR_124415	lncRNA:CR44993	CR44993|Dmel\CR44993	long non-coding RNA:CR44993
3.13714	1	chr3L	6977637	6978405	non-coding (NR_001944, exon 3 of 3)	non-coding (NR_001944, exon 3 of 3)	1699	NR_001944	3772463		NR_001944	lncRNA:CR32385	BcDNA:LD18889|CR32385|Dmel\CR32385|LD18889|anon-WO0118547.23	long non-coding RNA:CR32385
3.13714	0	chr3L	16745274	16746036	Intergenic	Intergenic	-9834	NM_001202191	10178787	Dm.31691	NM_001202191	CG42852	Dmel\CG42852|lincRNA.585	uncharacterized protein
3.13663	0	chr2L	18289355	18289625	TTS (NR_124356)	TTS (NR_124356)	1746	NR_124356	19834875		NR_124356	lncRNA:CR44696	CR44696|Dmel\CR44696	long non-coding RNA:CR44696
3.13638	0	chr3R	21411877	21412415	intron (NM_001275876, intron 1 of 3)	intron (NM_001275876, intron 1 of 3)	3023	NM_169959	318736	Dm.26564	NM_169959	CheB93b	CG31438|Dmel\CG31438	Chemosensory protein B 93b
3.13592	1	chr3L	19809005	19809424	exon (NM_079443, exon 5 of 6)	exon (NM_079443, exon 5 of 6)	1982	NM_079443	40160	Dm.29732	NM_079443	Kap-alpha1	CG8548|Dalpha1|Dmalpha1|Dmel\CG8548|IMPalpha1|Imp-alpha1|Impalpha1|Kap alpha1|Kapalpha1S1|Kpna1|alphaKap1|anon-WO0118547.276|imp alpha1|imp-alpha1|impalpha1|importin alpha	karyopherin alpha1
3.13287	1	chr2R	12027507	12027796	promoter-TSS (NM_165861)	promoter-TSS (NM_165861)	56	NM_138562	36285	Dm.2103	NM_138562	Mppe	11471|CG8889|Dmel\CG8889|GS11471|dMPPE|dmppe	Metallophosphoesterase
3.13219	1	chr2L	9790491	9791188	promoter-TSS (NR_156764)	promoter-TSS (NR_156764)	-43	NM_001201833	34302	Dm.11173	NM_135470	CG4036	Dmel\CG4036	uncharacterized protein
3.13219	0	chr2L	11829319	11829564	promoter-TSS (NM_058083)	promoter-TSS (NM_058083)	-36	NM_058083	34595	Dm.1948	NM_058083	esc	CG14941|Dmel\CG14941|ESC|Esc|L41867|dESC|sc	extra sexcombs
3.13174	1	chr3R	6683326	6683665	promoter-TSS (NM_079523)	promoter-TSS (NM_079523)	-950	NM_079523	40818		NM_079523	Edg84A	BG:DS00004.8|CG2345|DM-EDG84|DmelEDG84A|Dmel\CG2345|EDG-84|EDG-84A|EDG84|EDG84A|Edg84|cc1	Ecdysone-dependent gene 84A
3.12994	0	chr3R	5682506	5682749	exon (NM_141317, exon 2 of 3)	exon (NM_141317, exon 2 of 3)	2807	NM_141317	40701	Dm.11663	NM_141317	Rab23	CG2108|DmRab23|Dmel\CG2108|Q9VNG6|rab23	Rab23
3.12798	0	chr3L	17757823	17758187	promoter-TSS (NM_168746)	promoter-TSS (NM_168746)	-107	NM_168746	317898	Dm.27872	NM_168746	CG32182	Dmel\CG32182	uncharacterized protein
3.12214	1	chr3R	4867330	4867833	intron (NM_079504, intron 1 of 2)	intron (NM_079504, intron 1 of 2)	10952	NM_001300236	40606	Dm.5617	NM_141247	laf	C6|CG14660|Dmel\CG14660	labial associated factor
3.1167	0	chr2L	21193644	21194034	intron (NM_057696, intron 2 of 6)	intron (NM_057696, intron 2 of 6)	4923	NM_057696	43875		NM_057696	Ret	CG1061|CG14396|D-ret|DRET|DRet|DmHD-59|DmRet|Dmel\CG14396|Dret|HD-59|MEN2|RET|Reto|dRET|dRet|dret|ret	Ret oncogene
3.11369	1	chr2R	20050068	20050365	Intergenic	Intergenic	-7879	NR_124642	19835850		NR_124642	lncRNA:CR44631	CR44631|Dmel\CR44631	long non-coding RNA:CR44631
3.11191	1	chrX	3841763	3842223	intron (NM_130722, intron 3 of 5)	intron (NM_130722, intron 3 of 5)	-3905	NM_001103407	31339	Dm.17730	NM_130722	ec	CG2904|Dmel\CG2904|EG:EG0002.3|Ec|Q1W9Q0	echinus
3.11182	0	chr3R	24276237	24276650	promoter-TSS (NM_001275979)	promoter-TSS (NM_001275979)	183	NM_079755	42891	Dm.2997	NM_079755	Orct	CG6331|Dmel\CG6331|orct	Organic cation transporter
3.1113	1	chr2L	9416290	9416823	promoter-TSS (NM_135443)	promoter-TSS (NM_135443)	-32	NM_135443	34258	Dm.5988	NM_135443	Mco1	CG3759|Dmel\CG3759|MCO1	Multicopper oxidase 1
3.11109	1	chr2R	21041466	21041689	Intergenic	Intergenic	-11536	NR_124672	19835769		NR_124672	lncRNA:CR45148	CR45148|Dmel\CR45148|lincRNA.368	long non-coding RNA:CR45148
3.10761	1	chr3R	4453489	4454173	promoter-TSS (NM_169001)	promoter-TSS (NM_169001)	280	NR_048320	12798226		NR_048320	asRNA:CR43629	CR43629|Dmel\CR43629	antisense RNA:CR43629
3.10753	1	chr2L	597802	598371	Intergenic	Intergenic	-3401	NM_001144290	33240		NM_057601	Gsc	60Mun1|60Mun2|CG2851|D-Gsc|D-gsc|Dmel\CG2851|GSC|M72|PPH25|Pph25|gsc|l(2)05341	Goosecoid
3.10729	0	chr2L	7157583	7157910	promoter-TSS (NM_001298777)	promoter-TSS (NM_001298777)	-51	NM_001298777	33995	Dm.4699	NM_001103637	Pvf3	CG13781|CG13782|CG13783|CG31629|CG34378|CG4492|DmVEGF-3|Dmel\CG34378|Dmel_CG13783|Dmel_CG31629|PVF|PVF3|PVFs|Pvf|VEGF|VEGF27Ca|Vegf27Ca|pvf3	PDGF- and VEGF-related factor 3
3.10328	0	chr3R	22626990	22627279	promoter-TSS (NM_170033)	promoter-TSS (NM_170033)	-500	NM_170033	42672	Dm.3231	NM_170030	loco	CG17229|CG5248|Dmel\CG5248|LOCO|Loco|dLoco	locomotion defects
3.10283	1	chrX	396202	396748	exon (NM_057455, exon 1 of 1)	exon (NM_057455, exon 1 of 1)	415	NM_057455	30982	Dm.26417	NM_057455	sc	AS-C T4|AS-C T4sc|CG3827|DROACS2|Dmel\CG3827|EG:198A6.1|Hw|SC_DA|Sc|T4|T4 AS-C|ascT4|bHLHc28|l(1)1Ba|sc/T4|scalpha|scute/sisterlessB|sis b|sis-b|sisB|sisb	scute
3.10158	0	chr3L	10343862	10344133	intron (NR_133212, intron 1 of 2)	CpG	11536	NR_133212	26067327		NR_133209	lncRNA:CR46006	CR44327|CR45244|CR46006|Dmel\CR46006|Dmel_CR44327|Dmel_CR45244|pri-mir-276b_mir-276a	long non-coding RNA:CR46006
3.10158	1	chr3R	10617208	10617470	intron (NM_001014613, intron 1 of 7)	intron (NM_001014613, intron 1 of 7)	-3063	NM_057228	41273	Dm.2272	NM_057228	hth	1323/07|1422/04|CG17117|Dm-HTH|Dmel\CG17117|HTH|Hth|MEIS1|Meis1|P53|anon-EST:Liang-2.13|clone 2.13|dtl|hth1|hth2|l(3)05745|l(3)86Ca	homothorax
3.10158	0	chr3L	18850101	18850351	Intergenic	Intergenic	-2347	NR_133271	19835942		NR_133271	lncRNA:CR45388	CR45388|Dmel\CR45388|pri-mir-315	long non-coding RNA:CR45388
3.10057	1	chr3L	17475856	17476343	promoter-TSS (NM_001300165)	promoter-TSS (NM_001300165)	-123	NM_001104163	5740115	Dm.36042	NM_001104163	CG34250	Dmel\CG34250	uncharacterized protein
3.09937	1	chr3L	15136598	15137037	promoter-TSS (NM_168611)	promoter-TSS (NM_168611)	117	NM_140495	39650	Dm.11998	NM_140495	CG12316	Dmel\CG12316	uncharacterized protein
3.09649	0	chr2L	20822722	20823021	promoter-TSS (NM_001299179)	promoter-TSS (NM_001299179)	43	NM_001299179	35347	Dm.7737	NM_136218	CG9331	Dmel\CG9331	uncharacterized protein
3.0963	0	chr3L	15330401	15330942	Intergenic	Intergenic	-1575	NR_124946	19835970		NR_124946	lncRNA:CR43247	CG43247|CR43247|Dmel\CR43247|lincRNA.566	long non-coding RNA:CR43247
3.0963	1	chr2L	19815597	19815976	promoter-TSS (NR_001674)	promoter-TSS (NR_001674)	19	NR_001672	3772048	Dm.29510	NR_001672	snRNA:U2:38ABb	141B|38A U2|CR32878|D.U2-4|Dm U2-141B|Dmel\CR32878|K6|U2|U2 141B|U2 snRNA|U2-141B|U2-38ABb|U2:38ABb|U2:39AB|U2snRNA|U2snRNA40AB|chr2L:19808533..19808709|dU2|snRNA-U2-141B|snRNA1|snRNA2|snRNA:U2|snRNA:U2:40AB|snRNA[[1]]	small nuclear RNA U2 at 38AB b
3.0946	0	chr3R	18677674	18677988	promoter-TSS (NM_169831)	promoter-TSS (NM_169831)	13	NM_142485	42244		NM_142485	CG7706	Dmel\CG7706	uncharacterized protein
3.09435	1	chr3L	9855669	9856205	promoter-TSS (NM_168382)	promoter-TSS (NM_168382)	-652	NM_001274735	39158	Dm.919	NM_079290	RasGAP1	CG6721|Dmel\CG6721|FBpp0076097|GAP|GAP1|Gap|Gap 1|Gap1|Ras-GAP|RasGAP|RasGap1|gap|gap1|mip|rI533|rasGAP|sxt	Ras GTPase activating protein 1
3.09166	0	chr2L	1559723	1560045	intron (NM_001272945, intron 2 of 9)	intron (NM_001272945, intron 2 of 9)	4755	NM_001369974	33339	Dm.18437	NM_134763	haf	CG14351|CT33985|Dmel\CG14351|tartan/capricious-like	hattifattener
3.09124	1	chr2R	23978228	23978834	promoter-TSS (NM_057546)	promoter-TSS (NM_057546)	-270	NM_001299872	37822	Dm.760	NM_057546	Sox14	CG17263|CG3090|DSox-14|DSox14|DSox60B|Dmel\CG3090|Dsox-14|SOX14|SOX60B|SOXC|Sox-14|sox14	Sox box protein 14
3.09066	1	chr2R	24813664	24814223	promoter-TSS (NM_166689)	promoter-TSS (NM_166689)	-879	NM_079133	37973	Dm.7063	NM_079133	Dll	2.7|Art|Ba|BcDNA:LP01770|CG3629|DLL|Dmel\CG3629|E(Arp)|En(Arp)|dll|l(2)01092|l(2)387	Distal-less
3.09012	0	chr3R	24318233	24318529	promoter-TSS (NM_170139)	promoter-TSS (NM_170139)	38	NM_142986	42897	Dm.3011	NM_142986	Nab2	BEST:GH27517|BcDNA:LD27873|CG5720|Dmel\CG5720|DnAB2|RE28534|anon-EST:Liang-1.43|clone 1.43|dNab2	Nuclear polyadenosine RNA-binding 2
3.08961	1	chrX	796418	797035	TTS (NM_130504)	TTS (NM_130504)	3579	NM_001297832	31026	Dm.11474	NM_130504	CG16989	Dmel\CG16989|EG:34F3.4	uncharacterized protein
3.08328	1	chr3L	22176325	22177304	non-coding (NR_133301, exon 1 of 1)	non-coding (NR_133301, exon 1 of 1)	785	NR_133301	26067298		NR_133301	lncRNA:CR45971	CR45971|Dmel\CR45971	long non-coding RNA:CR45971
3.08172	1	chr2L	7043138	7043425	intron (NM_001259000, intron 1 of 4)	intron (NM_001259000, intron 1 of 4)	922	NM_001259000	45683	Dm.7402	NM_080765	milt	CG13777|CG31630|CG43227|Dmel\CG43227|Dmel_CG13777|Dmel_CG31630|Milt|Milton|anon-WO0153538.19|l(2)k04704	milton
3.08172	0	chr3R	8163646	8163852	intron (NM_169206, intron 4 of 8)	intron (NM_169206, intron 4 of 8)	17695	NM_001144554	40962	Dm.5963	NM_169206	grn	CG9656|CG9656-PA|Dmel\CG9656|GATAc|GRAIN|Gata-c|Gata2|Grn|dGATA-2|dGATAc|dGatac|gra|l(3)84Fa	grain
3.079	0	chr3R	11431464	11431978	promoter-TSS (NM_141817)	promoter-TSS (NM_141817)	-17	NM_141817	41373	Dm.1150	NM_141817	CG5276	Dmel\CG5276	uncharacterized protein
3.07899	1	chr3R	13382695	13383020	promoter-TSS (NM_169521)	promoter-TSS (NM_169521)	35	NM_169519	41646	Dm.6717	NM_142026	Droj2	CG8863|DROJ2|Dmel\CG8863|DnaJL2A|Hsp40|anon-WO0118547.404	DnaJ-like-2
3.07899	0	chr3L	15314558	15315027	Intergenic	Intergenic	-5131	NR_133242	26067524		NR_133242	lncRNA:CR46213	CR46213|Dmel\CR46213|lincRNA.565	long non-coding RNA:CR46213
3.07809	1	chr2R	11593384	11593621	promoter-TSS (NM_001273969)	promoter-TSS (NM_001273969)	-376	NM_001273969	36241	Dm.2658	NM_078977	tou	CG10897|Dm Tou|Dmel\CG10897|EP(2)0622|EP0622|EP622|TIP5|TOU|Tou|VI|anon-48Ad|gene VI	toutatis
3.07576	1	chr4	482573	482794	promoter-TSS (NM_166765)	promoter-TSS (NM_166765)	37	NM_001272126	43794	Dm.17798	NM_143667	Asator	CG11533|CK I|CKI-like|Dmel\CG11533	asator
3.07576	1	chrX	3348502	3349282	promoter-TSS (NR_123781)	promoter-TSS (NR_123781)	-492	NR_123781	19835523		NR_123781	lncRNA:CR44886	CR44886|Dmel\CR44886	long non-coding RNA:CR44886
3.07576	1	chrX	7324070	7324339	promoter-TSS (NM_132163)	promoter-TSS (NM_132163)	-10	NM_132163	31667	Dm.3611	NM_132163	Dok	CG2079|Ddok|Dmel\CG2079|l(1)G0331	Downstream of kinase
3.07576	1	chrX	7901170	7901475	promoter-TSS (NR_003731)	promoter-TSS (NR_003731)	9	NM_167136	31700	Dm.2623	NM_078518	RpS6	(Rp)S6|CG10944|DS6|Dmel\CG10944|M(1)7BC|M(1)7C|RPS6|Rp S6|Rps6|S6|air8|air[8]|anon-WO02059370.61|hen|l(1)air8|l(1)air[8]|l(1)hen|pp30|rpS6|rps6	Ribosomal protein S6
3.07576	1	chrX	8251596	8251932	promoter-TSS (NM_167152)	promoter-TSS (NM_167152)	-77	NM_078528	31762	Dm.6840	NM_078528	ND-75	CG2286|Dmel\CG2286|ND75|NDUFS1|NDUS1|NUAM	NADH dehydrogenase (ubiquinone) 75 kDa subunit
3.07576	1	chrX	10113558	10113806	TTS (NR_123853)	TTS (NR_123853)	-10665	NR_003733	5740428		NR_003733	snoRNA:Me18S-A627	CR34674|Dmel\CR34674|Me18S-Am627	ncRNA
3.07576	1	chr3R	13972192	13972531	promoter-TSS (NM_169565)	promoter-TSS (NM_169565)	-561	NM_169564	41704	Dm.10784	NM_142068	rdx	0869/09|BEST:GM07940|CG10235|CG12537|CG9924|D-SPOP|Dmel\CG12537|Dmel_CG9924|Dromel_CG9924_FBtr0082871_rdx_mORF|HIB|Hib|Rdx|SPOP|Spop|anon-WO0118547.577|hib|l(3)03477|l(3)2004|l(3)88Aa|l(3)A6|l(3)S086909|l(3)SG40|l(3)dsl-6|l(3)dsl6|l(3)j1D1|l(3)j4C7|mei-P19	roadkill
3.07576	1	chrX	17165072	17165711	intron (NM_001298435, intron 1 of 7)	intron (NM_001298435, intron 1 of 7)	5385	NM_001298435	32703	Dm.191	NM_001042818	baz	BAZ|Baz|Baz/Par-3|Baz/Par3|Bazooka|CG5055|D-Par3|D-par3|Dmel\CG5055|PAR-3|PAR3|Par-3|Par3|dPar-3|l(1)G0484|par-3|par3	bazooka
3.07576	1	chrX	17314179	17314476	promoter-TSS (NM_078662)	promoter-TSS (NM_078662)	-254	NM_078662	32723	Dm.2611	NM_078662	B-H2	B|BH2|Bar|Bar-H2|BarH|Barh2|CG5488|Dmel\CG5488|bar-h2	BarH2
3.07576	0	chrX	18106328	18106539	intron (NM_001272739, intron 7 of 7)	intron (NM_001272739, intron 7 of 7)	2780	NM_133041	32793	Dm.20678	NM_133041	CG7135	Dmel\CG7135	uncharacterized protein
3.07576	1	chr3L	18232705	18233042	Intergenic	Intergenic	1887	NR_133264	26067264		NR_133264	lncRNA:CR45937	CR45937|Dmel\CR45937|lincRNA.600	long non-coding RNA:CR45937
3.07576	1	chr2L	18898293	18898495	Intergenic	Intergenic	2100	NR_124372	19835924		NR_124372	lncRNA:CR44739	CR44739|Dmel\CR44739|lincRNA.190	long non-coding RNA:CR44739
3.07576	0	chrX	22024386	22024575	Intergenic	Intergenic	-118622	NM_001110601	5740386		NM_001110601	CG40813	Dmel\CG40813	uncharacterized protein
3.07545	1	chr3R	9029762	9030231	intron (NM_001170092, intron 1 of 2)	intron (NM_001170092, intron 1 of 2)	3735	NM_169257	41085	Dm.1114	NM_057304	neur	0328/12|0971/15|1293/09|1315/05|BEST:LD21494|CG11988|Dmel\CG11988|Neur|l(3)j6B12|l(3)j9B8|l(3)j9B9|l(3)j9C8|l(3)neo37|neu	neuralized
3.07318	1	chr2L	4366761	4367136	intron (NR_144660, intron 1 of 1)	intron (NR_144660, intron 1 of 1)	-2696	NR_144659	19834826		NR_144659	lncRNA:CR45363	CR45363|Dmel\CR45363	long non-coding RNA:CR45363
3.07314	1	chr3R	4640376	4640628	promoter-TSS (NR_163209)	promoter-TSS (NR_163209)	-498	NR_163209	39877400		NR_163209	sisRNA:CR46358	CR46358|Dmel\CR46358	stable intronic sequence RNA CR46358
3.07314	1	chr2L	5234719	5235088	intron (NM_175975, intron 2 of 3)	intron (NM_175975, intron 2 of 3)	2459	NM_175978	33753	Dm.7011	NM_175975	tkv	Atkv|Atr25D|Brk25D|Brk25D1|Brk25D2|CG14026|Dmel\CG14026|Dtfr|STK-A|TKV|TKV1|Tkv|dtfr|kv|l(2)04415|l(2)25Da|str|tkv1|tkva	thickveins
3.07292	0	chr3R	17069063	17069417	3' UTR (NM_169740, exon 7 of 7)	3' UTR (NM_169740, exon 7 of 7)	3435	NM_169742	42060	Dm.11627	NM_169742	Ns1	CG3983|Dmel\CG3983|NS1|dmNS1|ns1	Nucleostemin 1
3.07201	0	chr2L	377666	378223	promoter-TSS (NM_164382)	promoter-TSS (NM_164382)	-168	NM_164382	33208	Dm.6423	NM_164382	al	A1|AL|Al|CG3935|Dmel\CG3935|L13-4|lambda13-4	aristaless
3.07201	1	chr2L	19134896	19135579	promoter-TSS (NM_001273634)	promoter-TSS (NM_001273634)	-4	NM_001273634	35196	Dm.30851	NM_136106	l(2)37Cg	CG10685|Cg|Dmel\CG10685	lethal (2) 37Cg
3.07069	1	chr2R	17590684	17590961	promoter-TSS (NM_137393)	promoter-TSS (NM_137393)	62	NM_137392	36996	Dm.18592	NM_137392	RhoGAP54D	CG6477|Dmel\CG6477	Rho GTPase activating protein at 54D
3.06891	1	chr3R	10604470	10604744	intron (NM_001014613, intron 3 of 7)	intron (NM_001014613, intron 3 of 7)	9669	NM_057230	41273	Dm.2272	NM_057228	hth	1323/07|1422/04|CG17117|Dm-HTH|Dmel\CG17117|HTH|Hth|MEIS1|Meis1|P53|anon-EST:Liang-2.13|clone 2.13|dtl|hth1|hth2|l(3)05745|l(3)86Ca	homothorax
3.06891	0	chrX	15661372	15661713	TTS (NR_047817)	TTS (NR_047817)	-1043	NM_132822	32500	Dm.26637	NM_132822	CG8119	Dmel\CG8119	uncharacterized protein
3.06891	0	chrX	20733535	20733900	TTS (NM_001298573)	TTS (NM_001298573)	2243	NM_134562	33060	Dm.7888	NM_134562	CG1324	Dmel\CG1324|anon-WO0140519.192	uncharacterized protein
3.06843	1	chr2L	14464782	14465393	Intergenic	Intergenic	7974	NR_124256	19835600		NR_124256	lncRNA:CR44730	CR44730|Dmel\CR44730|lincRNA.133	long non-coding RNA:CR44730
3.06675	0	chr3L	15288888	15289518	Intergenic	Intergenic	-9755	NM_001104139	39660	Dm.27147	NM_001104139	Best4	CG7259|CT22395|Dmel\CG7259|dBest4|dbest4	Bestrophin 4
3.0623	1	chr3R	16254830	16255155	intron (NM_169709, intron 1 of 1)	intron (NM_169709, intron 1 of 1)	9103	NM_080257	53565	Dm.1727	NM_080257	bor	ATAD3A|Bor|CG6815|CP89BC|Dmel\CG6815|dATAD3A	belphegor
3.06175	1	chr2R	6576727	6577164	intron (NM_001103730, intron 1 of 6)	intron (NM_001103730, intron 1 of 6)	24033	NM_136370	35556	Dm.494	NM_136370	CG15233	BEST:LD11861|Dmel\CG15233	uncharacterized protein
3.06117	1	chr3L	224773	225030	3' UTR (NM_206223, exon 1 of 1)	3' UTR (NM_206223, exon 1 of 1)	795	NR_048206	10178964		NR_037746	lncRNA:CR42862	BcDNA:GH06422|CG13878|CG16971|CG32477|CR32477|CR42862|Dmel\CR42862|Dmel_CG16971|Dmel_CR32477|anon-EST:fe1H7	long non-coding RNA:CR42862
3.0609	1	chr3R	29039773	29040072	promoter-TSS (NM_143402)	promoter-TSS (NM_143402)	92	NM_001300648	43428	Dm.4053	NM_079821	Pkc98E	98F|CG1954|Dmel\CG1954|Dpkc3|Nc98F|PK-C|PKC|PKC 98F|PKC d98F|PKC-98F|PKC98C|PKC98E|PKC98e|Pkc3|dPKC98F|nPKC	Protein C kinase 98E
3.05925	1	chr2L	21053134	21053550	exon (NM_001316404, exon 2 of 6)	exon (NM_001316404, exon 2 of 6)	309	NM_078884	35368	Dm.19859	NM_078884	Itgbn	Beta[[nu]]|CG1762|CT5192|Dmel\CG1762|Fly betanu|Integrinbetanu|Itgbetanu|beta-nu|betaInt|betaInt nu|betaInt-nu|betaInt[nu]|betaV-integrin|beta[[v]]|beta[nu]-integrin|betagr;-nu|betanu|betav|intbetanu	Integrin betanu subunit
3.05562	1	chr2R	15565642	15565918	promoter-TSS (NM_137205)	promoter-TSS (NM_137205)	21	NM_137205	36725	Dm.4193	NM_137205	CG8195	Dmel\CG8195	uncharacterized protein
3.05387	1	chr3R	9349771	9350220	intron (NM_001300317, intron 2 of 5)	intron (NM_001300317, intron 2 of 5)	-4273	NR_003890	5740666		NR_003890	snoRNA:Me18S-G1358a	CR34682|Dmel\CR34682|Me18S-G1358a|Me18S-Gm1358a	ncRNA
3.05358	1	chr2L	4221434	4221738	5' UTR (NM_058149, exon 1 of 9)	5' UTR (NM_058149, exon 1 of 9)	210	NM_058149	33627	Dm.293	NM_058149	ft	79/18|CG3352|CT11259|Dm Fat|Dmel\CG3352|FT|Fat|Ft|l(2)24Da|l(2)79/18|l(2)fat|l(2)fd|l(2)ft|l(2)gd-1|l(2)gd-l|l(2)gd2|l(2)k07918	fat
3.05358	0	chr3L	16055848	16056185	intron (NM_001104144, intron 2 of 15)	intron (NM_001104144, intron 2 of 15)	4057	NM_001274990	49070	Dm.13965	NM_140573	Mbs	0573/06|0953/04|CG32156|CG5600|CG5891|DMBS|DMYPT|DMbs|Dmel\CG32156|MBS|Mypt|l(3)03802|l(3)72Dd|l(3)S005331b|l(3)S057306|l(3)S057306b|l(3)S095304|l(3)j3B4|l(3)j7A1|mbs	Myosin binding subunit
3.05358	1	chr3L	20405308	20405925	non-coding (NR_133284, exon 1 of 2)	non-coding (NR_133284, exon 1 of 2)	1346	NR_133284	26067300		NR_133283	lncRNA:CR45973	CR45973|Dmel\CR45973	long non-coding RNA:CR45973
3.05093	0	chrX	22413876	22414975	Intergenic	Intergenic	-29802	NM_001298593	33128	Dm.17217	NM_134614	CG14621	Dmel\CG14621|Slc35e1|lincRNA.1043	uncharacterized protein
3.04596	1	chr3R	14315876	14316127	promoter-TSS (NM_169577)	promoter-TSS (NM_169577)	-37	NM_169577	41743	Dm.36781	NM_142097	PR-Set7	CG3307|Dmel\CG3307|PR-SET7|PR/SET07|PRSET7|PRSet7|Pr-set-7|PrSet7|SET8|Set7|Set8|dPR-Set7|dSET8|dSet8|l(3)neo41|pr-Set7|pr-set7	PR/SET domain containing protein 7
3.04494	1	chr3L	3786495	3786863	intron (NM_001104024, intron 1 of 10)	intron (NM_001104024, intron 1 of 10)	1281	NM_168038	38438	Dm.6508	NM_168037	CG32264	CG10857|CG10860|CG12604|CG14978|Dmel\CG32264	uncharacterized protein
3.04263	1	chr3R	23986327	23986719	promoter-TSS (NM_170106)	promoter-TSS (NM_170106)	46	NM_142943	42838	Dm.12855	NM_142943	CG13603	Dmel\CG13603	uncharacterized protein
3.04263	1	chr3R	24749090	24749713	promoter-TSS (NM_079763)	promoter-TSS (NM_079763)	-330	NM_079763	42945		NM_079763	tld	CG6868|CT21278|Dmel\CG6868|TLD|Tld|Tolloid|dTld	tolloid
3.0404	1	chr3R	5039256	5039524	Intergenic	Intergenic	3635	NR_163203	39877394		NR_163203	lncRNA:CR46352	CR46352|Dmel\CR46352|TCONS_00036539	long non-coding RNA:CR46352
3.04011	1	chr3R	27581947	27582328	promoter-TSS (NM_170339)	promoter-TSS (NM_170339)	104	NM_170340	43312	Dm.7378	NM_143312	wdb	0318/07|B56-2|BEST:LD02456|BcDNA:LD34343|CG5643|Dmel\CG5643|EP3559|LD02456|PP2-AB|PP2A|PP2A-B'|PP2A[B'-2]|PP2a|WDB|Wdb|Widerborst|dB56-2|dPP2A|dPP2A-B56-2|l(3)S031807	widerborst
3.03731	1	chr2L	161513	162370	5' UTR (NM_001272875, exon 2 of 14)	5' UTR (NM_001272875, exon 2 of 14)	2909	NM_164374	44205	Dm.3450	NM_079979	spen	136/24|BcDNA:GM01870|CG18497|Dmel\CG18497|E(E2F)2A|E(Raf)2A|E(Sev-CycE)2A|EK2-9|EY2-7|En(yan[ACT])2-7|SPEN|Spen|Splitends|l(2)03350|l(2)k06805|l(2)k07612|l(2)k08102|poc|rno|spe|yip1	split ends
3.03595	0	chr3R	11230403	11230697	promoter-TSS (NM_141798)	promoter-TSS (NM_141798)	50	NM_141798	41350	Dm.13682	NM_141798	GCC88	CG10703|Dmel\CG10703|dGCC88	GRIP and coiled-coil domain containing 88 kDa
3.03576	1	chr3R	27274668	27274926	promoter-TSS (NM_170333)	promoter-TSS (NM_170333)	3	NM_001104477	43290	Dm.7864	NM_143296	CG5938	BEST:LD40095|Dmel\CG5938	uncharacterized protein
3.03461	0	chrX	23383699	23383969	Intergenic	Intergenic	-66425	NM_001144069	7354447		NM_001144069	SteXh:CG42398	CG42398|Dmel\CG42398|RR41752|StellateXh:CG42398	SteXh:CG42398
3.03437	0	chr3L	13029876	13030189	intron (NM_001043138, intron 1 of 4)	intron (NM_001043138, intron 1 of 4)	-1004	NR_124913	19834848		NR_124913	lncRNA:CR45172	CR45172|Dmel\CR45172	long non-coding RNA:CR45172
3.03151	1	chr3L	9491291	9491941	exon (NM_140069, exon 2 of 5)	exon (NM_140069, exon 2 of 5)	599	NM_140069	326183	Dm.21310	NM_140069	CG32037	CG3426|Dmel\CG32037	uncharacterized protein
3.03	1	chr3L	4252932	4253311	intron (NM_168073, intron 1 of 7)	intron (NM_168073, intron 1 of 7)	931	NM_168073	38516	Dm.2559	NM_079198	ago	Ago|CG15010|DmFbw7|Dmel\CG15010|FBXW3|FBXW7|SCF[Ago]|anon-WO0118547.345|cdc4	archipelago
3.02684	0	chr2R	11283914	11284192	promoter-TSS (NM_165814)	promoter-TSS (NM_165814)	-82	NM_165814	36199	Dm.14157	NM_165814	CG9062	Dmel\CG9062	uncharacterized protein
3.02622	0	chr3R	13862635	13862913	Intergenic	Intergenic	2321	NR_133393	26067550		NR_133393	lncRNA:CR46239	CR46239|Dmel\CR46239|lincRNA.772	long non-coding RNA:CR46239
3.02569	1	chrX	2317691	2317975	intron (NM_001103397, intron 2 of 6)	intron (NM_001103397, intron 2 of 6)	4431	NR_047740	12798098		NR_047740	lncRNA:CR34052	BP1069|CG34052|CR34052|Dmel\CR34052	long non-coding RNA:CR34052
3.02569	0	chr3R	29841517	29841819	promoter-TSS (NM_170435)	promoter-TSS (NM_170435)	11	NM_001202382	43528	Dm.4517	NM_170435	Cad99C	CA-10|CG15511|CG310034|CG31009|CG7805|CT35624|CT4930|Cad99c|DCad99C|Dm Cad99C|Dmel\CG31009|cad99C	Cadherin 99C
3.02333	0	chr3R	16482371	16482619	promoter-TSS (NM_142295)	promoter-TSS (NM_142295)	-43	NM_142295	42004	Dm.20456	NM_142295	Sdhaf3	BcDNA:RE23580|CG14898|Dmel\CG14898|Sdh7|dSdhaf3|sdh7	Succinate dehydrogenase assembly factor 3
3.01901	1	chr2L	14487068	14487653	TTS (NR_124257)	TTS (NR_124257)	1320	NR_124257	19836201		NR_124257	lncRNA:CR44731	CR44731|Dmel\CR44731	long non-coding RNA:CR44731
3.01846	1	chr2L	19337818	19338621	TTS (NM_057993)	TTS (NM_057993)	10852	NR_124381	19835692		NR_124381	lncRNA:CR45258	CR45258|Dmel\CR45258	long non-coding RNA:CR45258
3.01585	0	chrX	15673249	15673586	Intergenic	Intergenic	-2059	NM_001144727	32502	Dm.11700	NM_167455	CG12708	Dmel\CG12708	uncharacterized protein
3.01281	1	chr2R	11592307	11592639	promoter-TSS (NR_002542)	promoter-TSS (NR_002542)	653	NM_001273969	36241	Dm.2658	NM_078977	tou	CG10897|Dm Tou|Dmel\CG10897|EP(2)0622|EP0622|EP622|TIP5|TOU|Tou|VI|anon-48Ad|gene VI	toutatis
3.01278	1	chr2L	15113255	15113565	promoter-TSS (NM_057251)	promoter-TSS (NM_057251)	-70	NM_057250	34888	Dm.7818	NM_057250	stc	151662_s_at|BG:DS04929.4|BcDNA.LD22726|BcDNA:LD22726|CG3647|Cf4|Dmel\CG3647|LD22726|br33|l(2)35Cb|l(2)SH1565|l(2)SH2 1565|l(2)br33|l35Cb	shuttle craft
3.01254	0	chr2R	9423927	9424176	promoter-TSS (NM_136643)	promoter-TSS (NM_136643)	-36	NM_001273895	35969	Dm.14274	NM_136643	prel	BcDNA:LD36516|CG8806|Dmel\CG8806	preli-like
3.00988	0	chrX	6960182	6960593	intron (NM_167100, intron 1 of 2)	intron (NM_167100, intron 1 of 2)	8363	NM_167100	31638	Dm.7994	NM_167100	Setd3	CG12542|CG3042|CG32732|Dmel\CG32732|dSETD3	SET domain containing 3
3.00988	1	chr3R	13724223	13724868	intron (NM_001144575, intron 2 of 12)	intron (NM_001144575, intron 2 of 12)	-6369	NM_142052	41682	Dm.1185	NM_142052	Ubc87F	83A|AT76|BcDNA:GH25305|CG9602|Dmel\CG9602|UBC|Ubc87Fb	Ubiquitin conjugating enzyme 87F
3.00929	0	chr3L	7360966	7361299	promoter-TSS (NM_168207)	promoter-TSS (NM_168207)	571	NM_139854	38819	Dm.14937	NM_139854	Sec63	CG8583|Dmel\CG8583|anon-WO0118547.333|peg|sec63	Secretory 63
3.00929	0	chr3L	17495657	17496406	TTS (NM_168735)	TTS (NM_168735)	1151	NM_168735	317900	Dm.34002	NM_168735	edin	CG32185|Dmel\CG32185|Edin	elevated during infection
3.00585	1	chr2R	5697723	5698044	promoter-TSS (NM_136337)	promoter-TSS (NM_136337)	11	NM_136337	35507	Dm.12139	NM_136337	CG17337	Dm52|Dmel\CG17337|Y|anon-41Fb	uncharacterized protein
3.00585	1	chr2L	10439211	10439716	promoter-TSS (NM_135561)	promoter-TSS (NM_135561)	23	NM_135561	34434	Dm.23865	NM_135561	Nse4	CG13142|Dmel\CG13142	Non-SMC element 4
3.00585	1	chrX	10905589	10905833	promoter-TSS (NM_001298172)	promoter-TSS (NM_001298172)	-56	NM_001272505	32024	Dm.18602	NM_001103478	CG43901	CG11203|CG15207|Dmel\CG43901|Dmel_CG11203|Dmel_CG15207	uncharacterized protein
3.00585	1	chr2L	12545187	12545403	TTS (NR_037735)	TTS (NR_037735)	1316	NM_001042892	34665	Dm.7349	NM_080364	bun	1550|Bun|BunA|CG31857|CG42281|CG5461|Dm_2L:60722|Dmel\CG42281|Dmel_CG31857|Dmel_CG5461|EP(2)0488|TSC-22|Tsc22|bnc|l(2)00255|l(2)02687|l(2)05479|l(2)06475|l(2)k02903|l(2)rI043|shs	bunched
3.00585	1	chr3L	15199488	15199712	Intergenic	Intergenic	-8244	NM_140502	39658	Dm.5085	NM_140502	CG6888	6888|BcDNA:AT16346|Dmel\CG6888	uncharacterized protein
3.00585	0	chr3L	15322227	15322457	Intergenic	Intergenic	2419	NR_133242	26067524		NR_133242	lncRNA:CR46213	CR46213|Dmel\CR46213|lincRNA.565	long non-coding RNA:CR46213
3.00585	1	chr2R	16154925	16155152	TTS (NR_133125)	TTS (NR_133125)	1132	NR_133125	26067315		NR_133125	lncRNA:CR45994	CR45994|Dmel\CR45994	long non-coding RNA:CR45994
3.00585	1	chr3L	18842133	18842614	promoter-TSS (NM_168779)	promoter-TSS (NM_168779)	794	NR_048296	12797935		NR_048296	lncRNA:CR32027	BcDNA:RE02231|CG32027|CR32027|Dmel\CR32027|Dmel_CG32027	long non-coding RNA:CR32027
3.00433	1	chrX	11136413	11136703	promoter-TSS (NM_167268)	promoter-TSS (NM_167268)	-135	NM_167268	32049	Dm.130	NM_132459	Klp10A	CG1453|DmCG1453|DmKLP10A|DmKlp10A|Dmel\CG1453|KIF 2A|KIF2A/B/C|KLP10A|KLP10a|Kif2A|anon-WO03040301.142|klp10A|klp10a	Kinesin-like protein at 10A
3.00433	1	chr3L	11214903	11215563	promoter-TSS (NM_168453)	promoter-TSS (NM_168453)	-546	NM_001202154	39268	Dm.15398	NM_140197	CG42671	CG18490|CG34240|Dmel\CG42671|Dmel_CG18490|Dmel_CG34240	uncharacterized protein
3.00184	1	chr2R	14981743	14982156	intron (NM_137166, intron 1 of 3)	intron (NM_137166, intron 1 of 3)	686	NM_137166	36674	Dm.4202	NM_137166	pcs	CG7761|Dmel\CG7761|prt	parcas
3.00169	1	chr2L	16325434	16326129	promoter-TSS (NM_205999)	promoter-TSS (NM_205999)	-156	NM_057594	34969	Dm.2150	NM_057594	cact	5848|BG:DS02740.15|CACT|CG5848|Cact|Cactus|Dmel\CG5848|Ikappa|NFkappabeta1A|cac|dip6|fs(2)ltoRN48|n(2)k17003	cactus
3.00108	1	chr3L	13513010	13513443	promoter-TSS (NM_168556)	promoter-TSS (NM_168556)	-28	NM_168556	39524	Dm.15315	NM_140404	Liprin-beta	CG10743|Dmel\CG10743	Liprin-beta
2.99775	1	chr2R	15793744	15794070	promoter-TSS (NM_001299539)	promoter-TSS (NM_001299539)	-93	NM_001299539	36743	Dm.3987	NM_137217	tun	BcDNA:LD38553|CG8253|Dmel\CG8253|Ntaq1	tungus
2.99761	0	chrX	22281747	22282453	Intergenic	Intergenic	30474	NM_001110620	5740411	Dm.35205	NM_001110620	CG41562	Dmel\CG41562	uncharacterized protein
2.99542	0	chr3R	18993692	18994051	intron (NM_001032021, intron 1 of 5)	intron (NM_001032021, intron 1 of 5)	9846	NM_001104364	53563	Dm.1249	NM_169845	gukh	CG14287|CG14288|CG31043|CG5456|CG6003|Dmel\CG31043|GUKH|GUKh|GukH|Gukh|anon-WO0118547.205	GUK-holder
2.99429	1	chrX	11852249	11852563	TTS (NM_167310)	TTS (NM_167310)	124	NM_001272536	32140	Dm.5323	NM_132526	p24-1	CG1967|Dmel\CG1967|anon-EST:Liang-1.45|clone 1.45|p24|p24.1|p26/p24gamma4	p24-related-1
2.99325	1	chr3L	12849693	12850290	promoter-TSS (NM_168525)	promoter-TSS (NM_168525)	126	NM_140349	39459	Dm.6029	NM_140349	CG10948	CT30663|Dmel\CG10948|cg10948	uncharacterized protein
2.99325	1	chr2R	19668794	19669050	5' UTR (NM_166372, exon 1 of 9)	5' UTR (NM_166372, exon 1 of 9)	146	NM_166372	49636	Dm.1536	NM_080529	hrg	CG9854|Dmel\CG9854|PAP|Pap|l(2)07619|l(2)k07619	hiiragi
2.99257	0	chrX	2068198	2068563	promoter-TSS (NM_130619)	promoter-TSS (NM_130619)	-212	NM_130619	31173	Dm.3613	NM_130619	CG4194	Dmel\CG4194|EG:22E5.6	uncharacterized protein
2.99216	1	chr4	572495	572771	intron (NM_166771, intron 1 of 4)	intron (NM_166771, intron 1 of 4)	878	NM_166770	43799	Dm.3341	NM_143670	Ephrin	CG1862|Dmel\CG1862|ephrin|lincRNA.922	ephrin
2.99198	0	chr3R	15589305	15589864	Intergenic	Intergenic	-36751	NM_142221	41897	Dm.27304	NM_142221	AOX4	CG18516|DmAO4|Dmel\CG18516	Aldehyde oxidase 4
2.99198	0	chr2L	21196241	21196598	intron (NM_165359, intron 1 of 6)	intron (NM_165359, intron 1 of 6)	2343	NM_057696	43875		NM_057696	Ret	CG1061|CG14396|D-ret|DRET|DRet|DmHD-59|DmRet|Dmel\CG14396|Dret|HD-59|MEN2|RET|Reto|dRET|dRet|dret|ret	Ret oncogene
2.99189	0	chr2R	10537445	10537971	promoter-TSS (NR_048085)	promoter-TSS (NR_048085)	-438	NR_048085	12798400		NR_048085	snoRNA:lola-d	CR43598|Dmel\CR43598|chr2R:6048993..6049090	ncRNA
2.98974	0	chr3R	9204066	9204547	intron (NM_001275474, intron 8 of 12)	intron (NM_001275474, intron 8 of 12)	22534	NM_169260	41094	Dm.1115	NM_079561	pum	CG9755|CG9763|Dmel\CG9755|EP(3)0883|PKL|PUM|Pum|anon-WO0172774.19|bem|fs(3)02003|l(3)01688|ova|ovt|pkl	pumilio
2.98974	1	chr2R	22729230	22729476	promoter-TSS (NM_166550)	promoter-TSS (NM_166550)	-81	NM_001169788	43997	Dm.14398	NM_166546	jbug	AAF46896|CG11605|CG13525|CG30092|CG3550|Dmel\CG30092|Jbug	jitterbug
2.98758	1	chr3R	24866676	24867507	TTS (NM_170176)	TTS (NM_170176)	1741	NM_079767	42970	Dm.5522	NM_079767	Elal	CG7021|Dmel\CG7021|Ela	Elastin-like
2.98738	1	chr3R	18297378	18297655	intron (NM_143794, intron 1 of 3)	intron (NM_143794, intron 1 of 3)	1363	NM_143794	47260	Dm.3680	NM_143794	l(3)05822	5822|CG7129|Dmel\CG7129|L(3)05822|LD12970|clot 3142|l(3)5822	lethal (3) 05822
2.98716	0	chr3L	8721354	8721627	promoter-TSS (NM_168289)	promoter-TSS (NM_168289)	-12	NM_139995	38997	Dm.15471	NM_139995	CG6511	Dmel\CG6511	uncharacterized protein
2.98578	0	chr4	708479	708815	intron (NM_001014693, intron 2 of 8)	intron (NM_001014693, intron 2 of 8)	1218	NM_001014694	43812	Dm.6503	NM_079889	ey	CG1464|DPax-6|Dmel\CG1464|EY|EYEL|Ey|Ey/Pax6|OK107|Pax-6|Pax6|Pax6/ey|eye|l(4)102CDh|l(4)102CDr|l(4)33|pax6	eyeless
2.98547	1	chr3R	16630774	16631318	intron (NM_001104344, intron 3 of 13)	intron (NM_001104344, intron 3 of 13)	5755	NM_001144593	42025	Dm.7092	NM_169724	Fas1	CG6588|DROFAS|DROFAS1|DROFASI|Dmel\CG6588|FGM222E05|Fas I|FasI|MRE24|fas I|fas-I|fas1|fasI|gasI	Fasciclin 1
2.9846	0	chr2R	9114188	9114561	promoter-TSS (NM_165644)	promoter-TSS (NM_165644)	100	NM_136612	35926	Dm.5857	NM_136612	Phax	BEST:GH22533|CG8069|Dmel\CG8069|dPHAX	Phosphorylated adaptor for RNA export
2.98241	1	chr2R	7380473	7380847	intron (NM_001043011, intron 1 of 23)	intron (NM_001043011, intron 1 of 23)	1209	NM_001043047	35652	Dm.2832	NM_078925	Dscam1	43Bc|CG17800|CT39257|DSCAM|DScam|DmDscam|Dm_2R:13579|Dm_2R:13612|Dmel\CG17800|DsCam|Dscam|Dscam-hv|Dsm|Neu1|dScam|dscam|dscam1|l(2)05518|l(2)43Bc|p270	Down syndrome cell adhesion molecule 1
2.981	0	chr3L	12616330	12616935	intron (NM_079322, intron 1 of 4)	intron (NM_079322, intron 1 of 4)	7001	NM_079322	39440	Dm.2873	NM_079322	caup	CG10605|Caup|Dmel\CG10605|IRO-C|Iro|Iro-C|IroC|iro|iro-C	caupolican
2.98092	1	chr2R	14621836	14622167	promoter-TSS (NR_003798)	promoter-TSS (NR_003798)	-87	NR_003795	5740810		NR_003795	snoRNA:Me28S-C3227a	CR34533|Dmel\CR34533|Me28S-C3227a|Me28S-Cm3227a	ncRNA
2.97995	0	chrX	17912606	17913020	intron (NM_001298468, intron 1 of 6)	intron (NM_001298468, intron 1 of 6)	1351	NM_001298468	32778		NM_133031	CG6847	Dmel\CG6847	uncharacterized protein
2.97519	0	chr3L	8546445	8546668	promoter-TSS (NM_001274660)	promoter-TSS (NM_001274660)	-119	NM_001274660	38978	Dm.894	NM_139981	rhea	CG6831|CT21159|Dmel\CG6831|Rhea|Talin|Tln|talin|tendrils	rhea
2.97409	1	chr2R	11400432	11400717	Intergenic	Intergenic	-3142	NM_136839	246397	Dm.19183	NM_136839	sprt	CG30023|CG9026|Dmel\CG30023	sprite
2.97274	0	chr2L	16888330	16888587	promoter-TSS (NR_124312)	promoter-TSS (NR_124312)	-32	NM_001299074	35026	Dm.12156	NM_001201895	tweek	CG15133|CG15134|CG42555|CG42706|CG4841|Dmel\CG42555|Dmel_CG15133|Dmel_CG15134|Dmel_CG4841|Tweek	tweek
2.97237	0	chr2R	23621518	23621826	Intergenic	CpG	-4918	NM_176253	37737	Dm.750	NM_137967	Eglp2	Aqp17664|CG17664|Dmel\CG17664|Eglp 2	Entomoglyceroporin 2
2.97208	1	chr2R	17354214	17354513	TTS (NM_176212)	TTS (NM_176212)	34718	NR_124597	19835058		NR_124597	lncRNA:CR44344	CR44344|Dmel\CR44344	long non-coding RNA:CR44344
2.9707	0	chr3L	1456804	1457339	intron (NM_001274324, intron 3 of 7)	CpG	5730	NR_124753	19835324		NR_124753	lncRNA:CR44842	CR44842|Dmel\CR44842	long non-coding RNA:CR44842
2.96966	0	chr3L	13394255	13395009	Intergenic	Intergenic	-4626	NM_140383	39502	Dm.2164	NM_140383	Poc1	CG10191|Dmel\CG10191|Pix|poc1	Proteome of centrioles 1
2.96966	1	chr3R	13901320	13902013	promoter-TSS (NM_169560)	promoter-TSS (NM_169560)	-187	NM_169560	41697	Dm.1755	NM_169560	ems	CG2988|Dmel\CG2988|E4|EMS|Ems|W13|ant	empty spiracles
2.96966	1	chr3R	17794422	17794628	promoter-TSS (NM_142398)	promoter-TSS (NM_142398)	-35	NM_001260226	42137		NM_142396	CG43102	CG14318|CG7397|Dmel\CG43102|Dmel_CG14318|Dmel_CG7397	uncharacterized protein
2.96824	0	chr3R	23995461	23995923	promoter-TSS (NM_176551)	promoter-TSS (NM_176551)	33	NM_176551	326257	Dm.20454	NM_176551	CG33108	BcDNA:RE26840|C19orf54Nt|CG5926|Dmel\CG33108	uncharacterized protein
2.96606	0	chr2L	18808783	18809362	TTS (NM_144328)	TTS (NM_144328)	1914	NM_001299131	8674072	Dm.1596	NM_001169540	CG42502	Dmel\CG42502|Dromel_CG10570_FBtr0081122_uORF	uncharacterized protein
2.96581	0	chr3L	6399754	6400058	promoter-TSS (NM_139788)	promoter-TSS (NM_139788)	-684	NM_139788	38732	Dm.27069	NM_139788	CG42747	CG14910|CG14911|Dmel\CG42747|Dmel_CG14910|Dmel_CG14911	uncharacterized protein
2.9651	1	chr2L	12606673	12607149	intron (NM_001103683, intron 2 of 5)	intron (NM_001103683, intron 2 of 5)	4565	NM_135730	34667	Dm.14720	NM_135730	Ref2	CG17031|Dmel\CG17031|REF2|cg17031|ref2	RNA and export factor binding protein 2
2.9651	1	chr3L	13082124	13082958	non-coding (NR_073928, exon 1 of 1)	non-coding (NR_073928, exon 1 of 1)	111	NR_073928	14462854		NR_073928	lncRNA:CR43652	CR43652|Dmel\CR43652|chr3L_13074711_13075073	long non-coding RNA:CR43652
2.96446	0	chr3R	13932771	13933133	Intergenic	Intergenic	10508	NM_142064	41698		NM_142064	Art9	CG9929|DART9|Dmel\CG9929	Arginine methyltransferase 9
2.96224	1	chr3L	20769362	20769685	promoter-TSS (NM_144024)	promoter-TSS (NM_144024)	-41	NM_140992	40290	Dm.24022	NM_140992	CG4074	DSCR3|DmDSCR3|Dmel\CG4074	uncharacterized protein
2.96157	1	chr2L	18695352	18695687	promoter-TSS (NM_136053)	promoter-TSS (NM_136053)	83	NM_001299126	35123	Dm.459	NM_136052	CG10383	Dmel\CG10383	uncharacterized protein
2.95828	0	chrX	4584381	4584884	intron (NR_123790, intron 1 of 4)	intron (NR_123790, intron 1 of 4)	-12703	NM_131945	31390	Dm.25180	NM_131945	CG12684	Dmel\CG12684	uncharacterized protein
2.95694	1	chr3L	10859996	10860329	intron (NM_001169942, intron 1 of 10)	intron (NM_001169942, intron 1 of 10)	1758	NM_001169942	39217	Dm.33568	NM_140155	tna	0583/02|CG7958|Dmel\CG7958|anon-WO0118547.590|l(3)L6731|l(3)S058302|l(3)rI075	tonalli
2.95621	1	chr2L	7387994	7388354	promoter-TSS (NM_135267)	promoter-TSS (NM_135267)	79	NM_135266	34013	Dm.2126	NM_135266	CG5149	Dmel\CG5149	uncharacterized protein
2.95327	0	chr2L	9595165	9595436	Intergenic	Intergenic	5572	NM_135457	34279	Dm.23863	NM_135457	CG4382	Dmel\CG4382	uncharacterized protein
2.95327	1	chr3R	19331668	19332833	Intergenic	Intergenic	2514	NR_048429	12798475		NR_048428	lncRNA:CR43258	CR43258|Dmel\CR43258|lincRNA.813	long non-coding RNA:CR43258
2.94985	1	chr2L	5980253	5980557	promoter-TSS (NM_164667)	promoter-TSS (NM_164667)	76	NM_164667	33834	Dm.4775	NM_057668	chic	CG9553|Chi|Chic|D88|Dmel\CG9553|GH4|chi|l(2)27/7|profilin|sand	chickadee
2.94946	0	chr2L	9938581	9938895	promoter-TSS (NM_164880)	promoter-TSS (NM_164880)	52	NM_164880	318908	Dm.24355	NM_164880	Apf	CG31713|Dmel\CG31713|IP04585	diadenosine tetraphosphate hydrolase
2.94822	1	chr2L	15491861	15492136	Intergenic	Intergenic	-6047	NR_124285	19835054		NR_124285	lncRNA:CR45293	CR45293|Dmel\CR45293	long non-coding RNA:CR45293
2.94665	1	chr3L	14149875	14150201	Intergenic	Intergenic	-14936	NR_133237	26067215		NR_133237	lncRNA:CR45887	CR45887|Dmel\CR45887	long non-coding RNA:CR45887
2.94364	1	chr3R	21641180	21641628	intron (NM_001300526, intron 2 of 7)	intron (NM_001300526, intron 2 of 7)	2752	NR_133432	26067374		NR_133432	lncRNA:CR46056	CR46056|Dmel\CR46056	long non-coding RNA:CR46056
2.94221	1	chr3R	11694232	11694536	promoter-TSS (NM_079598)	promoter-TSS (NM_079598)	-73	NM_079598	41411	Dm.14136	NM_079598	Fer3	BcDNA:LD04689|CG6913|Dmel\CG6913|Dnato3|bHLHa32|nato3	48 related 3
2.94103	0	chr2R	11559343	11559871	Intergenic	Intergenic	23028	NM_165844	36241	Dm.2658	NM_078977	tou	CG10897|Dm Tou|Dmel\CG10897|EP(2)0622|EP0622|EP622|TIP5|TOU|Tou|VI|anon-48Ad|gene VI	toutatis
2.94046	1	chr3L	1645063	1645375	promoter-TSS (NM_167908)	promoter-TSS (NM_167908)	-20	NM_167908	38199	Dm.2217	NM_058047	alphaCOP	CG7961|Dmel\CG7961|alpha-COP|alphaCop	Coat Protein (coatomer) alpha
2.93838	1	chr3R	6350270	6350573	promoter-TSS (NM_169137)	promoter-TSS (NM_169137)	-475	NM_169137	44039	Dm.1868	NM_079942	Pak	CG10295|D-Pak|DPAK|DPak|DPak1|DmPAK1|Dmel\CG10295|Dpak|Dpak1|PAK|PAK-1|PAK1|PAK2|PaK|Pak1|dPAK|dPAK1|dPak|dpak|dpak1|l(3)psg4|p65[PAK]|pak|pak1|psg4	p21-activated kinase
2.93815	1	chr3R	4174304	4174693	promoter-TSS (NM_164313)	promoter-TSS (NM_164313)	-134	NM_141178	40522	Dm.31228	NM_141178	CG12581	Dmel\CG12581	uncharacterized protein
2.93815	1	chr2R	10099609	10100169	promoter-TSS (NM_136710)	promoter-TSS (NM_136710)	212	NM_165742	36059	Dm.4705	NM_057537	14-3-3zeta	14-3-3|14-3-3 zeta|14-3-3-Leo|14-3-3-zeta|14-3-3ZETA|14-3-3leo|14-3-3z|1433Z|2G1|4-3-3 zeta|5.11|549|BEST:GH05075|CG17870|D14-3-3|D14-3-3zeta|Dmel\CG17870|K|LEO|Leo|PAR-5|PAR5|Par-5|d14-3-3zeta|l(2)07103|l(2)46CFe|l(2)46Ee|leo|par-5	14-3-3zeta
2.93595	1	chr4	936381	936872	promoter-TSS (NM_079900)	promoter-TSS (NM_079900)	-193	NM_001272147	43838	Dm.1789	NM_079900	mGluR	CAA67993.1_Dr|CG11144|DmGlu-A|DmGlu-RA|DmGluA|DmGluAR|DmGluR|DmGluRA|DmGluR[[A]]|DmGlu[[A]]R|Dmel\CG11144|FBgn0019985|Glu-RA|GluR|dmGluRA|mGLuR|mGluRA|mGlurA	metabotropic Glutamate Receptor
2.93595	1	chr3R	5210707	5210957	intron (NM_169025, intron 1 of 16)	intron (NM_169025, intron 1 of 16)	6624	NM_079508	40620	Dm.4251	NM_079508	cno	AF-6|CG2534|CG31537|CG42312|Canoe|Cno|Dmel\CG42312|Dmel_CG2534|Dmel_CG31537|EC3-10|anon-WO0172774.47|cno?|dlhA|lip|mis	canoe
2.93595	1	chr2L	7290555	7290747	Intergenic	CpG	-13480	NM_001273258	34007	Dm.341	NM_057624	Wnt4	CG4698|DWnt-4|DWnt4|Dm DWnt4|Dmel\CG4698|Dwnt-4|Dwnt4|WNT4|Wnt|Wnt-4|anon-EST:Liang-2.4|clone 2.4|dWnt4|wnt-4|wnt4	Wnt oncogene analog 4
2.93595	0	chr3L	9391776	9392022	intron (NM_001259766, intron 1 of 5)	intron (NM_001259766, intron 1 of 5)	7328	NM_001259766	39079	Dm.4962	NM_140048	CG4080	4080|Dmel\CG4080	uncharacterized protein
2.93595	1	chrX	11818578	11818959	intron (NM_001272534, intron 1 of 7)	intron (NM_001272534, intron 1 of 7)	431	NM_001272534	32136	Dm.4433	NM_132522	rudhira	CG1905|CG32662|CG32663|CG43154|DRudh|Dmel\CG43154|Dmel_CG32662|Dmel_CG32663|Drudh|Rudh|anon-EST:Liang-2.41|clone 2.41	rudhira
2.93595	0	chrX	15609737	15609987	intron (NM_001272647, intron 4 of 6)	intron (NM_001272647, intron 4 of 6)	-16328	NM_206717	32497		NM_206717	CG9220	Dmel\CG9220|dCHSY	uncharacterized protein
2.93595	1	chr3L	15688659	15689445	exon (NM_001300145, exon 3 of 4)	exon (NM_001300145, exon 3 of 4)	-1150	NM_001300144	5740876	Dm.29957	NM_001104141	CG34452	BP1049|CG33999|Dmel\CG34452|Dmel_CG33999	uncharacterized protein
2.93595	0	chr2L	17268022	17268217	Intergenic	Intergenic	-7385	NM_165209	35037	Dm.12527	NM_135986	beat-IIIc	BcDNA:RE14414|Beat-IIIC|Beat-IIIc|CG15138|CG6365|Dmel\CG15138|beat IIIc	beaten path IIIc
2.93595	1	chr2L	21039756	21040097	intron (NM_001273724, intron 2 of 5)	intron (NM_001273724, intron 2 of 5)	5151	NR_163226	39877417		NR_163226	snoRNA:Me28S-C2789	CR46375|Dmel\CR46375|Me28S-C2789	ncRNA
2.93595	1	chr2L	21107715	21108398	promoter-TSS (NR_073818)	promoter-TSS (NR_073818)	275	NM_001144376	35376	Dm.21362	NM_136244	Nhe2	CG9255|CG9256|DNhe2|DmNHE2|Dmel\CG9256|Dnhe2|NHE2|nhe2	Na[+]/H[+] hydrogen exchanger 2
2.93595	0	chr2L	21830199	21830535	intron (NM_078891, intron 1 of 2)	intron (NM_078891, intron 1 of 2)	1774	NM_078891	35430	Dm.6988	NM_078891	tsh	CG1374|Dmel\CG1374|T shirt|TSH|Tsh|ae|ae[l]|l(2)04319|l(2)B4-2-12	teashirt
2.93595	0	chrX	22387370	22387646	Intergenic	Intergenic	-56719	NM_001298593	33128	Dm.17217	NM_134614	CG14621	Dmel\CG14621|Slc35e1|lincRNA.1043	uncharacterized protein
2.93595	1	chr3R	23301157	23301374	intron (NM_079737, intron 6 of 8)	intron (NM_079737, intron 6 of 8)	-6027	NM_001275943	42757	Dm.2370	NM_079737	pnt	0123/09|0608/07|0998/12|3520|CG17077|D-Ets-2|D-ets-2|DMPOINT1A|Dmel\CG17077|E(E2F)3D|EC3-2|EK3-2|ETS2|EY3-1|Ets|Ets1/2|Ets2|Ets58AB|Ets94F|PNT|PNT-P1|PNTP1|PNTP2|POINT|Pnt|Pnt-P1|Pnt2|PntP1|PntP2|Pointed|Pointed-P1|ets94F|l(3)07825|l(3)j1B7|l(3)s118306|png|pnt-P1|pnt-P2|pnt.P1|pntP2|pntegfr|pointed-RC|ptd	pointed
2.93564	1	chr2R	13620377	13620706	Intergenic	Intergenic	-2503	NM_079007	36521		NM_079007	CG17716	CT39263|Dmel\CG17716|fas	uncharacterized protein
2.93277	1	chr2L	16310607	16310883	promoter-TSS (NM_165151)	promoter-TSS (NM_165151)	-19	NM_057720	34967	Dm.4774	NM_057720	cni	BG:DS02740.13|CG5855|Cni|Dmel\CG5855|IV|anon-35Fe|spnG	cornichon
2.93099	1	chr3R	26875894	26876216	promoter-TSS (NM_170293)	promoter-TSS (NM_170293)	203	NM_143253	43232	Dm.27425	NM_143253	ms(3)K81	CG14251|Dmel\CG14251|K81|k81|m(s)k81|ms(3)97Dg|ms(3)[K81]|ms(3)k81|ph	male sterile (3) K81
2.92941	0	chr2R	6402953	6403153	Intergenic	Intergenic	98719	NR_133106	26067392		NR_133106	lncRNA:CR46075	CR46075|Dmel\CR46075|lincRNA.255	long non-coding RNA:CR46075
2.92941	1	chr3L	11345006	11345279	Intergenic	Intergenic	3060	NR_124886	19835745		NR_124886	lncRNA:CR45250	CR45250|Dmel\CR45250	long non-coding RNA:CR45250
2.92707	1	chr3L	19791403	19791748	promoter-TSS (NM_079441)	promoter-TSS (NM_079441)	-534	NM_079441	40153	Dm.2520	NM_079441	CG42637	Dmel\CG42637|Dmel_CG8742	uncharacterized protein
2.92589	0	chr2R	16142988	16143294	promoter-TSS (NM_137243)	promoter-TSS (NM_137243)	-6	NM_137243	36784	Dm.1572	NM_137243	CysRS	Aats-cys|BcDNA:LD21177|CG8431|CRS|Dmel\CG8431	Cysteinyl-tRNA synthetase
2.92581	0	chr3R	29266763	29267209	Intergenic	CpG	10122	NR_125290	19835415		NR_125290	lncRNA:CR45568	CR45568|Dmel\CR45568	long non-coding RNA:CR45568
2.92567	0	chr2R	9251669	9252300	promoter-TSS (NM_165668)	promoter-TSS (NM_165668)	-37	NM_001259290	246551	Dm.3805	NM_165668	CG30343	BcDNA:GM04716|Dmel\CG30343	uncharacterized protein
2.92494	0	chr2L	9946111	9946464	intron (NM_001273380, intron 1 of 9)	intron (NM_001273380, intron 1 of 9)	1120	NM_001273380	34322	Dm.21264	NM_176005	CG5853	Dmel\CG5853	uncharacterized protein
2.92225	1	chrX	3838764	3839133	intron (NM_166992, intron 1 of 4)	intron (NM_166992, intron 1 of 4)	2868	NM_166992	31339	Dm.17730	NM_130722	ec	CG2904|Dmel\CG2904|EG:EG0002.3|Ec|Q1W9Q0	echinus
2.92066	1	chr3L	5855854	5856060	Intergenic	Intergenic	-10293	NM_001014565	38657	Dm.2441	NM_079218	vn	CG10491|CT29452|Dm vn|Dmel\CG10491|P1749|Vein|Vn|ddd|l(3)10567|l(3)10568|l(3)L6A|l(3)ddd|l(3)rF264|l(3)vn10567|wvn	vein
2.91976	1	chr3R	24868068	24868356	TTS (NM_143046)	TTS (NM_143046)	2604	NM_001276005	42971	Dm.3241	NM_143046	CycB3	CG5814|Cyc B3|Dmel\CG5814|anon-WO0118547.414|cycB3|l(3)L6540	Cyclin B3
2.9189	1	chr3L	17650216	17650578	exon (NM_079405, exon 2 of 2)	exon (NM_079405, exon 2 of 2)	-3660	NM_001275067	12797926	Dm.24932	NM_001259889	CG43085	Dmel\CG43085	uncharacterized protein
2.91835	1	chr2R	12025171	12025404	promoter-TSS (NM_138561)	promoter-TSS (NM_138561)	-15	NM_138561	36284	Dm.4915	NM_138561	otk2	CG8964|CT25760|Dmel\CG8964|l(2)SH1639|l(2)SH2 1639	off-track2
2.91813	1	chr3L	15235144	15235756	promoter-TSS (NM_080018)	promoter-TSS (NM_080018)	-169	NM_080018	44497	Dm.3403	NM_080018	Tollo	CG6890|CT21344|Dmel\CG6890|TOLL 8|Tl-8|Toll-8|Toll8|dTLR8|dToll8|toll|tollo|tollo/toll-8	tollo
2.91627	0	chrX	20688947	20689450	Intergenic	Intergenic	1435	NR_123970	19835492		NR_123970	lncRNA:CR45610	CR45610|Dmel\CR45610	long non-coding RNA:CR45610
2.91529	1	chr2L	4333828	4334061	promoter-TSS (NM_164580)	promoter-TSS (NM_164580)	31	NM_001103609	33636	Dm.2602	NM_078747	Atet	CG2969|Dmel\CG2969	ABC transporter expressed in trachea
2.91514	0	chr3L	20686959	20687406	Intergenic	Intergenic	7374	NM_001300201	40287	Dm.2511	NM_079463	kni	CG4717|Dmel\CG4717|KNI|KNIRPS|Kn|Kni|NR0A1|kn|knr|ri	knirps
2.91384	0	chr3R	22362821	22363031	promoter-TSS (NM_206543)	promoter-TSS (NM_206543)	29	NM_001043279	4379860	Dm.20710	NM_001043279	Muted	CG34131|CG7071|Dmel\CG34131|Dmel_CG7071|Dromel_CG7071_FBtr0084211_uORF|NP_001036744|muted	muted
2.9137	1	chrX	9250271	9250506	promoter-TSS (NM_176721)	promoter-TSS (NM_176721)	-32	NM_001298118	31873	Dm.19058	NM_132321	CG17754	BcDNA:LP02641|Dmel\CG17754	uncharacterized protein
2.91363	1	chr3L	3843150	3843821	Intergenic	Intergenic	-2721	NM_168042	38451	Dm.6063	NM_079183	Awh	CG1072|Dmel\CG1072|awh|l(3)63Ea|l(3)63Ea/Awh|l(3)64Ea|l(3)SH9|l63Ea	Arrowhead
2.91119	1	chr3L	3787916	3788194	promoter-TSS (NM_168038)	promoter-TSS (NM_168038)	-89	NM_001104024	38438	Dm.6508	NM_168037	CG32264	CG10857|CG10860|CG12604|CG14978|Dmel\CG32264	uncharacterized protein
2.91119	1	chr3L	15232665	15233011	Intergenic	Intergenic	-2781	NM_080018	44497	Dm.3403	NM_080018	Tollo	CG6890|CT21344|Dmel\CG6890|TOLL 8|Tl-8|Toll-8|Toll8|dTLR8|dToll8|toll|tollo|tollo/toll-8	tollo
2.91119	1	chr2R	17477971	17478219	promoter-TSS (NM_001299604)	promoter-TSS (NM_001299604)	-63	NM_001299604	36968	Dm.1989	NM_137373	veil	CG4827|Dmel\CG4827|NT5E-1	veil
2.90785	0	chr3L	6904806	6905378	Intergenic	Intergenic	8872	NM_168181	38753	Dm.868	NM_079225	Prat2	CG10078|DmPrat2|Dmel\CG10078	Phosphoribosylamidotransferase 2
2.90785	1	chr2L	13230202	13230574	exon (NM_135778, exon 1 of 1)	exon (NM_135778, exon 1 of 1)	556	NM_135778	34725		NM_135778	CG16815	DM27|Dmel\CG16815	uncharacterized protein
2.90682	1	chrX	7322089	7322494	intron (NM_132162, intron 5 of 5)	intron (NM_132162, intron 5 of 5)	1479	NM_132162	31666	Dm.33486	NM_132162	Atg5	ATG5|CG1643|DmAtg5|Dmel\CG1643|atg5	Autophagy-related 5
2.90486	1	chr3R	12986011	12986427	TTS (NM_079610)	TTS (NM_079610)	178	NM_001104294	41592	Dm.11941	NM_001104293	CG31342	CG18551|CG7472|Dmel\CG31342	uncharacterized protein
2.90393	0	chr3L	28051343	28051770	Intergenic	Intergenic	-38957	NM_001170371	3355040	Dm.27611	NM_001015316	CG17514	Dmel\CG17514	uncharacterized protein
2.90303	1	chr2L	6098899	6099137	promoter-TSS (NM_164681)	promoter-TSS (NM_164681)	-52	NM_164681	33862	Dm.3923	NM_135151	CG9175	Dmel\CG9175|Sec12	uncharacterized protein
2.9005	1	chr3R	10571537	10571902	intron (NM_057228, intron 6 of 13)	intron (NM_057228, intron 6 of 13)	42557	NM_057230	41273	Dm.2272	NM_057228	hth	1323/07|1422/04|CG17117|Dm-HTH|Dmel\CG17117|HTH|Hth|MEIS1|Meis1|P53|anon-EST:Liang-2.13|clone 2.13|dtl|hth1|hth2|l(3)05745|l(3)86Ca	homothorax
2.89894	1	chr2L	10339276	10339766	promoter-TSS (NM_057875)	promoter-TSS (NM_057875)	64	NM_057875	34396	Dm.2999	NM_057875	SamDC	CG5029|Dmel\CG5029|l(2)31Dc|l(2)31Dd|l(2)31De	S-adenosylmethionine decarboxylase
2.89696	1	chr3L	12073304	12073660	intron (NM_001169959, intron 3 of 11)	intron (NM_001169959, intron 3 of 11)	8348	NM_137449	37066	Dm.3301	NM_137449	Sema5c	BEST:CK02567|BG01245|CG5661|CK02567|CT17880|Dmel\CG5661|Dsema3a|Sema 5c|Sema-3a|Sema-5C|Sema-5c|Sema3A|sema 5c|sema-5c|sema5c	Semaphorin 5c
2.89576	1	chr3R	4433791	4434097	promoter-TSS (NM_168999)	promoter-TSS (NM_168999)	-21	NM_141214	40564	Dm.7193	NM_141214	CG1074	Dmel\CG1074|anon-WO0118547.308	uncharacterized protein
2.89511	1	chr2L	16329656	16330010	promoter-TSS (NM_144320)	promoter-TSS (NM_144320)	-92	NM_001273568	50458	Dm.6117	NM_144320	CG4440	BcDNA:RE16123|Dmel\CG4440	uncharacterized protein
2.89415	0	chr3L	14118879	14119281	intron (NM_001274900, intron 3 of 6)	intron (NM_001274900, intron 3 of 6)	-10962	NM_001274898	39567	Dm.24001	NM_140437	Sox21a	CG7345|Dmel\CG7345|SOXB2.3|Sox B2-3|Sox21|SoxB2.3|sox21a	Sox21a
2.89396	1	chr3L	16043257	16043526	promoter-TSS (NM_168645)	promoter-TSS (NM_168645)	-821	NM_168645	39753	Dm.6466	NM_079377	Diap1	0736/01|1065/03|CG12284|D-IAP1|D-iap1|DIAP|DIAP I|DIAP-1|DIAP1|DIAPI|DIAp|Diap|Diap-1|Diap-1/Th|Dmel\CG12284|E(rpr)3-1|IAP|IAP1|Iap1|S048915|TH|Thread|dIAP|dIAP-1|dIAP1|dIap1|diap|diap 1|diap-1|diap1|diap1/thread|l(3)72CDe|l(3)72Dc|l(3)S030605|l(3)S030605b|l(3)S106503|l(3)j5C8|th|thread	Death-associated inhibitor of apoptosis 1
2.89237	0	chr3L	199111	199433	promoter-TSS (NM_167801)	promoter-TSS (NM_167801)	490	NM_138163	38027	Dm.15967	NM_138163	rno	CG7036|Dmel\CG7036	rhinoceros
2.89237	1	chr3R	16773380	16773910	promoter-TSS (NR_002035)	promoter-TSS (NR_002035)	-456	NR_002034	3772220		NR_002032	lncRNA:bxd	CR31273|CR31277|Dmel\CR31273|bxd	bithoraxoid
2.89206	1	chr3L	9461598	9461982	promoter-TSS (NM_140063)	promoter-TSS (NM_140063)	740	NM_168346	39099	Dm.6414	NM_140064	CG44838	CG14180|CG18632|CG32043|CG3628|Dmel\CG44838|Dmel_CG14180|Dmel_CG32043|anon-WO0118547.368|anon-WO0118547.427	uncharacterized protein
2.89016	0	chr3R	19357280	19357879	Intergenic	Intergenic	3528	NM_001260265	12798476	Dm.37372	NM_001260265	CG43203	CG42793|Dmel\CG43203|noncoding_17732	uncharacterized protein
2.8897	1	chr3R	10111133	10111634	promoter-TSS (NM_001300338)	promoter-TSS (NM_001300338)	-854	NM_001300338	41238		NM_141722	CAH7	CG3940|Dmel\CG3940	Carbonic anhydrase 7
2.8892	0	chrX	19258940	19259425	exon (NM_133143, exon 3 of 12)	exon (NM_133143, exon 3 of 12)	661	NM_001298504	32919	Dm.17287	NM_133143	rictor	8002|CG8002|Dmel\CG8002|Rictor|dRICTOR|dRic|dRictor	rapamycin-insensitive companion of Tor
2.88834	1	chr2R	21282003	21282477	promoter-TSS (NM_166435)	promoter-TSS (NM_166435)	-58	NM_166434	37427	Dm.6514	NM_137726	MFS16	CG10069|Dmel\CG10069	Major Facilitator Superfamily Transporter 16
2.88575	1	chr2L	14429693	14430243	non-coding (NR_124254, exon 1 of 1)	non-coding (NR_124254, exon 1 of 1)	854	NR_124254	19835519		NR_124254	lncRNA:CR44732	CR44732|Dmel\CR44732|lincRNA.132	long non-coding RNA:CR44732
2.87393	1	chr3R	8688257	8688531	Intergenic	Intergenic	-2207	NR_125118	19834872		NR_125118	lncRNA:CR44937	CR44937|Dmel\CR44937|lincRNA.733	long non-coding RNA:CR44937
2.87344	1	chr2R	19669854	19670300	promoter-TSS (NM_137595)	promoter-TSS (NM_137595)	-245	NM_001043097	49636	Dm.1536	NM_080529	hrg	CG9854|Dmel\CG9854|PAP|Pap|l(2)07619|l(2)k07619	hiiragi
2.87106	1	chr3L	685518	685818	promoter-TSS (NM_138206)	promoter-TSS (NM_138206)	-119	NM_138206	38082	Dm.11333	NM_138206	ebd1	CG3371|Dmel\CG3371|EP3592|Ebd|Ebd1	earthbound 1
2.87047	1	chr2R	8655097	8655416	intron (NM_078937, intron 1 of 5)	intron (NM_078937, intron 1 of 5)	-3760	NR_124473	19835420		NR_124473	lncRNA:CR44281	CR44281|Dmel\CR44281	long non-coding RNA:CR44281
2.87047	0	chr2L	19232029	19232316	Intergenic	Intergenic	14765	NR_073804	14462801		NR_073804	lncRNA:CR44189	CR44189|Dmel\CR44189|lincRNA.197	long non-coding RNA:CR44189
2.86787	1	chr2R	9441572	9441792	promoter-TSS (NM_165676)	promoter-TSS (NM_165676)	-116	NM_136644	35971	Dm.7305	NM_136644	ced-6	CED-6|CG11804|Ced-6|Dmel\CG11804|ced6|dCed-6|dced-6|drCed-6|drCed6|drced-6	ced-6
2.86758	1	chr2R	21713942	21714182	promoter-TSS (NM_166480)	promoter-TSS (NM_166480)	-74	NM_166480	37481	Dm.7318	NM_166479	HmgD	CG17950|Dm-HMG-D100|Dmel\CG17950|HMG D|HMG-D|HMG-D100|HMG1|HMGD|Hmg-D|anon-EST:Liang-1.9|clone 1.9|dHMG-D|hmg-D|hmgd	High mobility group protein D
2.86722	0	chr2L	15007828	15008042	promoter-TSS (NM_135891)	promoter-TSS (NM_135891)	122	NM_135892	34875	Dm.3397	NM_135892	NC2beta	BG:DS00929.3|CG4185|Dmel\CG4185|Dr1|NC2 beta|Nc2b|dDr1|dNC2|dNC2beta	Negative Cofactor 2beta
2.86605	1	chrX	6000729	6001143	promoter-TSS (NR_123808)	promoter-TSS (NR_123808)	-139	NM_132059	31533	Dm.3136	NM_132059	CG4766	BcDNA:GH11415|Dmel\CG4766|gh11415	uncharacterized protein
2.86605	0	chr3L	6827533	6827889	Intergenic	Intergenic	37553	NM_079224	38752	Dm.2556	NM_079224	vvl	CF1A|CG10037|Cf1-a|Cf1a|Cf1a/drifter|Cfla|DFR|Dfr|Dfr/Vvl|Dmel\CG10037|Drf|VVL|Vv1|Vvl|dfr|dfr-vvl|dfr/vvl|drf|prd3|sep|ut|vvl/dfr|vvl/dfr/ut	ventral veins lacking
2.86605	0	chrX	7978258	7978530	intron (NM_167142, intron 2 of 6)	intron (NM_167142, intron 2 of 6)	8691	NM_167142	31717	Dm.7274	NM_078521	sn	CG15331|CG1536|CG32858|Dmel\CG32858|SN|Sn|fascin|fs(1)A1057|fs(1)K1421|fs(1)K418|fs(1)K473|fs(1)K743|fs(1)M45	singed
2.86605	0	chr2L	8264681	8264995	intron (NM_001103651, intron 5 of 12)	intron (NM_001103651, intron 5 of 12)	955	NM_001273314	34132	Dm.7306	NM_057397	Btk29A	Btk|Btk29|Btk29a|C-src2|C-src4|CG18355|CG8049|CT2415|CT41718|DSrc28|DTec29|Dm SRC2|Dmel\CG8049|Dsrc28C|Dsrc29A|EC2-9|S13|SRC 29A|Src2|Src29A|Tec|Tec29|Tec29A|btk|btk29|btk29A|btk29a|c-src/fps|dsrc29A|fic|src-4|src2|src28C|src4|tec29	Btk family kinase at 29A
2.86605	1	chr2L	12482150	12483155	exon (NM_001169494, exon 1 of 3)	exon (NM_001169494, exon 1 of 3)	937	NM_001169494	34665	Dm.7349	NM_080364	bun	1550|Bun|BunA|CG31857|CG42281|CG5461|Dm_2L:60722|Dmel\CG42281|Dmel_CG31857|Dmel_CG5461|EP(2)0488|TSC-22|Tsc22|bnc|l(2)00255|l(2)02687|l(2)05479|l(2)06475|l(2)k02903|l(2)rI043|shs	bunched
2.86605	0	chr3L	12664594	12664902	Intergenic	CpG	2922	NR_124910	19834958		NR_124910	lncRNA:CR44552	CR44552|Dmel\CR44552	long non-coding RNA:CR44552
2.86605	1	chr2R	18307334	18307573	intron (NM_001169718, intron 1 of 12)	intron (NM_001169718, intron 1 of 12)	-3476	NM_001043093	37098	Dm.33482	NM_001043093	CG14505	Dmel\CG14505	uncharacterized protein
2.86605	1	chr2L	19136911	19137180	intron (NM_001201913, intron 1 of 4)	intron (NM_001201913, intron 1 of 4)	-1812	NM_001273634	35196	Dm.30851	NM_136106	l(2)37Cg	CG10685|Cg|Dmel\CG10685	lethal (2) 37Cg
2.86605	1	chr2L	20293995	20294252	promoter-TSS (NM_144332)	promoter-TSS (NM_144332)	-570	NM_001299169	50470	Dm.7987	NM_144332	CG12617	38C.31|Dmel\CG12617	uncharacterized protein
2.86605	1	chr2R	21477274	21477646	intron (NM_001369961, intron 2 of 6)	intron (NM_001369961, intron 2 of 6)	3716	NM_057617	37447	Dm.721	NM_057617	Sdc	CG10497|CT27296|Dmel\CG10497|Dsyn|Syd|Syn|dSdc|l(2)10608|sdc|syd|syn	Syndecan
2.86185	1	chr3L	21317688	21318221	promoter-TSS (NM_141046)	promoter-TSS (NM_141046)	66	NM_079475	40358	Dm.13644	NM_079475	Pc	CG32443|CG7618|DmPc|Dmel\CG32443|PC|Pc-G|PcG|dPC|pc	Polycomb
2.86133	1	chr2L	8382631	8382926	promoter-TSS (NM_135377)	promoter-TSS (NM_135377)	29	NM_001273318	34157	Dm.18218	NM_135376	CG13392	Dmel\CG13392	uncharacterized protein
2.85966	0	chr2L	11223116	11223346	intron (NM_001169481, intron 2 of 8)	intron (NM_001169481, intron 2 of 8)	11434	NM_001273449	34560	Dm.1729	NM_057214	ab	Ab|B2149|CG32830|CG43860|CG4807|Dmel\CG43860|Dmel_CG32830|Dmel_CG4807|clu|l(2)k02807|ptd	abrupt
2.85966	0	chr3L	15252408	15252768	Intergenic	Intergenic	16969	NM_080018	44497	Dm.3403	NM_080018	Tollo	CG6890|CT21344|Dmel\CG6890|TOLL 8|Tl-8|Toll-8|Toll8|dTLR8|dToll8|toll|tollo|tollo/toll-8	tollo
2.85941	1	chrX	2274583	2274915	promoter-TSS (NM_001169174)	promoter-TSS (NM_001169174)	29	NM_001169174	31215	Dm.11321	NM_130639	CG2918	CT9894|Dmel\CG2918|EG:25E8.1|GRP170|Grp170	uncharacterized protein
2.85894	1	chr3R	8927567	8928476	intron (NM_170646, intron 1 of 13)	intron (NM_170646, intron 1 of 13)	3875	NM_170646	41062	Dm.7093	NM_057349	pyd	CG11782|CG11962|CG12409|CG31349|CG43140|CG9729|CG9731|CG9763|CT36877|DZO-1|Dmel\CG43140|Dmel_CG31349|Dmel_CG9731|Pch|Pyd|Pyd/ZO-1|Tamou|ZO-1|ZO1|dzo-1|pyd(Z01)|tam|xvt	polychaetoid
2.85852	0	chr3L	13246179	13246787	TTS (NM_168539)	TTS (NM_168539)	2219	NM_168539	317866	Dm.29165	NM_168539	CG32119	BcDNA:AT05691|Dmel\CG32119|NEST:bs34d09	uncharacterized protein
2.85852	1	chr3L	14973297	14973748	TTS (NM_057541)	TTS (NM_057541)	855	NM_057541	39620	Dm.2286	NM_057541	Brd	Brd-C|CG3096|DmelCG3096|Dmel\CG3096|brd	Bearded
2.85852	0	chr3L	21882232	21882527	intron (NM_001043154, intron 1 of 9)	intron (NM_001043154, intron 1 of 9)	2802	NM_206423	40436	Dm.2502	NM_079484	mub	CG7437|Dmel\CG7437|MRE17|MUB|Mub|anon-WO0172774.33|anon-WO0172774.35|anon-WO0172774.36|anon-WO0172774.37|l(3)04093|l(3)j6B10|l(3)j8B3	mushroom-body expressed
2.85813	1	chr2R	15245389	15245647	Intergenic	Intergenic	-3266	NM_079026	36692	Dm.636	NM_079026	scb	CG8095|CT21280|CT36929|Dm0620|Dmel\CG8095|E(Sev-CycE)E93|E(sev-cycE)[e93]|ITA3|ItgaPS3|PS3|Vol|aPS3|alpha-PS3|alphaInt3|alphaPS3|alpha[[PS3]]|beta[[PS3]|l(2)01288|l(2)51Ea|vol	scab
2.85794	0	chr3R	6921321	6921873	intron (NM_206446, intron 2 of 6)	intron (NM_206446, intron 2 of 6)	11243	NM_206452	40835	Dm.3803	NM_206444	Antp	3.4|ANT-C|ANT-P|ANTC|ANTP|Ant|AntP|AntP1|Antp P1|Antp P2|Antp1|Aus|BG:DS07700.1|CG1028|DMANTPE1|DRO15DC96Z|DmAntp|Dmel\CG1028|Hu|Ns|Scx|antp|l(3)84Ba	Antennapedia
2.8576	1	chrX	10767380	10767743	promoter-TSS (NM_132421)	promoter-TSS (NM_132421)	-255	NM_001298158	32001	Dm.20907	NM_167245	Atg8a	ATG8|ATG8/LC3|ATG8a|Atg8|Atg8/LC3|Atg8A|BcDNA:LD05816|CG1534|CG32672|DmAtg8a|Dmel\CG32672|DrAtg8a|LC3|LC3/Atg8|atg8|atg8A|atg8a|dAtg8a	Autophagy-related 8a
2.8576	1	chr2R	17698245	17698509	promoter-TSS (NR_073887)	promoter-TSS (NR_073887)	-15	NM_137404	37011	Dm.671	NM_137404	rdgBbeta	BcDNA.LD14189|BcDNA:LD14189|CG17818|Dmel\CG17818|DrdgBbeta|RdgB-beta|RdgBbeta	rdgBbeta
2.85743	0	chr2L	15736593	15737027	intron (NM_001259108, intron 2 of 4)	intron (NM_001259108, intron 2 of 4)	-5026	NM_057612	34924	Dm.3509	NM_057611	CycE	3938|BG:DS07108.3|CDI7|CG3938|CYCE|Cdi7|Cyc|Cyc E|Cyc-E|CycEI|CyclE|CyeE|D-CycE|DmCycE|DmcycE|DmcyclinE|Dmel\CG3938|br37|cdi7|cycE|cyclinE|cycline|dCycE|dm-cycE|fond|l(2)05206|l(2)35Dd|l(2)br37|l(2)k02514|l(2)k02602|l(2)k05007|l35Dd	Cyclin E
2.85698	1	chr3L	20922234	20922768	promoter-TSS (NR_073964)	promoter-TSS (NR_073964)	-752	NR_073964	14462899		NR_073964	lncRNA:CR43929	CR43929|Dmel\CR43929	long non-coding RNA:CR43929
2.85674	0	chr3R	8030687	8030979	promoter-TSS (NM_169205)	promoter-TSS (NM_169205)	6	NM_141505	40952	Dm.31233	NM_141505	CG10903	Dmel\CG10903	uncharacterized protein
2.8567	1	chr3R	4662489	4663553	intron (NM_001144532, intron 2 of 14)	intron (NM_001144532, intron 2 of 14)	-2082	NR_073980	14462432		NR_073980	lncRNA:CR44156	CR44156|Dmel\CR44156	long non-coding RNA:CR44156
2.8567	1	chr2L	6498487	6498741	promoter-TSS (NM_135199)	promoter-TSS (NM_135199)	-33	NM_135199	33914	Dm.327	NM_135199	CG31637	CG13765|CG9551|Dmel\CG31637|anon-WO0118547.107|d6ST1	uncharacterized protein
2.85621	1	chr2L	17383325	17383661	exon (NM_165212, exon 1 of 7)	exon (NM_165212, exon 1 of 7)	622	NM_135990	35041	Dm.444	NM_135990	Lrch	CG6860|CT21229|Dmel\CG6860|dLRCH	Leucine-rich-repeats and calponin homology domain protein
2.85594	1	chr2R	19840676	19841248	Intergenic	Intergenic	2706	NM_001299692	19836082		NM_001299692	CG44569	Dmel\CG44569	uncharacterized protein
2.85567	0	chr3R	29206192	29206505	Intergenic	Intergenic	-2215	NM_143426	43457	Dm.5096	NM_143426	Cyt-c1L	CG14508|CY1|Dmel\CG14508	Cytochrome c1-like
2.85557	1	chr2L	4594922	4595399	promoter-TSS (NM_001273111)	promoter-TSS (NM_001273111)	-106	NM_001273109	318824	Dm.20530	NM_001258946	dpy	BcDNA:SD02173|CG15637|CG31724|CG31725|CG31726|CG31727|CG31964|CG31965|CG31966|CG31967|CG31968|CG33000|CG33086|CG33196|CR33195|CT35799|DP|DPY|Dmel\CG33196|Dp|Mur24F|Q8IQ18_DROME|SP460|dp|l(2)24Fd|olv[D]	dumpy
2.8553	1	chr2R	11358861	11359118	TTS (NM_136833)	TTS (NM_136833)	187	NM_136832	36224	Dm.2258	NM_136832	CG12384	BcDNA:GH16986|BcDNA:RH17411|Dmel\CG12384	uncharacterized protein
2.85504	1	chr2R	11086149	11086668	3' UTR (NM_001259332, exon 1 of 1)	3' UTR (NM_001259332, exon 1 of 1)	437	NM_001259332	12798404		NM_001259332	CG43189	Dmel\CG43189	uncharacterized protein
2.85496	1	chr2L	13867589	13868109	intron (NM_165067, intron 1 of 7)	intron (NM_165067, intron 1 of 7)	-1159	NR_124242	19835034		NR_124242	lncRNA:CR44848	CR44848|Dmel\CR44848	long non-coding RNA:CR44848
2.8548	1	chr2L	540683	541132	TTS (NM_164385)	TTS (NM_164385)	1673	NM_001272904	33226	Dm.3336	NM_057630	lwr	CG3018|DUbc9|DmUbc9|Dmel\CG3018|Dmubc9|FBgn0010602|Iwr|Lwr|UBC9|Ubc 9|Ubc-9|Ubc9|UbcD9|dUBC9|dUbc9|dip4|hbl|i105|i56|l(2)01519|l(2)02858|l(2)05486|l(2)05487|semi|ubc9	lesswright
2.85459	0	chr4	588537	589077	exon (NM_166773, exon 10 of 10)	exon (NM_166773, exon 10 of 10)	5699	NM_166773	43800	Dm.1402	NM_143671	CG1909	Dmel\CG1909	uncharacterized protein
2.85446	1	chr3R	6810735	6811136	non-coding (NR_133338, exon 1 of 1)	non-coding (NR_133338, exon 1 of 1)	116	NR_133338	26067243		NR_133338	lncRNA:CR45915	CR45915|Dmel\CR45915	long non-coding RNA:CR45915
2.85427	0	chr3R	23758593	23758891	promoter-TSS (NM_142922)	promoter-TSS (NM_142922)	134	NM_170090	42807	Dm.20236	NM_142923	PTPMT1	150466_at|CG10371|Dmel\CG10371|PLIP|Plip|dPTEN|plip	Protein tyrosine phosphatase, mitochondrial 1
2.84974	1	chr3R	7044048	7044430	Intergenic	Intergenic	6361	NR_125092	19835626		NR_125092	lncRNA:CR44933	CR44933|Dmel\CR44933|lincRNA.702	long non-coding RNA:CR44933
2.84807	0	chr3R	11977074	11977345	promoter-TSS (NM_141880)	promoter-TSS (NM_141880)	-12	NM_001275562	41451	Dm.13242	NM_141880	CG10005	BcDNA:RE59626|Dmel\CG10005	uncharacterized protein
2.8461	0	chr2L	9460533	9460747	exon (NM_164855, exon 3 of 4)	exon (NM_164855, exon 3 of 4)	-9686	NR_073747	14462731		NR_073747	lncRNA:CR43769	CR43769|Dmel\CR43769|lincRNA.90	long non-coding RNA:CR43769
2.84597	1	chr2R	11237660	11238089	promoter-TSS (NM_001103796)	promoter-TSS (NM_001103796)	-230	NM_001103796	5740585		NM_001103796	CG34224	Dmel\CG34224	uncharacterized protein
2.84322	1	chr3L	19618278	19619048	promoter-TSS (NM_140878)	promoter-TSS (NM_140878)	-142	NM_140878	40140	Dm.4125	NM_140878	l(3)76BDm	CG8793|Dmel\CG8793|TRAPPC8|l(3)L3809	lethal (3) 76BDm
2.83732	1	chr3R	17149349	17149594	promoter-TSS (NM_142351)	promoter-TSS (NM_142351)	-59	NM_142350	42076	Dm.11392	NM_142350	m-cup	CG11896|Dmel\CG11896	mann-cup
2.83462	1	chr3R	25056491	25056939	promoter-TSS (NM_170195)	promoter-TSS (NM_170195)	-304	NM_143072	43002	Dm.16511	NM_143072	stac	BP1013|CG11819|CG34037|CG34349|Dmel\CG34349|Dmel_CG11819|Dmel_CG34037|Unc-13-4B|dunc-13-4B|unc-13-4B	staccato
2.83363	1	chr2L	8302655	8303035	promoter-TSS (NM_078786)	promoter-TSS (NM_078786)	140	NM_135358	34134	Dm.11591	NM_135358	wol	ALG5|CG7870|Dmel\CG7870|Wol|alg5|dAlg5	wollknaeuel
2.83255	1	chr2R	20311393	20312019	intron (NM_001169744, intron 1 of 4)	intron (NM_001169744, intron 1 of 4)	1917	NM_001169744	37302	Dm.5179	NM_137628	CG13868	Dmel\CG13868|anon-WO0153538.60	uncharacterized protein
2.82454	1	chr3L	1746161	1746387	promoter-TSS (NM_206235)	promoter-TSS (NM_206235)	-633	NM_139399	38222	Dm.14911	NM_139399	CG13921	Dmel\CG13921	uncharacterized protein
2.82142	1	chr3L	4550633	4550932	promoter-TSS (NM_001104035)	promoter-TSS (NM_001104035)	93	NM_001104035	38561	Dm.20483	NM_139659	CG11357	BcDNA:GM04393|Dmel\CG11357|GalT2|dbeta3GnT	uncharacterized protein
2.82096	0	chr2R	7566645	7566954	promoter-TSS (NM_165541)	promoter-TSS (NM_165541)	-10	NM_001273852	35693	Dm.18802	NM_136455	Vps13	BEST:LD02743|CG2093|Dmel\CG2093	Vacuolar protein sorting 13
2.81922	1	chr3R	4403301	4403597	promoter-TSS (NR_125061)	promoter-TSS (NR_125061)	373	NM_141209	40559	Dm.4150	NM_141209	lost	CG14648|Dmel\CG14648|Growl|anon-WO0118547.126|growl|nev|nvd	lost
2.81782	1	chr2L	2147063	2147433	promoter-TSS (NM_134804)	promoter-TSS (NM_134804)	27	NM_134803	33388	Dm.266	NM_134803	CG11723	11723|CC25|Dmel\CG11723	uncharacterized protein
2.81682	0	chr2R	20665513	20665939	promoter-TSS (NM_166408)	promoter-TSS (NM_166408)	-87	NM_166408	37344	Dm.13937	NM_137664	Fem-1	CG9025|Dmel\CG9025|dFEM-1|dFEM1B	Fem-1
2.81606	1	chr2L	4333161	4333505	promoter-TSS (NM_164580)	promoter-TSS (NM_164580)	-580	NM_164580	33636	Dm.2602	NM_078747	Atet	CG2969|Dmel\CG2969	ABC transporter expressed in trachea
2.815	1	chr3R	16811755	16812077	intron (NM_001170161, intron 4 of 5)	CpG	10617	NR_125188	19836031		NR_125188	lncRNA:TS16	CR45751|Dmel\CR45751	long noncoding RNA: testis-specific 16
2.81442	1	chr3R	5685707	5685952	promoter-TSS (NM_141317)	promoter-TSS (NM_141317)	-26	NM_001170040	40704	Dm.2012	NM_169094	plx	CG1093|CG14674|CG34122|CG42612|Dmel\CG42612|Dmel_CG1093|Dmel_CG14674|Dmel_CG34122|Plx	pollux
2.81349	1	chr3R	15287779	15288114	promoter-TSS (NM_169641)	promoter-TSS (NM_169641)	-66	NM_169641	41852	Dm.19116	NM_079636	Tm1	1305/10|2299|BcDNA:GH09289|BcDNA:LD37158|BcDNA:SD21996|CG4898|Dm Tm1|Dm TmH33|Dm TmH34|DmTm1|Dmel\CG4898|PmI|TM|TM1|TMII|Tm|TmH|TmH-33|TmH-34|TmH33|TmH34|TmII|Tmr33|Tmr34|TnH|TnH-33|TnH-34|cTM|cTm|cTmII|chr3R:11122272..11122408|l(3)02299|l(3)S130510|l(3)s2958|mTmII|region 3|tm1|tmII|tropomyosin	Tropomyosin 1
2.81333	0	chr3R	16146674	16147026	promoter-TSS (NM_001316507)	promoter-TSS (NM_001316507)	5	NM_001316507	41959	Dm.3823	NM_142266	CG5903	Dmel\CG5903|anon-EST:Posey87|anon-WO0118547.99|bs05g07.y1	uncharacterized protein
2.81295	0	chr3R	13720197	13720626	intron (NM_001104305, intron 1 of 13)	intron (NM_001104305, intron 1 of 13)	-2235	NM_142052	41682	Dm.1185	NM_142052	Ubc87F	83A|AT76|BcDNA:GH25305|CG9602|Dmel\CG9602|UBC|Ubc87Fb	Ubiquitin conjugating enzyme 87F
2.81295	1	chr3L	19908329	19908676	promoter-TSS (NR_073953)	promoter-TSS (NR_073953)	-863	NR_073953	14462887		NR_073953	asRNA:CR43889	CR43889|Dmel\CR43889	antisense RNA:CR43889
2.81295	1	chr3R	23211690	23212005	intron (NM_001260329, intron 2 of 9)	intron (NM_001260329, intron 2 of 9)	2710	NM_170058	42743	Dm.3705	NM_170053	cnc	5134|BcDNA:RE05559|CG13826|CG17894|CG43286|CG4566|CG4578|CNC|CNC_DROME|CnC|Cnc|Cnc-C|CncC|DM12|Dmel\CG43286|Dmel_CG13826|Dmel_CG17894|NRF2|Nrf2|anon-WO0153538.6|anon-WO0153538.7|cnc-C|cncC|dNrf2|l(3)03921|l(3)j5E7	cap-n-collar
2.81189	1	chr3R	6660008	6660275	promoter-TSS (NM_001316493)	promoter-TSS (NM_001316493)	-41	NM_001316493	40816	Dm.31295	NM_058018	agt	Agt|BG:DS00004.10|CG1303|DmAGT|Dmel\CG1303	O-6-alkylguanine-DNA alkyltransferase
2.81003	1	chr3L	16044007	16044767	intron (NM_001274988, intron 1 of 2)	intron (NM_001274988, intron 1 of 2)	-1817	NM_168645	39753	Dm.6466	NM_079377	Diap1	0736/01|1065/03|CG12284|D-IAP1|D-iap1|DIAP|DIAP I|DIAP-1|DIAP1|DIAPI|DIAp|Diap|Diap-1|Diap-1/Th|Dmel\CG12284|E(rpr)3-1|IAP|IAP1|Iap1|S048915|TH|Thread|dIAP|dIAP-1|dIAP1|dIap1|diap|diap 1|diap-1|diap1|diap1/thread|l(3)72CDe|l(3)72Dc|l(3)S030605|l(3)S030605b|l(3)S106503|l(3)j5C8|th|thread	Death-associated inhibitor of apoptosis 1
2.80828	1	chr2L	713232	713460	intron (NR_124007, intron 1 of 1)	intron (NR_124007, intron 1 of 1)	1637	NM_001298622	33245		NM_078722	ds	CG17941|CT39575|DS|Dmel\CG17941|Ds|EP-822|cad2|dachs|l(2)01855|l(2)05142	dachsous
2.80659	0	chr3L	10648607	10648989	intron (NM_168416, intron 1 of 3)	intron (NM_168416, intron 1 of 3)	5270	NM_140147	39208	Dm.4920	NM_140147	CG14153	Dmel\CG14153	uncharacterized protein
2.80659	1	chr2L	14435522	14436484	Intergenic	Intergenic	-5181	NR_124254	19835519		NR_124254	lncRNA:CR44732	CR44732|Dmel\CR44732|lincRNA.132	long non-coding RNA:CR44732
2.80617	0	chr2R	17262777	17262999	TTS (NR_133130)	TTS (NR_133130)	549	NR_133130	26067318		NR_133130	lncRNA:CR45997	CR45997|Dmel\CR45997|lincRNA.339	long non-coding RNA:CR45997
2.80582	0	chr3R	8210113	8210578	Intergenic	Intergenic	-5515	NM_001031979	3771856	Dm.31297	NM_001031979	CheA84a	CG33779|Dmel\CG33779	Chemosensory protein A 84a
2.80503	0	chr2L	6830104	6830396	intron (NM_001298763, intron 1 of 4)	intron (NM_001298763, intron 1 of 4)	7933	NM_164716	33957	Dm.18267	NM_164716	sens-2	CG11243|CG17373|CG31632|D.m Sens-2|Dmel\CG31632|Sens-2|sens2	senseless-2
2.80503	0	chr3R	26770662	26770900	TTS (NR_125274)	TTS (NR_125274)	1703	NR_125274	19835705		NR_125274	lncRNA:CR45563	CR45563|Dmel\CR45563	long non-coding RNA:CR45563
2.80407	1	chr2L	10238812	10239063	promoter-TSS (NM_164897)	promoter-TSS (NM_164897)	-404	NM_078809	34364	Dm.2770	NM_078809	me31B	CG4916|DDX6|Dhh1p/Me31b|DmRH3|Dmel\CG4916|ME31B|Mat31B|Me31B|Me31b|l(2)k06607|me31b	maternal expression at 31B
2.80336	1	chr2L	9990448	9990927	intron (NM_001273384, intron 3 of 4)	intron (NM_001273384, intron 3 of 4)	5885	NM_164884	318996	Dm.5569	NM_164884	CG31875	BcDNA:AT29184|CG5831|Desr|Dmel\CG31875	uncharacterized protein
2.79962	1	chr3R	16918752	16919376	intron (NR_048412, intron 1 of 6)	intron (NR_048412, intron 1 of 6)	4063	NR_048412	12798430		NR_048412	lncRNA:iab8	CG31270|CR43261|Dmel\CR43261|Dmel_CG31270|iab|iab-8|iab-8 ncRNA|iab-8ncRNA|miR-iab-8|mpa|msa	long non-coding RNA:iab8
2.79858	0	chr2R	13044157	13044429	TTS (NM_001299441)	TTS (NM_001299441)	2963	NM_001299441	36433	Dm.24504	NM_136988	CG13323	Dmel\CG13323	uncharacterized protein
2.79844	1	chr3L	264623	265000	promoter-TSS (NM_138177)	promoter-TSS (NM_138177)	32	NM_001274267	38046	Dm.14476	NM_079146	mRpL17	BcDNA:RE43278|CG13880|Dmel\CG13880|L17|mRPL17|mrpL17	mitochondrial ribosomal protein L17
2.79638	1	chrX	4970322	4970679	intron (NR_123794, intron 3 of 3)	intron (NR_123794, intron 3 of 3)	-9372	NM_131972	31426	Dm.5041	NM_131972	CG15468	Dmel\CG15468|SIP3	uncharacterized protein
2.79638	0	chr3L	14164350	14164636	Intergenic	Intergenic	13044	NM_001274901	39570	Dm.1835	NM_079342	D	CG5893|DM10|DM23|DM33|DM36|DM63|Dachs|Dh|Dic|Dmel\CG5893|SOX70|SOX70D|SOXB2.1|SOXDP|Sox B2-1|Sox70|Sox70D|Sry-rDM10|Sry-rDM23|Sry-rDM33|Sry-rDM36|Sry-rDM63|fish|l(3)LG9|loD	Dichaete
2.79638	1	chr3L	18839781	18840045	intron (NM_168778, intron 1 of 8)	intron (NM_168778, intron 1 of 8)	603	NM_001169994	40049	Dm.2528	NM_079426	Indy	BEST:LP01220|CG3979|Dmel\CG3979|INDY|anon-EST:fe3A7|anon-WO0172774.70|drIndy|indy	I'm not dead yet
2.79614	1	chrX	3136379	3136624	intron (NM_001258581, intron 1 of 8)	intron (NM_001258581, intron 1 of 8)	1631	NM_057511	31293		NM_057511	N	1.1|16-178|16-55|Ax|CG3936|CT13012|Chp|Co|Dmel\CG3936|EG:140G11.1|EG:163A10.2|NECD|NICD|Nicd|RICN|anon-EST:Liang-1.12|clone 1.12|co|dNotch|fa|l(1)3Cb|l(1)Ax|l(1)N|n[fah]|nd|notch|shd|spl|swb	Notch
2.79614	1	chrX	4940313	4940690	5' UTR (NM_167024, exon 2 of 11)	5' UTR (NM_167024, exon 2 of 11)	920	NM_001169199	31425	Dm.1678	NM_080337	Ptp4E	4E|CG6899|CT21187|DPTP4E|Dmel\CG6899|PTP4E|PtP4E|R-PTP 4E	Protein tyrosine phosphatase 4E
2.79614	1	chr3R	5088015	5088405	Intergenic	Intergenic	-1138	NM_001259993	40616	Dm.24160	NM_079507	corto	7128|CG2530|CP-1|Ccf|Corto|Dmel\CG2530|anon-WO02059370.59|ccf|l(3)07128|l(3)neo31|l(3)neo32	corto
2.79614	1	chrX	6590704	6590938	promoter-TSS (NM_132100)	promoter-TSS (NM_132100)	45	NM_001272356	31593	Dm.53	NM_132100	Pat1	CG10695|Dmel\CG10695|PAT1|pat1	Protein interacting with APP tail-1
2.79614	0	chrX	6979248	6979511	intron (NM_001258628, intron 1 of 5)	intron (NM_001258628, intron 1 of 5)	-1569	NM_001272370	45382	Dm.1798	NM_080085	ogre	CB8|CG3039|Dm-inx1|Dmel\CG3039|FBpp0070995|Inx1|Ogre|cb-8|inx-1|inx1|jnL3|l(1)6Ec|l(1)jnL3|l(1)ogre	optic ganglion reduced
2.79614	1	chr3L	12646850	12647165	non-coding (NR_124907, exon 7 of 7)	non-coding (NR_124907, exon 7 of 7)	6083	NR_048272	12798225		NR_048272	lncRNA:CR43431	CR43431|Dmel\CR43431	long non-coding RNA:CR43431
2.79614	0	chr3L	13094066	13094541	Intergenic	Intergenic	-4334	NM_140375	39490	Dm.7510	NM_140375	CG11251	Dmel\CG11251	uncharacterized protein
2.79614	1	chr3R	14721715	14721991	intron (NM_001038966, intron 1 of 8)	intron (NM_001038966, intron 1 of 8)	2408	NM_001038966	41783		NM_001038966	kibra	CG12600|CG33967|CG7552|DmKibra|Dmel\CG33967|Kbr|Kib|Kibra|ORE-2|RE26350|kbr|kib|l(3)02404|l(3)j5C3|l(3)neo42	kibra
2.79614	1	chrX	17337041	17337335	Intergenic	Intergenic	22607	NM_001272712	32723	Dm.2611	NM_078662	B-H2	B|BH2|Bar|Bar-H2|BarH|Barh2|CG5488|Dmel\CG5488|bar-h2	BarH2
2.79614	1	chr2L	19790659	19791068	intron (NM_001169546, intron 1 of 6)	intron (NM_001169546, intron 1 of 6)	1019	NM_001169547	35267	Dm.3427	NM_136158	CdGAPr	10538|CG10538|Dmel\CG10538|FBgn 32821|GAP|cdGAPr|d-CdGAPr	Cd GTPase activating protein-related
2.79614	0	chr3R	20262517	20262761	intron (NM_001260274, intron 2 of 18)	intron (NM_001260274, intron 2 of 18)	9869	NM_001260274	53560	Dm.5727	NM_080253	cic	CG43122|CG5060|CG5067|CIC|Cic|Dmel\CG43122|Dmel_CG5060|Dmel_CG5067|E(Dl)D49|cics|fet	capicua
2.79614	1	chr3R	21857401	21857625	Intergenic	Intergenic	-1247	NM_079719	42571	Dm.2274	NM_079719	glec	CG6575|Dmel\CG6575	gliolectin
2.79614	0	chrX	22085322	22085563	Intergenic	Intergenic	-57660	NM_001110601	5740386		NM_001110601	CG40813	Dmel\CG40813	uncharacterized protein
2.79614	1	chr3R	25076605	25077122	TTS (NM_143078)	TTS (NM_143078)	1986	NM_143078	43009	Dm.1328	NM_143078	CG11920	Dmel\CG11920	uncharacterized protein
2.79614	0	chr3R	31691255	31691535	Intergenic	Intergenic	-1517	NR_125310	19834934		NR_125310	lncRNA:CR45565	CR45565|Dmel\CR45565	long non-coding RNA:CR45565
2.79369	0	chr2L	18948759	18949008	promoter-TSS (NM_136074)	promoter-TSS (NM_136074)	-1	NM_136074	35150	Dm.4241	NM_136074	CG10428	Dmel\CG10428	uncharacterized protein
2.78992	0	chrX	4578186	4578698	intron (NR_123790, intron 1 of 4)	intron (NR_123790, intron 1 of 4)	-6513	NM_131945	31390	Dm.25180	NM_131945	CG12684	Dmel\CG12684	uncharacterized protein
2.78705	1	chr3R	20292021	20292475	promoter-TSS (NM_080253)	promoter-TSS (NM_080253)	-796	NM_001260275	53560	Dm.5727	NM_080253	cic	CG43122|CG5060|CG5067|CIC|Cic|Dmel\CG43122|Dmel_CG5060|Dmel_CG5067|E(Dl)D49|cics|fet	capicua
2.78344	0	chr3R	20585713	20586012	promoter-TSS (NM_142640)	promoter-TSS (NM_142640)	-29	NM_142640	42437	Dm.1262	NM_142640	CG16953	Dmel\CG16953	uncharacterized protein
2.78233	0	chr3R	29818513	29818932	promoter-TSS (NM_206583)	promoter-TSS (NM_206583)	-409	NM_206583	43523	Dm.11847	NM_143476	neo	CG7802|Dmel\CG7802	neyo
2.78164	0	chr3R	19017734	19017972	exon (NM_169845, exon 5 of 6)	exon (NM_169845, exon 5 of 6)	6177	NM_001300471	42279	Dm.11255	NM_142514	CG6005	Dmel\CG6005	uncharacterized protein
2.78059	0	chr3R	27445300	27445681	Intergenic	Intergenic	-4546	NM_001300632	19835591		NM_001300632	CG44290	Dmel\CG44290|lincRNA.869	uncharacterized protein
2.77968	1	chr2R	13562661	13564116	Intergenic	Intergenic	4843	NM_001259372	36510	Dm.7779	NM_137044	CG13334	Dmel\CG13334|NEST:bs27e02	uncharacterized protein
2.77762	0	chr2L	8685814	8686364	promoter-TSS (NM_135403)	promoter-TSS (NM_135403)	-134	NM_135402	34196	Dm.6187	NM_135402	PrBP	CG9296|DmPrBP|DmPrBP/delta|Dmel\CG9296	Prenyl-binding protein
2.77682	0	chr3L	19330571	19331003	intron (NM_079434, intron 1 of 5)	intron (NM_079434, intron 1 of 5)	6822	NM_176359	40104	Dm.19224	NM_079434	pip	CG9614|Dmel\CG9614|Pipe|l(3)76BDp|pipe-ST2	pipe
2.77663	1	chrX	16319199	16319518	intron (NM_078642, intron 1 of 1)	intron (NM_078642, intron 1 of 1)	1012	NM_078642	32595	Dm.6167	NM_078642	Cyp1	BcDNA:GM09255|CG9916|Cpy1|CyP-1|CyP1|Cyp-1|Dmel\CG9916|cyp-1|cyp1	Cyclophilin 1
2.77322	0	chr3R	25680405	25680795	promoter-TSS (NM_143159)	promoter-TSS (NM_143159)	-50	NM_143158	43101	Dm.20258	NM_143158	CG4743	Dmel\CG4743	uncharacterized protein
2.77258	0	chr2L	15764121	15764366	promoter-TSS (NM_135922)	promoter-TSS (NM_135922)	23	NM_001259109	34928	Dm.4558	NM_135922	CG3793	BG:DS09217.4|Dmel\CG3793	uncharacterized protein
2.7703	1	chr2L	21627960	21628245	promoter-TSS (NR_124415)	promoter-TSS (NR_124415)	-360	NR_124415	19835215		NR_124415	lncRNA:CR44993	CR44993|Dmel\CR44993	long non-coding RNA:CR44993
2.76913	1	chr2L	10057232	10057487	intron (NM_057693, intron 1 of 4)	CpG	459	NM_057693	34338	Dm.3560	NM_057693	Pen	2.1|CG4799|DPend|Dalpha2|Dimp-alpha2|Dmel\CG4799|IMPalpha2|Imp-alpha2|Impalpha2|Kap alpha2|Kap-alpha2|Kpna2|OHO31|Oho31|Rch1|alpha2|alpha2A-Kap|alphaKap2|anon-WO0140519.258|bs29g06.y1|imp alpha2|imp-alpha2|impalpha2|importin alpha|importin alpha2/pendulin|l(2)144/1|l(2)k06324|l(2)k14401|oho-31|oho31|pen|pen-2	Pendulin
2.76913	1	chr3R	16941934	16942248	intron (NM_001275719, intron 2 of 6)	CpG	2182	NM_001316544	47763	Dm.1763	NM_080157	Abd-B	9|ABD-B|ABDB|Abd B|Abd-b|Abd0B|AbdB|AbdB(CA)[[26]]|AbdB-I|AbdB-II|AbdBm|Abdb|Adb-B|AdbB|BX-C|CG10291|CG11648|DROABDB|DmAbdB|Dmel\CG11648|Droabdb|FAB|Fab-6|Fab-7|Fab-8|Fab7|IAB 5|IAB5|IAB7|IAB8|Iab-7|MCP|Mc|Mcp|Sab|Tab|Uab-5[Sab]|abd-B|abdB|bex|iab|iab-5|iab-6|iab-7|iab-8|iab5|iab6|iab7|iab8|iab8.9|iab9|l(3)89Ed|pH189|tuh-3|twig	Abdominal B
2.76663	0	chr3R	22411280	22411578	promoter-TSS (NM_142781)	promoter-TSS (NM_142781)	128	NM_170011	42632	Dm.20364	NM_170009	lqfR	CG13853|CG13854|CG31170|CG31285|CG42250|Dmel\CG42250|Dmel_CG31170|Dmel_CG31285|Epsin|LqfR|Lqfr|Tel2|XII-10|dTel2|epsin|epsin-like|epsin02|epsinR|l(3)03685|l(3)A9|l(3)SG62|l(3)XII-10|l(3)dsl-9|l(3)dsl9	liquid facets-Related
2.76532	0	chr3R	12260004	12260311	promoter-TSS (NM_001275571)	promoter-TSS (NM_001275571)	-812	NM_001275571	14462454	Dm.38953	NM_001275571	CG44038	Dmel\CG44038	uncharacterized protein
2.76532	1	chr2L	15482852	15483337	Intergenic	Intergenic	-1635	NM_080007	44381	Dm.1837	NM_080007	Tim17b2	BG:DS01845.2|BcDNA:AT05822|BcDNA:AT13511|CG15257|Dmel\CG15257|Tim17|dmTim17	Translocase inner membrane 17
2.76396	1	chr2L	7827092	7827344	promoter-TSS (NM_057921)	promoter-TSS (NM_057921)	28	NM_057921	34070	Dm.6830	NM_057921	Rack1	CG7111|Dmel\CG7111|RACK1|dRack1|i173|rack1	Receptor of activated protein kinase C 1
2.76256	0	chr2L	5381244	5381727	promoter-TSS (NR_124087)	promoter-TSS (NR_124087)	-411	NR_124087	19835196		NR_124086	lncRNA:CR42850	CG42850|CR42850|Dmel\CR42850	long non-coding RNA:CR42850
2.76256	0	chr3R	11235451	11235679	promoter-TSS (NM_169382)	promoter-TSS (NM_169382)	182	NM_001260111	41354	Dm.33588	NM_141802	CG17721	BcDNA:LP09251|Dmel\CG17721	uncharacterized protein
2.76256	0	chr2R	12970607	12970850	intron (NM_001299439, intron 3 of 4)	intron (NM_001299439, intron 3 of 4)	9930	NM_001299439	36431	Dm.2703	NM_079001	Psc	49Ea|CG3886|D-Bmi|Dmel\CG3886|PSC|Psc1|Su(z)2-C|dPSC|l(2)49Ea|l(2)Psc|l(2)vr14|psc|vr14	Posterior sex combs
2.76206	1	chr2R	11742433	11742692	Intergenic	Intergenic	-14255	NM_001259339	36258	Dm.23708	NM_136857	ths	CG12443|DFGF8-1|DmThs|Dmel\CG12443|FGF8-like1|Neu4|Ths|fgf8-like	thisbe
2.76171	1	chr3L	14135249	14136193	promoter-TSS (NR_133237)	promoter-TSS (NR_133237)	-619	NR_133237	26067215		NR_133237	lncRNA:CR45887	CR45887|Dmel\CR45887	long non-coding RNA:CR45887
2.76107	0	chr2R	22637606	22637840	promoter-TSS (NM_137847)	promoter-TSS (NM_137847)	4	NM_057878	37586	Dm.4856	NM_057878	Cdk9	CDK9|CG5179|DmP-TEFb|Dmel\CG5179|P-TEF|P-TEFb|PTefb|cdk9	Cyclin-dependent kinase 9
2.75481	1	chr2R	19857444	19857720	Intergenic	Intergenic	2513	NR_124632	19835260		NR_124632	lncRNA:CR44570	CR44570|Dmel\CR44570	long non-coding RNA:CR44570
2.75126	1	chr3L	12804998	12805205	promoter-TSS (NM_168518)	promoter-TSS (NM_168518)	15	NM_001169962	39454	Dm.11426	NM_140344	Atg1	ATG1|CG10967|DK-4|DmATG1|Dmel\CG10967|ULK1|UNC 51-like|Unc-51|Unc51|anon-WO0118547.287|atg1|dATG1|dAtg1|l(3)00305|unc-51|unc51	Autophagy-related 1
2.74965	1	chrX	23082055	23082399	promoter-TSS (NM_001015254)	promoter-TSS (NM_001015254)	108	NM_001258470	3354988	Dm.6075	NM_001015255	CG17163	Dmel\CG17163	uncharacterized protein
2.74945	0	chrX	13209867	13210120	intron (NM_001103497, intron 1 of 12)	intron (NM_001103497, intron 1 of 12)	1681	NM_078589	32273		NM_078589	sno	CG1903|CG44436|Dmel\CG44436|Dmel_CG1903|Sno|g-l|l(1)11Ea	strawberry notch
2.74945	1	chr2L	15498852	15499192	promoter-TSS (NM_057266)	promoter-TSS (NM_057266)	-105	NM_057266	34910	Dm.3067	NM_057266	lace	BG:DS01845.3|CG4162|Dmel\CG4162|Lace|SPT|SPT-II|anon-EST:Posey289|br36|dSpt2|l(2)35Dc|l(2)br36|l35Dc	lace
2.74874	0	chr3R	18994823	18995138	intron (NM_001032021, intron 1 of 5)	intron (NM_001032021, intron 1 of 5)	10955	NM_001104364	53563	Dm.1249	NM_169845	gukh	CG14287|CG14288|CG31043|CG5456|CG6003|Dmel\CG31043|GUKH|GUKh|GukH|Gukh|anon-WO0118547.205	GUK-holder
2.74864	1	chr2R	19979057	19979375	promoter-TSS (NM_001299695)	promoter-TSS (NM_001299695)	-26	NM_001299695	37275	Dm.4191	NM_137607	CG8654	Dmel\CG8654	uncharacterized protein
2.74753	0	chr3L	15163357	15163619	exon (NM_140501, exon 1 of 5)	exon (NM_140501, exon 1 of 5)	140	NM_140501	39657	Dm.20085	NM_140501	CG7011	Dmel\CG7011	uncharacterized protein
2.74573	1	chr2R	6214003	6214686	promoter-TSS (NM_143806)	promoter-TSS (NM_143806)	-222	NM_001259218	48387	Dm.3194	NM_143806	Ttc7	BcDNA:LD21719|CG8325|Dmel\CG8325|TTC7|YPP1|l(2)k14710|l(2)k15603	Tetratricopeptide repeat domain 7
2.74553	1	chr2L	87282	87592	promoter-TSS (NM_080081)	promoter-TSS (NM_080081)	-50	NM_080081	45339	Dm.1799	NM_080081	net	CG11450|Dmel\CG11450|Group IId|Shout|bHLHc42|shout	net
2.74487	1	chr3R	29218242	29218694	non-coding (NR_037770, exon 3 of 3)	non-coding (NR_037770, exon 3 of 3)	1284	NR_048510	12798295		NR_048510	mir-996	996|CR42947|Dmel\CR42947|dme-miR-996|dme-mir-996|miR-996|miR996	mir-996 stem loop
2.74345	0	chr3L	14952200	14952837	Intergenic	Intergenic	2634	NR_133241	26067305		NR_133241	lncRNA:CR45978	CR45978|Dmel\CR45978|lincRNA.556	long non-coding RNA:CR45978
2.74319	1	chr3R	8205131	8206065	promoter-TSS (NM_001031979)	promoter-TSS (NM_001031979)	-768	NM_001031979	3771856	Dm.31297	NM_001031979	CheA84a	CG33779|Dmel\CG33779	Chemosensory protein A 84a
2.74137	1	chr3R	26796700	26797453	Intergenic	Intergenic	-1965	NM_170287	43222	Dm.2347	NM_079794	Tl	CG5490|CT17414|Dmel\CG5490|EP(3)1051|EP1051|Fs(1)Tl|Fs(3)Tl|T1|TL|TOL|TOLL|Toll-1|Toll1|dToll|dToll1|mat(3)9|mel(3)10|mel(3)9|tl|toll|toll-1	Toll
2.73669	0	chr3R	17053014	17053780	promoter-TSS (NM_057912)	promoter-TSS (NM_057912)	-610	NM_057912	42059	Dm.1598	NM_057912	Dad	1883|CG5201|DAD|Dmel\CG5201|EP(3)3196|EP3196|anon-EST:fe1F5|dad|l(3)j1E4	Daughters against dpp
2.73545	1	chr3R	17082084	17082472	promoter-TSS (NM_169745)	promoter-TSS (NM_169745)	-110	NM_169745	42063	Dm.11292	NM_142338	kuk	CG5175|Dmel\CG5175|Kuk|char|kuk/char	kugelkern
2.73457	0	chr3L	8299213	8299499	promoter-TSS (NM_139945)	promoter-TSS (NM_139945)	483	NM_139944	38931	Dm.11551	NM_139944	Arl5	CG7197|Dmel\CG7197|Q9VSG8	ADP-ribosylation factor-like 5
2.73423	1	chr3L	10665468	10665680	intron (NM_001274755, intron 1 of 8)	intron (NM_001274755, intron 1 of 8)	835	NM_168420	39212	Dm.4471	NM_140150	simj	CG32067|CG7983|CG8000|Dmel\CG32067|SIMJ|anon-WO0118547.361|dp66|l(3)01814|l(3)j4A5|l(3)rN672|p66|p66/68-like	simjang
2.73293	0	chr3R	29286271	29286937	Intergenic	Intergenic	-9496	NR_125290	19835415		NR_125290	lncRNA:CR45568	CR45568|Dmel\CR45568	long non-coding RNA:CR45568
2.7319	1	chr3R	29375904	29376140	Intergenic	Intergenic	-1624	NM_143434	43469	Dm.4029	NM_057468	Ptp99A	CG11515|CG11516|CG11517|CG2005|CT6383|DPTP99A|DPTP[[99A]]|Dmel\CG11516|PTP99A|R-PTP 99A|dptp99A|ptp99A	Protein tyrosine phosphatase 99A
2.73167	1	chr3L	15329979	15330266	Intergenic	Intergenic	-2124	NR_124946	19835970		NR_124946	lncRNA:CR43247	CG43247|CR43247|Dmel\CR43247|lincRNA.566	long non-coding RNA:CR43247
2.73167	1	chr3L	17645551	17646186	promoter-TSS (NM_206396)	promoter-TSS (NM_206396)	601	NM_001259889	12797926	Dm.24932	NM_001259889	CG43085	Dmel\CG43085	uncharacterized protein
2.73124	1	chr2R	13966106	13966589	TTS (NM_001201993)	TTS (NM_001201993)	1174	NM_166027	36546	Dm.7400	NM_079011	Cp1	CATL_DROME|CG6692|CL|CP1|CT20780|CTSL|CatL|Cath L|CathL|CysP-1|DCP-1|DCP1|Dcp-1|Dcp1|Dmel\CG6692|cp1|fs(2)50Ca	Cysteine proteinase-1
2.73068	0	chr2R	19799136	19799555	Intergenic	Intergenic	15051	NR_124631	19835623		NR_124631	lncRNA:CR45231	CR45231|Dmel\CR45231	long non-coding RNA:CR45231
2.72899	0	chr3R	9339512	9340020	promoter-TSS (NM_001275480)	promoter-TSS (NM_001275480)	226	NR_048352	12798076		NR_048351	lncRNA:CR43301	CR43301|Dmel\CR43301	long non-coding RNA:CR43301
2.72899	0	chrX	13242823	13243085	intron (NM_001272574, intron 1 of 8)	intron (NM_001272574, intron 1 of 8)	-6388	NM_167355	318134	Dm.34102	NM_167355	CG32639	Dmel\CG32639	uncharacterized protein
2.72879	0	chr2L	5096252	5096557	promoter-TSS (NM_001273158)	promoter-TSS (NM_001273158)	33	NM_001273157	33743	Dm.307	NM_135064	CG4230	Dmel\CG4230	uncharacterized protein
2.72771	1	chr2R	17801924	17802271	promoter-TSS (NR_124604)	promoter-TSS (NR_124604)	-149	NM_057497	37038	Dm.3595	NM_057494	grh	BcDNA:LD38807|CG30111|CG42311|CG5058|DREB|Dmel\CG42311|Dmel_CG30111|Dmel_CG5058|EG:191D12.1|ELF1|Elf-1|Elf-1/NTF-1|Elf1|GRH|Gh|Grh|NTF|NTF-1|NTF-1/Elf-1|NTF1|Ntf|Ntf1|elf1|elf1(CAG)[[7]]|hsk|l(2)06850|l(2)IM45|l(2)s2140|ntf-1	grainy head
2.72624	0	chr3L	2579399	2579599	exon (NM_206252, exon 3 of 18)	exon (NM_206252, exon 3 of 18)	6755	NM_001274402	44030	Dm.1870	NM_079940	msn	6286|CG16973|DMSN|Dmel\CG16973|HGK|JNKKKK|MESR5|MSN|Msn|NIK|Nik|l(3)03349|l(3)06946|l(3)6286|l(3)j1E2|msm	misshapen
2.72624	1	chrX	3778026	3778328	TTS (NR_047749)	TTS (NR_047749)	795	NR_047749	12798103		NR_047749	mir-4962	CR43517|Dmel\CR43517|dme-mir-4962	mir-4962 stem loop
2.72624	1	chr2L	4055463	4056061	intron (NM_001273084, intron 2 of 8)	intron (NM_001273084, intron 2 of 8)	20190	NR_124062	19835330		NR_124062	asRNA:CR44984	CR44984|Dmel\CR44984	antisense RNA:CR44984
2.72624	0	chrX	6025271	6025610	Intergenic	Intergenic	11732	NR_123809	19834922		NR_123809	lncRNA:CR44499	CR44499|Dmel\CR44499|lincRNA.956	long non-coding RNA:CR44499
2.72624	0	chr3L	6863221	6863403	Intergenic	Intergenic	3127	NR_124823	19836102		NR_124822	lncRNA:CR45115	CR45115|Dmel\CR45115	long non-coding RNA:CR45115
2.72624	0	chrX	7318385	7318873	intron (NM_132162, intron 5 of 5)	intron (NM_132162, intron 5 of 5)	5141	NM_132162	31666	Dm.33486	NM_132162	Atg5	ATG5|CG1643|DmAtg5|Dmel\CG1643|atg5	Autophagy-related 5
2.72624	1	chrX	10385078	10385347	promoter-TSS (NM_001369992)	promoter-TSS (NM_001369992)	-63	NM_001272477	31967	Dm.28210	NM_132396	Psf3	CG2222|Dmel\CG2222|PSF3	Psf3
2.72624	1	chr3R	17646976	17647206	promoter-TSS (NM_142385)	promoter-TSS (NM_142385)	-588	NM_001275746	42124	Dm.5062	NM_142385	CG14322	Dmel\CG14322	uncharacterized protein
2.72624	1	chrX	19220669	19221113	5' UTR (NM_133138, exon 1 of 3)	5' UTR (NM_133138, exon 1 of 3)	269	NM_133138	32914	Dm.12826	NM_133138	CG7884	Dmel\CG7884	uncharacterized protein
2.72624	0	chrX	19937327	19938001	TTS (NM_001298543).2	TTS (NM_001298543).2	1330	NM_001298543	19835590		NM_001298543	CG45491	Dmel\CG45491	uncharacterized protein
2.72624	0	chr3R	21833552	21834064	intron (NM_079718, intron 1 of 1)	intron (NM_079718, intron 1 of 1)	1305	NM_079718	42568	Dm.6867	NM_079718	Gr93a	93F.1|CG13417|Dmel\CG13417|GR93|GR93F.1|GR93a|Gr93F1	Gustatory receptor 93a
2.72438	0	chr2L	3303156	3303771	promoter-TSS (NM_134918)	promoter-TSS (NM_134918)	-333	NM_134916	33541	Dm.10919	NM_134916	CG9663	Dmel\CG9663	uncharacterized protein
2.72397	0	chr2L	20994067	20994543	intron (NM_001273724, intron 3 of 5)	intron (NM_001273724, intron 3 of 5)	-25338	NM_001273725	7354398	Dm.6495	NM_001144373	CG42238	CG9266|Dmel\CG42238	uncharacterized protein
2.72397	1	chr3L	21009546	21009919	intron (NM_001275205, intron 3 of 12)	intron (NM_001275205, intron 3 of 12)	-3212	NR_048303	12798435		NR_048303	scaRNA:PsiU6-40	CR43601|Dmel\CR43601|pugU6-40|snoRNA:skd-a	small Cajal body-specific RNA : PsiU6-40
2.72325	1	chr2L	21978200	21978425	intron (NM_001316405, intron 2 of 3)	intron (NM_001316405, intron 2 of 3)	14621	NM_001316405	35435		NM_136285	CG2528	Dmel\CG2528|lincRNA.224	uncharacterized protein
2.72047	1	chr3R	30427775	30428215	promoter-TSS (NM_143534)	promoter-TSS (NM_143534)	183	NM_001300684	43611	Dm.7738	NM_143533	CG2218	Dmel\CG2218|UIP5	uncharacterized protein
2.71789	1	chr3L	11237344	11237668	non-coding (NR_124874, exon 1 of 1)	non-coding (NR_124874, exon 1 of 1)	114	NR_124873	19835872		NR_124873	lncRNA:CR44718	CR44718|Dmel\CR44718	long non-coding RNA:CR44718
2.71789	1	chr3R	17056676	17057048	intron (NM_001014629, intron 2 of 7)	CpG	1965	NM_169740	42059	Dm.1598	NM_057912	Dad	1883|CG5201|DAD|Dmel\CG5201|EP(3)3196|EP3196|anon-EST:fe1F5|dad|l(3)j1E4	Daughters against dpp
2.71789	1	chr3R	17733413	17733819	promoter-TSS (NM_142393)	promoter-TSS (NM_142393)	18	NM_142393	42134	Dm.24072	NM_142393	CG14321	Dmel\CG14321	uncharacterized protein
2.71351	0	chr2R	15358072	15358420	exon (NM_137189, exon 3 of 10)	exon (NM_137189, exon 3 of 10)	8113	NM_137189	36703	Dm.9126	NM_137189	unc-5	AAF7419|CG8166|CG8168|CT20824|Dmel\CG8166|Dunc5|UNC-5|UNC5|UNC5D|Unc-5|Unc5|Unc5d|dUnc5|unc5	unc-5
2.7118	1	chr2L	13888149	13888492	intron (NM_078838, intron 1 of 7)	intron (NM_078838, intron 1 of 7)	-5882	NM_165068	34803	Dm.1977	NM_078838	CenG1A	AGAP|BG:DS08220.1|CG16866|CG16867|CG31811|CG7982|CenG1a|Dmel\CG31811|cenG|cenG1A|cenG1a|ceng1A	Centaurin gamma 1A
2.71122	1	chr3L	8411432	8411657	promoter-TSS (NM_139965)	promoter-TSS (NM_139965)	50	NM_139964	38957	Dm.1939	NM_139964	Oseg1	CG7161|DAF-10|Dmel\CG7161|IFT122|OSEG|OSEG1|OSM-4|Wdr10|mecC|oseg1	Outer segment 1
2.7112	0	chr2R	12737396	12737703	intron (NM_136972, intron 3 of 7)	intron (NM_136972, intron 3 of 7)	15387	NM_136973	36404	Dm.23915	NM_136973	Mos	CG8767|D-mos|DMOS|Dmel\CG8767|MOS|dmos|mos	Mos oncogene
2.70956	1	chr2L	11189422	11189852	intron (NM_001273447, intron 2 of 11)	intron (NM_001273447, intron 2 of 11)	10605	NM_135655	34559	Dm.10751	NM_135655	CG4788	Dmel\CG4788	uncharacterized protein
2.70706	0	chrX	5755567	5755821	promoter-TSS (NM_176687)	promoter-TSS (NM_176687)	-54	NM_132029	31500	Dm.22690	NM_132029	CG15771	28571108|CR33074|Dmel\CG15771	uncharacterized protein
2.70635	1	chr2R	13565891	13566671	Intergenic	Intergenic	6263	NM_137045	36511	Dm.605	NM_137045	CG42807	CG13335|CG6183|Dmel\CG42807|Dmel_CG13335	uncharacterized protein
2.70635	1	chr3R	19309978	19310471	intron (NM_001260264, intron 4 of 5)	intron (NM_001260264, intron 4 of 5)	-12529	NM_001275799	14462489	Dm.38946	NM_001275799	CG44174	Dmel\CG44174|lincRNA.811	uncharacterized protein
2.70503	0	chr2L	20922804	20923031	promoter-TSS (NM_136231)	promoter-TSS (NM_136231)	-41	NM_136231	35362	Dm.481	NM_136231	Mtp	2L3637|2L4501|CG9342|CT3751|Dmel\CG9342|MTP|dMTP|mtp	Microsomal triacylglycerol transfer protein
2.70379	0	chr3L	5847578	5848015	Intergenic	Intergenic	-2132	NM_001014565	38657	Dm.2441	NM_079218	vn	CG10491|CT29452|Dm vn|Dmel\CG10491|P1749|Vein|Vn|ddd|l(3)10567|l(3)10568|l(3)L6A|l(3)ddd|l(3)rF264|l(3)vn10567|wvn	vein
2.70362	0	chr3L	14055118	14055382	promoter-TSS (NR_133236)	promoter-TSS (NR_133236)	-946	NR_133236	26067384		NR_133236	asRNA:CR46067	CR46067|Dmel\CR46067|Mgn99916	antisense RNA:CR46067
2.70262	0	chr2R	6923199	6923440	promoter-TSS (NM_165497)	promoter-TSS (NM_165497)	-47	NM_001259227	35604	Dm.11455	NM_136404	CG3358	Dmel\CG3358	uncharacterized protein
2.70114	0	chr2L	21865542	21865964	non-coding (NR_124423, exon 2 of 2)	non-coding (NR_124423, exon 2 of 2)	538	NR_124423	19836161		NR_124423	lncRNA:CR44918	CR44918|Dmel\CR44918	long non-coding RNA:CR44918
2.70016	1	chr2L	4594371	4594657	intron (NM_001258947, intron 2 of 46)	intron (NM_001258947, intron 2 of 46)	540	NM_001273110	318824	Dm.20530	NM_001258946	dpy	BcDNA:SD02173|CG15637|CG31724|CG31725|CG31726|CG31727|CG31964|CG31965|CG31966|CG31967|CG31968|CG33000|CG33086|CG33196|CR33195|CT35799|DP|DPY|Dmel\CG33196|Dp|Mur24F|Q8IQ18_DROME|SP460|dp|l(2)24Fd|olv[D]	dumpy
2.69651	1	chr2R	12916399	12916742	intron (NM_001038854, intron 1 of 3)	intron (NM_001038854, intron 1 of 3)	576	NM_001038854	46020		NM_143770	NAT1	CG3845|Dmel\CG3845|Nat1|dNAT1|l(2)01424	NAT1
2.69643	1	chr3L	16378438	16378779	promoter-TSS (NM_140629)	promoter-TSS (NM_140629)	-42	NM_001275012	39818	Dm.11424	NM_140629	roq	CG16807|Dmel\CG16807|NEST:bs21b12|Roq	roquin
2.6946	1	chr3R	22686353	22686664	promoter-TSS (NM_170034)	promoter-TSS (NM_170034)	2	NM_170034	248194	Dm.7150	NM_170034	Gclm	4919|CG4919|DmGCLM|DmGCSl|Dmel\CG4919|GCLM|GCLm|GCSl|Gcsl|box|gclm	Glutamate-cysteine ligase modifier subunit
2.69258	0	chr3R	21632960	21633313	promoter-TSS (NM_079713)	promoter-TSS (NM_079713)	-63	NM_079713	42550	Dm.7299	NM_079713	E2f1	CG6376|DRTF1/E2F|DmE2F-1|Dmel\CG6376|Dp|E(Sev-CycE)3A|E(var)3-93E|E(var)3-95E|E(var)93E|E2F|E2F-1|E2F1|E2f|Evar(3)164|dE2F|dE2F1|dE2f|dE2f1|de2f1|def21|drosE2F1|e2f|e2f1|l(3)07172|l(3)j3B1|l(3)j3C2|l(3)rM729	E2F transcription factor 1
2.69258	1	chr2R	23639355	23639676	promoter-TSS (NR_124714)	promoter-TSS (NR_124714)	-421	NR_124714	19836105		NR_124714	lncRNA:CR45153	CR45153|Dmel\CR45153	long non-coding RNA:CR45153
2.6897	0	chr3R	18670626	18670922	promoter-TSS (NM_169830)	promoter-TSS (NM_169830)	-905	NM_169830	318637	Dm.33694	NM_169830	CG31230	Dmel\CG31230	uncharacterized protein
2.68847	1	chr3L	20452734	20452937	promoter-TSS (NR_033163)	promoter-TSS (NR_033163)	29	NM_140970	40265	Dm.5221	NM_140970	CG5199	CUT8|Dmel\CG5199	uncharacterized protein
2.68818	1	chr2R	19424821	19425356	promoter-TSS (NM_166351)	promoter-TSS (NM_166351)	-25	NM_001299684	37232	Dm.1726	NM_057699	CalpA	CG18152|CG7563|Dmel\CG7563|EST C|calpA	Calpain-A
2.68781	1	chrX	7891879	7892122	promoter-TSS (NM_132187)	promoter-TSS (NM_132187)	-354	NM_132187	31696	Dm.97	NM_132187	Nek2	CG17256|Dm Nek2|DmNek2|Dmel\CG17256|NEK2|dNek2	Nek2
2.6863	1	chr3L	14960241	14960724	Intergenic	Intergenic	-8862	NM_079349	39619	Dm.36733	NM_079349	Tom	Bbu|CG5185|DmelCG5185|Dmel\CG5185|anon-EST:fe1F6|barbu|bbu/tom|tom	Twin of m4
2.68509	0	chr3L	1349866	1350074	promoter-TSS (NM_167875)	promoter-TSS (NM_167875)	-428	NM_167875	38160	Dm.1991	NM_057339	Ptp61F	BEST:LP01280|CG9178|CG9181|CPtp62A|DCPTP62A|DPTP61F|Dmel\CG9181|PTP1B|PTP61F|Ptp-61F|Ptp61f|R-PTP 61F|anon-WO0118547.297|anon-WO0140519.98|dPTP61F|dptp61F|ptp61F	Protein tyrosine phosphatase 61F
2.68509	0	chr3L	2553386	2553647	intron (NM_001259641, intron 1 of 15)	intron (NM_001259641, intron 1 of 15)	776	NM_001259645	46194	Dm.11221	NM_080516	Spn	BcDNA:GM16129|CG16757|Dmel\CG16757|E62|EL62|c62E-5|l(3)06911|spn	Spinophilin
2.6835	0	chr3R	19643019	19643281	promoter-TSS (NM_142563)	promoter-TSS (NM_142563)	-428	NM_001202319	42340	Dm.22485	NM_142563	subdued	CG16718|Dmel\CG16718	subdued
2.68297	1	chrX	8588792	8589003	promoter-TSS (NM_132266)	promoter-TSS (NM_132266)	86	NM_132266	31799	Dm.2145	NM_132266	CG12081	Dmel\CG12081	uncharacterized protein
2.6826	0	chr3L	18215591	18215850	Intergenic	Intergenic	14226	NM_140777	40010	Dm.24018	NM_140777	CG7320	Dmel\CG7320	uncharacterized protein
2.6826	1	chr2L	19322526	19323229	promoter-TSS (NR_124380)	promoter-TSS (NR_124380)	-61	NR_124380	19835140		NR_124380	lncRNA:CR45700	CR45700|Dmel\CR45700	long non-coding RNA:CR45700
2.68003	1	chr2R	17892663	17893216	TTS (NM_137431)	TTS (NM_137431)	1403	NM_137431	37045	Dm.27775	NM_137431	CG14492	Dmel\CG14492	uncharacterized protein
2.67949	0	chr3L	1094909	1095303	intron (NM_001274310, intron 1 of 3)	intron (NM_001274310, intron 1 of 3)	5983	NM_001274310	38116	Dm.14837	NM_167852	bab1	BAB|BAB-1|BAB1|Bab1|CG13910|CG9097|Dmel\CG9097|anon-WO0118547.639|bab|bab-I|bric-a-brac	bric a brac 1
2.67949	0	chrX	8671004	8671247	Intergenic	Intergenic	-5938	NM_132268	31803	Dm.13223	NM_132268	CG12772	Dmel\CG12772|FBgn 30055	uncharacterized protein
2.67949	1	chr3L	10515814	10516046	promoter-TSS (NM_168413)	promoter-TSS (NM_168413)	-73	NM_001104102	39198	Dm.5024	NM_168412	Rbfox1	A2BP1|A2bp1|BcDNA:GM06073|CG14155|CG18441|CG32062|Dmel\CG32062|cg18441|dA2BP1|rbfox1	RNA-binding Fox protein 1
2.67949	1	chr2L	13549156	13549765	promoter-TSS (NM_165047)	promoter-TSS (NM_165047)	-132	NM_057977	34767	Dm.3984	NM_057977	B4	B4/Susi|BG:DS07660.4|CG9239|CG9260|Dmel\CG9239|Susi|n(2)05337	B4
2.67949	1	chr3L	15264332	15264950	Intergenic	Intergenic	29022	NM_080018	44497	Dm.3403	NM_080018	Tollo	CG6890|CT21344|Dmel\CG6890|TOLL 8|Tl-8|Toll-8|Toll8|dTLR8|dToll8|toll|tollo|tollo/toll-8	tollo
2.67949	1	chr3L	15304624	15304858	promoter-TSS (NM_001274944)	promoter-TSS (NM_001274944)	486	NM_206366	39662	Dm.15275	NM_206366	CG7255	Dmel\CG7255	uncharacterized protein
2.67949	0	chr3R	17952243	17952472	intron (NM_001014632, intron 2 of 11)	intron (NM_001014632, intron 2 of 11)	8251	NM_001014632	45840	Dm.6154	NM_080105	cpo	1824|3603|5339|6015|BcDNA:AT31405|CG12349|CG18434|CG18435|CG31243|CG42457|CG43738|CPO|Cpo|Dmel\CG43738|Dmel_CG31243|Dmel_CG42457|E(sda)N|Line N|ORE-17|cg18435|l(3)01432|l(3)6015|l(3)j4A1|l(3)j4D4|l(3)j7E2|l(3)j9B3|l(3)rJ553|l(3)s2336	couch potato
2.67587	0	chr2R	11144595	11144871	intron (NM_001273951, intron 3 of 8)	intron (NM_001273951, intron 3 of 8)	-1062	NM_136793	36168	Dm.33758	NM_136793	CG13229	Dm CG13229|Dmel\CG13229|anon-WO0170980.142|anon-WO0170980.143	uncharacterized protein
2.67568	1	chr3R	16970024	16970258	intron (NM_206498, intron 1 of 6)	intron (NM_206498, intron 1 of 6)	-1567	NM_001316542	47763	Dm.1763	NM_080157	Abd-B	9|ABD-B|ABDB|Abd B|Abd-b|Abd0B|AbdB|AbdB(CA)[[26]]|AbdB-I|AbdB-II|AbdBm|Abdb|Adb-B|AdbB|BX-C|CG10291|CG11648|DROABDB|DmAbdB|Dmel\CG11648|Droabdb|FAB|Fab-6|Fab-7|Fab-8|Fab7|IAB 5|IAB5|IAB7|IAB8|Iab-7|MCP|Mc|Mcp|Sab|Tab|Uab-5[Sab]|abd-B|abdB|bex|iab|iab-5|iab-6|iab-7|iab-8|iab5|iab6|iab7|iab8|iab8.9|iab9|l(3)89Ed|pH189|tuh-3|twig	Abdominal B
2.67508	0	chrX	22277809	22278537	Intergenic	Intergenic	26547	NM_001110620	5740411	Dm.35205	NM_001110620	CG41562	Dmel\CG41562	uncharacterized protein
2.67465	1	chrX	7285959	7286396	promoter-TSS (NM_132160)	promoter-TSS (NM_132160)	18	NM_132159	31662	Dm.33530	NM_132159	CG1677	Dmel\CG1677	uncharacterized protein
2.67465	1	chr3R	28889017	28889378	5' UTR (NM_001144650, exon 1 of 13)	5' UTR (NM_001144650, exon 1 of 13)	176	NM_001144650	43415	Dm.6767	NM_176581	Doa	0844/02|CG1658|CG31049|CG33204|CG33553|CG42320|DOA|DOA/CLK2|Dmel\CG42320|Dmel_CG33204|Dmel_CG33553|Msu|doa|l(3)01705|l(3)S084402|l(3)s2784	Darkener of apricot
2.67365	1	chr3L	15021284	15021661	intron (NM_140477, intron 1 of 7)	intron (NM_140477, intron 1 of 7)	-2020	NM_168602	251924	Dm.6277	NM_168602	CG32148	BcDNA:AT21341|Dmel\CG32148|NEST:bs21b09	uncharacterized protein
2.66936	1	chr3L	264047	264303	promoter-TSS (NM_079146)	promoter-TSS (NM_079146)	205	NM_001274266	38045	Dm.795	NM_138177	Tudor-SN	CG7008|Dmel\CG7008|SND1|TSN|TSN-1|TUDOR-SN|dP100|p100|tudor-SN	Tudor staphylococcal nuclease
2.66936	1	chr2R	12456585	12457047	intron (NM_078989, intron 1 of 1)	intron (NM_078989, intron 1 of 1)	3626	NM_078989	36363	Dm.4470	NM_078989	Lac	CG12369|CT24921|Dmel\CG12369|bulb|l(2)k11012|l(2)k11012b|lac	Lachesin
2.66891	0	chr3R	26284473	26284885	Intergenic	Intergenic	16389	NM_170267	43184	Dm.16449	NM_143214	CG6154	Dmel\CG6154	uncharacterized protein
2.66833	0	chr3R	12219504	12219822	promoter-TSS (NM_141905)	promoter-TSS (NM_141905)	23	NM_141905	41479	Dm.4266	NM_141905	Cog1	CG4848|Dmel\CG4848|cog1	Component of oligomeric golgi complex 1
2.66814	1	chrX	5737874	5738219	promoter-TSS (NM_167045)	promoter-TSS (NM_167045)	-15	NM_167045	31493	Dm.11527	NM_167045	CG32758	CG11465|CG3130|CG3138|DmSNX27|Dmel\CG32758	uncharacterized protein
2.66814	0	chrX	10136360	10136561	intron (NM_001042801, intron 6 of 8)	intron (NM_001042801, intron 6 of 8)	12113	NR_003733	5740428		NR_003733	snoRNA:Me18S-A627	CR34674|Dmel\CR34674|Me18S-Am627	ncRNA
2.66814	0	chr2R	17876157	17876411	intron (NM_001299624, intron 2 of 16)	intron (NM_001299624, intron 2 of 16)	2345	NM_057661	37047		NM_057661	Elk	CG5076|Dmel\CG5076|dmELK|elk	Eag-like K[+] channel
2.6659	0	chr2L	3842245	3842717	Intergenic	Intergenic	3235	NR_124057	19836026		NR_124057	lncRNA:CR44983	CR44983|Dmel\CR44983	long non-coding RNA:CR44983
2.66456	1	chr2R	6741700	6742002	promoter-TSS (NM_136388)	promoter-TSS (NM_136388)	-48	NM_136388	35583	Dm.3021	NM_136388	phtf	BcDNA.GH08636|BcDNA:GH08636|CG3268|Dmel\CG3268|d-phtf	phtf
2.66456	0	chr2R	22888703	22888970	promoter-TSS (NM_137891)	promoter-TSS (NM_137891)	21	NM_137890	37638	Dm.739	NM_137890	Gmer	CG3495|DmGMER|Dmel\CG3495|GER|gmer|l(2)SH1931	GDP-4-keto-6-deoxy-D-mannose 3,5-epimerase/4-reductase
2.66402	1	chr3L	2885045	2885242	intron (NM_139496, intron 5 of 5)	intron (NM_139496, intron 5 of 5)	2329	NR_124765	19835534		NR_124765	lncRNA:CR44531	CR44531|Dmel\CR44531|incRNA.419|lincRNA.419	long non-coding RNA:CR44531
2.66402	1	chr2L	15471502	15471857	Intergenic	Intergenic	-2152	NR_124284	19835036		NR_124284	lncRNA:CR45353	CR45353|Dmel\CR45353	long non-coding RNA:CR45353
2.66279	1	chrX	5517347	5517621	promoter-TSS (NR_123799)	promoter-TSS (NR_123799)	16	NR_123799	19835035		NR_123799	asRNA:CR45518	CR45518|Dmel\CR45518	antisense RNA:CR45518
2.66221	0	chr3R	20555404	20555888	intron (NM_001300499, intron 1 of 5)	intron (NM_001300499, intron 1 of 5)	-1237	NM_169901	42429	Dm.18589	NM_142634	DPCoAC	CG4241|Dmel\CG4241|att|att-ORFA|dPCoAC	Dephosphocoenzyme A carrier
2.66045	0	chr3R	21452837	21453135	Intergenic	Intergenic	-6449	NM_079711	42542	Dm.2383	NM_079711	lbe	CG6545|Dmel\CG6545|Hox11-D125|Lb|Lbe|NK?|lb	ladybird early
2.6597	1	chrX	6981270	6981491	promoter-TSS (NM_167101)	promoter-TSS (NM_167101)	303	NM_080085	45382	Dm.1798	NM_080085	ogre	CB8|CG3039|Dm-inx1|Dmel\CG3039|FBpp0070995|Inx1|Ogre|cb-8|inx-1|inx1|jnL3|l(1)6Ec|l(1)jnL3|l(1)ogre	optic ganglion reduced
2.65957	0	chr2R	13753231	13753566	promoter-TSS (NM_137054)	promoter-TSS (NM_137054)	-566	NM_137054	36522	Dm.23919	NM_137054	CG6280	Dmel\CG6280	uncharacterized protein
2.65814	1	chr2R	12528942	12529322	promoter-TSS (NM_165913)	promoter-TSS (NM_165913)	79	NM_001299424	36377		NM_078992	fra	CG8581|CT24981|DCC|Dcc|Dmel\CG8581|Fra|fra/DCC	frazzled
2.65658	0	chr3R	24186237	24186516	promoter-TSS (NM_142969)	promoter-TSS (NM_142969)	17	NM_142969	42874	Dm.1311	NM_142969	CHORD	CG6198|Chord|Dmel\CG6198|Q9U4A3|chp|dCHORDC1|mora	CHORD
2.65644	1	chr3R	19403266	19403482	promoter-TSS (NM_169859)	promoter-TSS (NM_169859)	-81	NM_169858	42322	Dm.13958	NM_142548	CG5316	Dmel\CG5316	uncharacterized protein
2.65634	1	chr2R	6607547	6607897	intron (NM_001103730, intron 1 of 6)	intron (NM_001103730, intron 1 of 6)	-2765	NM_001103729	35555	Dm.5288	NM_136371	jing	1.28|AEBP2|CG9397|CG9403|CT9093|Dmel\CG9397|Dmel_CG9403|Jing|l(2)01094|l(2)22F3	jing
2.65634	1	chrX	7169273	7170048	intron (NR_123820, intron 4 of 4)	intron (NR_123820, intron 4 of 4)	-19810	NR_002102	3772297		NR_002102	lncRNA:CR32730	BcDNA:RE54930|CR32730|Dmel\CR32730|MRE32	long non-coding RNA:CR32730
2.65634	0	chr3L	7962627	7962880	Intergenic	Intergenic	-7835	NM_079242	38885	Dm.4068	NM_079242	RNaseX25	CG8194|DmRNase-66B|DmRNase-X25|Dmel\CG8194|RNase X25	Ribonuclease X25
2.65634	1	chr2R	8060831	8061207	intron (NM_001299252, intron 1 of 4)	intron (NM_001299252, intron 1 of 4)	-2468	NM_136503	35770	Dm.6229	NM_136503	CG12769	Dmel\CG12769	uncharacterized protein
2.65634	1	chr2L	8541165	8541833	promoter-TSS (NM_135399)	promoter-TSS (NM_135399)	-648	NM_001201802	34192	Dm.13264	NM_135399	Sema1a	BcDNA:RE36155|CG18405|CT26404|D-Sema 1a|D-Sema I|D-Sema-I|D-SemaI|D-semaI|Dmel\CG18405|Dsema 1a|Dsema-I|Fas-IV|FasIV|SEMA-1A|Sema 1a|Sema-1a|Sema-I|Sema1A|SemaI|d-sema I|d-semaI|l(2)k13702|sema|sema 1a|sema-1a|sema-I|sema1a	Semaphorin 1a
2.65634	0	chr3L	11537018	11537323	intron (NM_140217, intron 1 of 3)	intron (NM_140217, intron 1 of 3)	-2692	NM_168462	39293	Dm.33455	NM_140217	Mob2	BEST:GH06341|BcDNA:GH13236|CG11711|CG11712|DMob2|Dmel\CG11711|Dmob1|Dmob2|Mob1|MobI|dmob2|gh06341|trezor	Mob2
2.65634	1	chrX	12658841	12659238	promoter-TSS (NR_002692)	promoter-TSS (NR_002692)	-376	NM_078586	32222	Dm.4329	NM_078586	Tis11	CG4070|DTIS11|Dmel\CG4070|TIS11|TIS11cc1|TIScc1|Ts11|anon-EST:Liang-1.28|clone 1.28|dTIS11|dTTP|dTis11|l(1)G0124|tis-11	Tis11 zinc finger protein
2.65634	1	chr2L	13550442	13550784	intron (NM_001103689, intron 1 of 10)	intron (NM_001103689, intron 1 of 10)	474	NM_057839	34772		NM_057839	kuz	11410|34Da|ADAM10|BG:DS07660.3|CG7147|CT22079|Dmel\CG7147|GS11410|KUZ|Kuz|br38|l(2)03782|l(2)34Da|l(2)br38|l(2)c00136|l(2)k01403|l34Da|soy nut	kuzbanian
2.65634	0	chr2L	14652246	14652463	intron (NM_001144354, intron 1 of 10)	intron (NM_001144354, intron 1 of 10)	34843	NM_001299009	3772432	Dm.6818	NM_058147	Adhr	3'ORF|ADHR|ADH[r]|Adh-dup|Adh[r]|BG:DS01486.9|CG32954|CG3484|Dmel\CG3484	Adh-related
2.65634	1	chr3R	15419120	15419434	non-coding (NR_133404, exon 1 of 1)	non-coding (NR_133404, exon 1 of 1)	1097	NR_133404	26067239		NR_133403	lncRNA:CR45911	CR45911|Dmel\CR45911|pri-mir-13b-1_mir-13a_mir-2c	long non-coding RNA:CR45911
2.65634	1	chr3R	16255494	16255709	intron (NM_169709, intron 1 of 1)	intron (NM_169709, intron 1 of 1)	8494	NM_080257	53565	Dm.1727	NM_080257	bor	ATAD3A|Bor|CG6815|CP89BC|Dmel\CG6815|dATAD3A	belphegor
2.65634	0	chrX	17316646	17316978	intron (NM_078662, intron 1 of 2)	intron (NM_078662, intron 1 of 2)	2231	NM_001272712	32723	Dm.2611	NM_078662	B-H2	B|BH2|Bar|Bar-H2|BarH|Barh2|CG5488|Dmel\CG5488|bar-h2	BarH2
2.65634	1	chr3L	18137416	18137652	Intergenic	Intergenic	-1303	NR_124979	19834816		NR_124979	lncRNA:CR44669	CR44669|Dmel\CR44669|lincRNA.597	long non-coding RNA:CR44669
2.65634	1	chr3R	19339837	19340114	Intergenic	Intergenic	10239	NR_048429	12798475		NR_048428	lncRNA:CR43258	CR43258|Dmel\CR43258|lincRNA.813	long non-coding RNA:CR43258
2.65634	0	chrX	22033172	22033368	Intergenic	Intergenic	-109832	NM_001110601	5740386		NM_001110601	CG40813	Dmel\CG40813	uncharacterized protein
2.65634	0	chrX	22059435	22059635	Intergenic	Intergenic	-83567	NM_001110601	5740386		NM_001110601	CG40813	Dmel\CG40813	uncharacterized protein
2.65633	1	chr3R	20596304	20596942	intron (NM_001170194, intron 1 of 9)	intron (NM_001170194, intron 1 of 9)	3484	NM_001275836	44235	Dm.1848	NM_079985	bon	0241/08|0249/12|0434/20|0487/06|150268_at|150269_at|Bon|Bonus|CG15687|CG5206|Dmel\CG5206|anon-WO0118547.418|l(3)S043420	bonus
2.65414	1	chr2R	9714060	9714354	intron (NM_057600, intron 2 of 2)	intron (NM_057600, intron 2 of 2)	1886	NM_057600	36001	Dm.7204	NM_057600	dap	CDI4|CDKN2B|CG1772|CIB1|Cdi4|DAP|Dac|Dacapo|Dap|Decapo|Dmel\CG1772|E(Sev-CycE)2B|P15|cdi4|dacapo/cyclin-dependent kinase interactor 4|l(2)04454|p21|p21[dacapo]|p27|p27[Dap]|p27cip/kip	dacapo
2.65414	0	chr3R	29265390	29266555	Intergenic	CpG	9487	NM_001300652	19834823		NM_001300652	CG45544	Dmel\CG45544|lincRNA.886	uncharacterized protein
2.65384	1	chr3L	8115827	8116121	promoter-TSS (NM_079244)	promoter-TSS (NM_079244)	-72	NM_001274630	38898	Dm.881	NM_079244	Arp3	ARP3|AcTr66B|Actr66B|Arp66B|CG7558|Dmel\CG7558|anon-WO0172774.138|arp3|arp66B|arp66b|schwachling	Actin-related protein 3
2.65288	0	chr2L	3781149	3781521	intron (NM_001258932, intron 3 of 3)	intron (NM_001258932, intron 3 of 3)	2397	NM_164556	33602	Dm.4025	NM_057535	bowl	17-29-5|BOWL|Bowl|CG10021|Dmel\CG10021|Su(tor)2-1|l(2)c|org2	brother of odd with entrails limited
2.6518	1	chr3R	24295794	24295985	intron (NM_001043286, intron 1 of 13)	intron (NM_001043286, intron 1 of 13)	811	NM_001043286	42896	Dm.2365	NM_079756	crb	0509/20|1384/04|CG6383|CRB|CT19912|Crb|Crbs|Crumbs|DmCrb|Dmel\CG6383|crumb|far|l(3)07207|l(3)S050920|l(3)S058104|l(3)j1B5	crumbs
2.65137	0	chrX	10826714	10826934	Intergenic	CpG	-2547	NM_001298162	32009	Dm.3773	NM_078556	Imp	CG1691|Dmel\CG1691|FGC026A04|IGF-II|IGF2BP1|IMP|IMP-1|MRE11|ORE-9|anon-EST:fe2B3|anon-WO0140519.39|cg1691|dIMP|imp|l(1)G0072|mre11	IGF-II mRNA-binding protein
2.65137	1	chr3R	21184862	21185060	intron (NM_001104385, intron 1 of 8)	intron (NM_001104385, intron 1 of 8)	-3905	NM_169948	42515	Dm.16656	NM_080509	SNF4Agamma	0050/42|0127/19|AMPK|AMPK&ggr|AMPK-&ggr|AMPKgamma|AMPgamma|CG17299|CG5806|Dmel\CG17299|EP3015b|FBgn0025803|SNF4|SNF4A|SNF4A-gamma|SNF4Ag|SNF4a|SNF4gamma|Snfg|Snfgamma|anon-WO0118547.338|anon-WO0118547.575|anon-WO0257455.21|l(3)S005042|l(3)S012719|loe|loeI|snf4	SNF4/AMP-activated protein kinase gamma subunit
2.65046	1	chr3L	13965034	13965301	promoter-TSS (NM_168566)	promoter-TSS (NM_168566)	-36	NM_001300136	39540	Dm.4431	NM_140415	ssp2	CG9028|Dmel\CG9028|Sentin|Ssp2|sentin	short spindle 2
2.65042	1	chr2L	3835745	3836086	promoter-TSS (NM_057486)	promoter-TSS (NM_057486)	-925	NM_057486	33608	Dm.3388	NM_057486	slp2	CG2939|Dmel\CG2939|Dmslp2|FD7|FoxG|SLP|Slp|Slp2|slp	sloppy paired 2
2.65042	0	chr3R	8913899	8914261	intron (NM_170646, intron 1 of 13)	intron (NM_170646, intron 1 of 13)	17816	NM_170646	41062	Dm.7093	NM_057349	pyd	CG11782|CG11962|CG12409|CG31349|CG43140|CG9729|CG9731|CG9763|CT36877|DZO-1|Dmel\CG43140|Dmel_CG31349|Dmel_CG9731|Pch|Pyd|Pyd/ZO-1|Tamou|ZO-1|ZO1|dzo-1|pyd(Z01)|tam|xvt	polychaetoid
2.64966	1	chr3L	5779909	5780161	promoter-TSS (NM_001347759)	promoter-TSS (NM_001347759)	-16	NM_001031940	3771920	Dm.21293	NM_001031940	PGRP-LD	CG32912|CG33717|CG5523|Dmel\CG33717	Peptidoglycan recognition protein LD
2.64934	1	chr2L	10311888	10312247	promoter-TSS (NM_135532)	promoter-TSS (NM_135532)	32	NM_135532	34386	Dm.18392	NM_135532	l(2)SH0834	CG5385|Dmel\CG5385|l(2)SH2 0834	lethal (2) SH0834
2.6492	0	chr3L	1095817	1096469	intron (NM_001274310, intron 1 of 3)	intron (NM_001274310, intron 1 of 3)	4946	NM_001274310	38116	Dm.14837	NM_167852	bab1	BAB|BAB-1|BAB1|Bab1|CG13910|CG9097|Dmel\CG9097|anon-WO0118547.639|bab|bab-I|bric-a-brac	bric a brac 1
2.6492	1	chr3R	5025752	5026319	Intergenic	Intergenic	10411	NR_125071	19835729		NR_125071	lncRNA:CR45585	CR45585|Dmel\CR45585	long non-coding RNA:CR45585
2.6492	1	chr2R	13940641	13940933	intron (NM_001144185, intron 1 of 29)	intron (NM_001144185, intron 1 of 29)	1323	NM_001144186	36542	Dm.7941	NM_079009	shot	42/4|CG18076|CG18637|Dmel\CG18076|Grv|Kak|Shot|Su(Mir)1|grv|kak|kakp|kop|l(2)CA4|l(2)k03010|l(2)k04204|l(2)k05434|l(2)k05821|l(2)k10821|l(2)k15606|shortstop/kakapo	short stop
2.64552	1	chr2L	8849272	8849678	Intergenic	CpG	3189	NR_124148	19835934		NR_124148	lncRNA:CR45365	CR45365|Dmel\CR45365	long non-coding RNA:CR45365
2.64549	1	chr2L	520436	520719	intron (NM_001272902, intron 2 of 8)	intron (NM_001272902, intron 2 of 8)	-2889	NM_057432	33225	Dm.4716	NM_057432	ush	CG2762|Dmel\CG2762|FOG|USH|Ush|ZFPM2|dFOG|l(2)19|u-sh|ushaped	u-shaped
2.64302	0	chr2R	22253876	22254134	intron (NM_057894, intron 1 of 5)	intron (NM_057894, intron 1 of 5)	10042	NM_057894	37546	Dm.4765	NM_057893	dve	CG5799|DVE|Dmel\CG5799|Dve|Dve-s|SATB1|dep|l(2)01738	defective proventriculus
2.64294	1	chr2L	295043	295262	promoter-TSS (NM_058006)	promoter-TSS (NM_058006)	30	NM_058006	33202	Dm.4838	NM_058006	Stip1	CG2720|Dmel\CG2720|EP(2)0418|HOP|Hop|Sti1|dHop|dSTI1|dSTIP1|dhop|dmSTI1|hop|l(2)k00616	Stress induced phosphoprotein 1
2.64163	0	chr2R	12542936	12544173	intron (NM_001299424, intron 1 of 9)	(TG)n|Simple_repeat|Simple_repeat	-2135	NM_001032238	3771860	Dm.34557	NM_001032238	CG33752	Dmel\CG33752	uncharacterized protein
2.6415	1	chr3R	31609006	31609231	intron (NM_170555, intron 1 of 5)	intron (NM_170555, intron 1 of 5)	697	NM_170556	43724	Dm.1390	NM_079870	CycG	CG 11525|CG11525|Dmel\CG11525|anon-EST:Liang-1.25|anon-EST:Liang-2.24|chr3R:27424276..27424475|clone 1.25|clone 2.24|cycG|dCycG|i205|i261	Cyclin G
2.6397	1	chr2R	13195612	13195840	intron (NM_176164, intron 1 of 5)	intron (NM_176164, intron 1 of 5)	2611	NM_176164	318918	Dm.6975	NM_176164	Kdm4B	CG33182|CG4037|Dmel\CG33182|KDM4B|dJMJD2(2)|dKDM4B|dKdm4B	Lysine (K)-specific demethylase 4B
2.63933	1	chr3L	16017298	16018358	non-coding (NR_133246, exon 1 of 4)	non-coding (NR_133246, exon 1 of 4)	291	NR_133246	26067319		NR_133245	lncRNA:CR45998	CR45998|Dmel\CR45998	long non-coding RNA:CR45998
2.63926	0	chrX	22274771	22275269	Intergenic	Intergenic	23394	NM_001110620	5740411	Dm.35205	NM_001110620	CG41562	Dmel\CG41562	uncharacterized protein
2.63782	1	chr3R	21097701	21097918	promoter-TSS (NM_142682)	promoter-TSS (NM_142682)	18	NM_142682	42496	Dm.11758	NM_142682	RhoGAP93B	CG3421|CrGAP|Dmel\CG3421|RhoGAP|Vilse|vilse	Rho GTPase activating protein at 93B
2.6378	1	chr3R	15647694	15648309	Intergenic	Intergenic	10833	NM_001260193	12798414	Dm.38888	NM_001260193	CG43336	CG5302|Dmel\CG43336|SPH73	uncharacterized protein
2.63779	1	chr3R	24813821	24814352	promoter-TSS (NM_143033)	promoter-TSS (NM_143033)	-74	NM_001276001	42956	Dm.3209	NM_143033	lili	BcDNA:GH12663|CG5807|Dmel\CG5807|anon-WO0118547.355	lilipod
2.63678	1	chr3R	14568237	14568676	promoter-TSS (NR_074015)	promoter-TSS (NR_074015)	391	NM_001275640	41766	Dm.14699	NM_142117	CG8066	Dmel\CG8066	uncharacterized protein
2.63363	1	chr2R	16221641	16221946	promoter-TSS (NM_166155)	promoter-TSS (NM_166155)	0	NM_001274093	36797	Dm.7255	NM_166152	mrj	CG8448|Dmel\CG8448|MRJ|dMRJ|dmrj|mrjA	mrj
2.63347	1	chr2L	20240288	20240752	Intergenic	Intergenic	-7519	NR_124392	19835155		NR_124392	lncRNA:CR40341	38C.21|CG40341|CR40341|Dmel\CR40341|anon-38C.21	long non-coding RNA:CR40341
2.63097	0	chr2L	1727975	1728234	promoter-TSS (NM_164435)	promoter-TSS (NM_164435)	359	NM_164433	33351	Dm.18435	NM_058073	Eno	BEST:LD15491|CG17654|CT32526|DmENO|Dmel\CG17654|ENOA|Eno2|T18|anon-WO0153538.76|eno	Enolase
2.62969	1	chr2L	6612338	6612613	intron (NM_164695, intron 1 of 4)	intron (NM_164695, intron 1 of 4)	788	NM_164695	33924		NM_135208	CG11050	BcDNA:LD22339|Dmel\CG11050	uncharacterized protein
2.62932	0	chr3R	19147571	19148031	TTS (NM_142528)	TTS (NM_142528)	109	NM_001316504	42295	Dm.3211	NM_142527	Ppcs	BcDNA:GH03502|CG5629|Dmel\CG5629|GH03502|PPCS|anon-WO0118547.401|dPPCS	Phosphopantothenoylcysteine synthetase
2.62914	1	chr3R	29774820	29775060	non-coding (NR_133481, exon 1 of 1)	non-coding (NR_133481, exon 1 of 1)	111	NR_133481	26067427		NR_133481	lncRNA:CR46110	CR46110|Dmel\CR46110	long non-coding RNA:CR46110
2.62615	0	chr3R	14576766	14576997	promoter-TSS (NM_169587)	promoter-TSS (NM_169587)	-270	NM_001275641	14462474	Dm.38951	NM_001275641	CG44094	Dmel\CG44094	uncharacterized protein
2.62035	1	chrX	496299	496555	promoter-TSS (NM_206599)	promoter-TSS (NM_206599)	-19	NM_001297813	30998	Dm.42	NM_080293	svr	CG18503|CG32818|CG4122|CP|CPD|CpepE|CypD|Dmel\CG4122|EG:171D11.3|EP(X)0356|cc|dwp|l(1)1Bd|poi|slv	silver
2.61995	0	chr3L	9830390	9830798	intron (NM_001038909, intron 1 of 4)	CpG	1172	NM_001274733	39153	Dm.15438	NM_168379	CG43897	BcDNA:RE55923|BcDNA:RH19933|CG14172|CG32049|CG32050|CG32051|CG33205|CG8154|CG8163|Dmel\CG43897|Dmel_CG32050|Dmel_CG33205	uncharacterized protein
2.61909	1	chr3L	15620214	15620445	exon (NM_140532, exon 1 of 2)	exon (NM_140532, exon 1 of 2)	428	NM_140532	39697	Dm.4019	NM_140532	CG7372	Dmel\CG7372	uncharacterized protein
2.6183	1	chr4	1030695	1031075	promoter-TSS (NM_166808)	promoter-TSS (NM_166808)	90	NM_166807	43830	Dm.6062	NM_143686	CG11076	Dmel\CG11076	uncharacterized protein
2.6183	1	chr2L	18968628	18969027	promoter-TSS (NM_206003)	promoter-TSS (NM_206003)	-83	NM_001299146	35154		NM_057817	Nak	CG10637|Dmel\CG10637|nak	Numb-associated kinase
2.61641	0	chr2L	2182967	2183543	non-coding (NR_073692, exon 1 of 2)	non-coding (NR_073692, exon 1 of 2)	1293	NR_073692	14462666		NR_073692	lncRNA:CR43751	CG15383|CG43751|CR43751|Dmel\CR43751	long non-coding RNA:CR43751
2.61563	0	chr2L	3624624	3625376	intron (NM_001369953, intron 4 of 8)	intron (NM_001369953, intron 4 of 8)	-3296	NM_134950	33585	Dm.18357	NM_134950	CG15418	Dmel\CG15418	uncharacterized protein
2.61506	1	chr3R	8845531	8846344	5' UTR (NM_001260072, exon 1 of 11)	5' UTR (NM_001260072, exon 1 of 11)	352	NM_169246	41062	Dm.7093	NM_057349	pyd	CG11782|CG11962|CG12409|CG31349|CG43140|CG9729|CG9731|CG9763|CT36877|DZO-1|Dmel\CG43140|Dmel_CG31349|Dmel_CG9731|Pch|Pyd|Pyd/ZO-1|Tamou|ZO-1|ZO1|dzo-1|pyd(Z01)|tam|xvt	polychaetoid
2.61506	1	chr3L	14453442	14453665	intron (NM_001144481, intron 2 of 6)	intron (NM_001144481, intron 2 of 6)	-4980	NM_140447	39583	Dm.13627	NM_140447	bbg	BBG|C96|CG42230|CG9587|CG9598|Dmel\CG42230|Dmel_CG9587|Dmel_CG9598	big bang
2.61437	0	chr2R	16834055	16834451	non-coding (NR_073883, exon 1 of 1)	non-coding (NR_073883, exon 1 of 1)	2821	NR_048128	12798320		NR_048128	mir-8	8|8 mir|CR33018|CR33562|CR42988|Dmel\CR42988|Dmel_CR33018|Dmel_CR33562|MIR-8|MiR-8|dme-miR-8|dme-miR-8-3p|dme-mir-8|miR-8|miR-8-3p|miR8|mir-8*|mir-8S|mir8S	mir-8 stem loop
2.61392	1	chr2L	22024351	22024734	3' UTR (NM_079994, exon 3 of 3)	3' UTR (NM_079994, exon 3 of 3)	5220	NM_079994	44272	Dm.19461	NM_079994	tio	CG12630|Dmel\CG12630|Tio	tiptop
2.61056	0	chr3R	8685615	8686378	promoter-TSS (NM_001275453)	promoter-TSS (NM_001275453)	191	NR_125118	19834872		NR_125118	lncRNA:CR44937	CR44937|Dmel\CR44937|lincRNA.733	long non-coding RNA:CR44937
2.61032	1	chrX	19683197	19683429	promoter-TSS (NM_134500)	promoter-TSS (NM_134500)	205	NM_078688	32976	Dm.2836	NM_078688	dome	142932_at|CG14226|CT33841|DOME|Dmel\CG14226|Dom|Dome|Domeless|anon-18DEb|l(1)G0217|l(1)G0218|l(1)G0264|l(1)G0282|l(1)G0321|l(1)G0367|l(1)G0405|l(1)G0441|l(1)G0468|mom|vsp	domeless
2.60995	1	chr3R	21822606	21822877	promoter-TSS (NM_079717)	promoter-TSS (NM_079717)	-67	NM_079717	42567	Dm.7404	NM_079717	CASK	CAKI|CAMGUK|CASK-beta|CG13412|CG13413|CG6703|CMG|CMG/CASK|Caki|CamGUK|CamguK|Camguk|Cask|Cmg|DLin-2|Dmel\CG6703|RE09582p|caki|camguk|cask|cmg|dCASK	CASK
2.60729	0	chr2L	11336372	11336607	Intergenic	Intergenic	2431	NR_124195	19834933		NR_124195	lncRNA:CR44585	CR44585|Dmel\CR44585	long non-coding RNA:CR44585
2.60709	0	chr2R	12743075	12743402	intron (NM_001201986, intron 4 of 8)	CpG	9698	NM_136973	36404	Dm.23915	NM_136973	Mos	CG8767|D-mos|DMOS|Dmel\CG8767|MOS|dmos|mos	Mos oncogene
2.60464	1	chr2R	17504790	17505155	intron (NM_001032264, intron 1 of 3)	intron (NM_001032264, intron 1 of 3)	2295	NM_001259468	3772015	Dm.2152	NM_001032264	nw	Bla|CG18431|CG33006|CG43164|CG4844|CG4844a|CG4844b|Dmel\CG43164|Dmel_CG18431|Dmel_CG4844|anon-EST:fe2D7|anon2D7|lance	narrow
2.60349	1	chr3L	1864976	1865272	promoter-TSS (NM_144472)	promoter-TSS (NM_144472)	15	NM_144472	117365	Dm.3886	NM_144472	HBS1	CG1898|Dmel\CG1898|Hbs1|hbs1	HBS1
2.60065	1	chr3R	21520310	21520600	promoter-TSS (NM_142715)	promoter-TSS (NM_142715)	-473	NM_001043275	42545	Dm.13972	NM_142715	CG7956	Dmel\CG7956	uncharacterized protein
2.60038	1	chr3L	14002940	14003217	intron (NM_001274890, intron 1 of 7)	intron (NM_001274890, intron 1 of 7)	951	NM_140424	39551	Dm.954	NM_140424	upSET	CG9007|Dmel\CG9007|UpSET	upSET
2.59985	1	chr2L	8846650	8847211	Intergenic	Intergenic	5734	NR_124148	19835934		NR_124148	lncRNA:CR45365	CR45365|Dmel\CR45365	long non-coding RNA:CR45365
2.59904	0	chr3L	15531259	15531668	promoter-TSS (NM_001274952)	promoter-TSS (NM_001274952)	10	NM_001274952	12797910		NM_001259838	CG43248	Dmel\CG43248	uncharacterized protein
2.59861	1	chr3L	18744285	18744624	promoter-TSS (NM_140799)	promoter-TSS (NM_140799)	-34	NM_140799	40041	Dm.5500	NM_140799	CG6885	Dmel\CG6885|anon-WO0118547.731	uncharacterized protein
2.59814	1	chr2R	22505902	22506186	intron (NM_001103947, intron 11 of 12)	intron (NM_001103947, intron 11 of 12)	8055	NM_001274206	37573	Dm.3051	NM_166535	px	CG4444|Dmel\CG4444|l(2)k08134|l(2)k08316	plexus
2.59674	0	chr2R	7463358	7463560	promoter-TSS (NM_165525)	promoter-TSS (NM_165525)	-45	NM_136439	35673	Dm.8919	NM_136439	CG11127	Dmel\CG11127	uncharacterized protein
2.59453	1	chr2L	22151422	22151636	promoter-TSS (NM_001201934)	promoter-TSS (NM_001201934)	-225	NM_001201934	4379900	Dm.12142	NM_001042919	dunk	CG34137|Dmel\CG34137|Dunk	disrupted underground network
2.59382	1	chr2L	17500998	17501210	promoter-TSS (NM_136003)	promoter-TSS (NM_136003)	2	NM_136003	35060	Dm.4434	NM_136003	mEFTs	CG6412|Dmel\CG6412|mtEF-Ts	mitochondrial translation elongation factor Ts
2.59258	0	chr2L	81104	81322	Intergenic	Intergenic	4865	NM_134644	33163	Dm.26691	NM_134644	CG11374	Dmel\CG11374	uncharacterized protein
2.59258	0	chr2R	10264287	10264750	promoter-TSS (NR_037738)	promoter-TSS (NR_037738)	-539	NM_001273928	36082	Dm.551	NM_136725	CG12910	Dmel\CG12910	uncharacterized protein
2.59258	1	chr3L	19176650	19176899	intron (NM_001144499, intron 5 of 6)	intron (NM_001144499, intron 5 of 6)	-6126	NM_168787	40090	Dm.2524	NM_079431	fz2	CG9739|D-Fz2|D-fz2|DFZ2|DFz-2|DFz2|DFz2C|Dfrz2|Dfz2|Dfz[[2]]|Dm Fz2|Dmel\CG9739|FZ2|Fz2|dFz2|dfz(2)|dfz2|dfz2r|frz2|fz-2	frizzled 2
2.59216	1	chr2R	11716559	11716948	intron (NM_001103805, intron 1 of 4)	intron (NM_001103805, intron 1 of 4)	4490	NM_001103805	36255		NM_001103805	pyr	CG13194|DFGF8-2|DmPyr|Dmel\CG13194|FGF8-like2|Pyr|fgf8-like	pyramus
2.59148	1	chr2L	10608748	10609392	intron (NM_001201857, intron 1 of 9)	intron (NM_001201857, intron 1 of 9)	22121	NM_135581	34457		NM_135581	CG7329	Dmel\CG7329|ORE-4	uncharacterized protein
2.59136	0	chr2L	15385971	15386197	Intergenic	Intergenic	-10250	NR_124277	19835688		NR_124277	lncRNA:CR44859	CR44859|Dmel\CR44859	long non-coding RNA:CR44859
2.58827	1	chr3R	7122103	7122375	intron (NM_001275403, intron 1 of 9)	intron (NM_001275403, intron 1 of 9)	1499	NM_001275400	40850	Dm.33420	NM_079526	Alh	AF10|CG1070|Dalf|Dmel\CG1070|anon-WO0118547.226|dAF10|l(3)84Be|l(3)g2|l(3)g5|l(3)j13A6|l(3)j8C8|l(3)j8c8|l(3)r13|l(3j8C8|stk	Alhambra
2.58814	1	chr2R	11546585	11546937	Intergenic	Intergenic	-18551	NM_165841	36240	Dm.22056	NM_078976	en	153867_at|Apa|CG9015|Dmel\CG9015|EN|En|EnR|Eng|Engr|Engrailed|Engrailed/Invected|Es|V|en1|spa2|spt	engrailed
2.58772	1	chr3L	14674209	14674497	TTS (NM_140454)	TTS (NM_140454)	1514	NM_001144483	44297	Dm.1637	NM_080000	ome	BEST:LD21715|CG17705|CG32143|CG32145|CG42280|CG9370|Dmel\CG42280|Dmel_CG32143|Dmel_CG32145|LD21715|Ome	omega
2.58709	1	chrX	18799403	18799709	intron (NM_001258813, intron 7 of 8)	intron (NM_001258813, intron 7 of 8)	-1869	NM_078682	32872	Dm.2880	NM_078682	bnb	Bnb|CG7088|Dmel\CG7088|GAP43|Gap43	bangles and beads
2.58643	1	chr2L	114585	114894	promoter-TSS (NM_001272864)	promoter-TSS (NM_001272864)	13	NM_001272863	33179	Dm.21236	NM_164371	ND-15	CG11455|Dmel\CG11455|NIPM	NADH dehydrogenase (ubiquinone) 15 kDa subunit
2.58643	0	chr4	1218915	1219288	promoter-TSS (NM_001258507)	promoter-TSS (NM_001258507)	61	NM_001258507	3885647	Dm.23595	NM_001038718	Mitf	CG17469|CG40476|CG41130|CG43369|Dmel\CG43369|Dmel_CG17469|Dmel_CG41130|MITF|MitF|TFEB|dMitf	mitf
2.58643	1	chrX	4687718	4688241	promoter-TSS (NM_001370042)	promoter-TSS (NM_001370042)	179	NM_167014	31405	Dm.5892	NM_080336	ctp	CG6998|Cdlc1|Ctp|DLC8|Ddlc-1|Ddlc1|Dlc|Dmel\CG6998|LC8|anon-WO03040301.128|ddlc1|dlc|l(1)G0153|l(1)G0204|l(1)G0207|l(1)G0244|l(1)G0248|l(1)G0338|l(1)G0371|l(1)G0387|l(1)G0432|l(1)G0445|lincRNA.S8635	cut up
2.58643	0	chrX	4906501	4906713	promoter-TSS (NM_131966)	promoter-TSS (NM_131966)	-293	NM_131966	31419	Dm.13225	NM_131966	CG6927	CT21430|Dmel\CG6927|Lcch-4D	uncharacterized protein
2.58643	0	chr2R	6606972	6607259	intron (NM_001103730, intron 1 of 6)	intron (NM_001103730, intron 1 of 6)	-3372	NM_001103729	35555	Dm.5288	NM_136371	jing	1.28|AEBP2|CG9397|CG9403|CT9093|Dmel\CG9397|Dmel_CG9403|Jing|l(2)01094|l(2)22F3	jing
2.58643	0	chr3R	8139448	8139684	Intergenic	Intergenic	12961	NM_001300297	40961	Dm.11405	NM_141512	Arl8	BcDNA:LD29185|CG7891|Dmel\CG7891|Gie|Q9VHV5	ADP ribosylation factor-like 8
2.58643	0	chr3R	8140484	8141170	Intergenic	Intergenic	14222	NM_001300297	40961	Dm.11405	NM_141512	Arl8	BcDNA:LD29185|CG7891|Dmel\CG7891|Gie|Q9VHV5	ADP ribosylation factor-like 8
2.58643	0	chr2L	8888249	8888471	promoter-TSS (NR_133073)	promoter-TSS (NR_133073)	-332	NR_133073	19835726		NR_124151	lncRNA:CR44415	CR44415|Dmel\CR44415|chr2L_8887436_8888049	long non-coding RNA:CR44415
2.58643	1	chr2L	10342604	10342850	promoter-TSS (NM_001273400)	promoter-TSS (NM_001273400)	25	NM_001273400	34397	Dm.3457	NM_058130	Sps2	CG5025|Dmel\CG5025|Dsps2|SPS2|dSPS2|dsps2|sps2	Selenophosphate synthetase 2
2.58643	1	chrX	10764136	10764528	promoter-TSS (NM_167244)	promoter-TSS (NM_167244)	81	NM_001298157	326232	Dm.17534	NM_167242	Tango5	CG1534|CG32675|Dmel\CG32675|TANGO5	Transport and Golgi organization 5
2.58643	0	chr3L	11283317	11283541	Intergenic	Intergenic	-1302	NR_124881	19836127		NR_124881	lncRNA:CR45404	CR45404|Dmel\CR45404	long non-coding RNA:CR45404
[truncated: 1,066 more rows]

## Sheet: Table S2
Table S2. Motif analysis and genomic distribution of the Class I and Class II Proneural binding events.
[truncated: 60 more rows]

## Sheet: Table S3
Table S3. Flymine Analysis of Proneural Target Genes.
[truncated: 533 more rows]

[truncated: 4 more sheets: Table S4, Table S5, Table S6, Table S7]
